# Supplementary material for: Essentiality, protein–protein interactions and evolutionary properties are key predictors for identifying cancer-associated genes using machine learning
Source: Sci Rep. 2024 Apr 22;14:9199. doi: 10.1038/s41598-023-44118-2 (PMC11035574; doi:10.1038/s41598-023-44118-2)
Supplement: Supplementary file 2 — Supplementary Information 2. [file 41598_2023_44118_MOESM2_ESM.xlsx]

## Sheet: Table 1
A list of protein coding genes and their collated propreties
Gene Name	Gene ID	Group	Chr	Start	End	Strand	Degree	Closeness	Betweenness	dN/dS Chimp	dN/dS Macaque	dN/dS Mouse	Tajima's D exons	Tajima's D regulatory	Fay and Wu's H exons	Fay and Wu's H regulatory	Cancer Id	Target	RVIS	Phi	Blomen KBM7	Wang K562	Hart RPE1	missense-Z	LofTool	s_het	Gene % GC content	Transcript count	Gene Length bp	StdDev Transcript length	Average Transcript length	Min Transcript length	Max Transcript length	Exon Count
ABCG8	ENSG00000143921	CM	2	44066103	44105605	1	1	1	0	0.28	0.18	0.13	-0.064	0.287	0.00034	-0.00113	ENSG00000115524	0	13.5112	5.49297e-18	-0.417722	1.131	-26.124	-2.85077	0.725	NaN	46.22	3	51046	2522.67	4824.52	2011	7180	25
ASPA	ENSG00000108381	CM	17	3375668	3406713	1	1	0	0	0	0.12	0.13	0.235	0.428	-0.00025	0.0001	ENSG00000167460	0	22.1432	0.0031392	NaN	-0.389	-36.211	-0.66251	0.856	0.00597422	41.06	4	31031	2169.11	2209.35	563	5422	20
FOXP2	ENSG00000128573	CM	7	113726382	114333827	1	5	0.24	2350.14	0.08	0.06	0.01	-0.418	-0.913	-0.00018	-0.0003	ENSG00000010671	0	93.6028	0.999996	-0.49523	-0.339	-50.76	1.56615	0.883	0.0268961	34.83	27	607445	2230.94	3654.35	240	8301	329
F12	ENSG00000131187	CM	5	176829141	176836577	-1	1	0.22	0	0.65	0.32	0.2	-0.744	-0.745	0.00025	-9e-05	ENSG00000196367	0	31.0945	NaN	-0.501146	0.344	-47.324	2.23256	0.677	0.00355635	57.9	6	7436	583.01	1499.58	429	2049	33
CYP17A1	ENSG00000148795	CM	10	104590288	104597290	-1	1	0.22	0	0.59	0.36	0.32	0.6	0.152	2e-05	0.00015	ENSG00000140464	0	88.7959	4.28213e-06	-0.324324	0.28	-30.307	0.749571	0.545	0.0265543	52.49	8	6941	369.191	1551.98	234	2230	47
CST3	ENSG00000101439	CM	20	23608534	23619110	-1	3	0.22	154.21	-	0.07	-	1.191	1.07	0.00034	-0.00045	ENSG00000197535	0	NaN	0.29146	-0.596491	-0.18	-28.08	0.789814	0.309	0.00248398	51.65	3	11767	1246.64	1713.73	793	3286	11
DLD	ENSG00000091140	CM	7	107531415	107572175	1	3	0.31	1966.9	0	0.22	0.06	1.337	1.502	0.00018	6e-05	ENSG00000178691	0	83.3865	0.000157248	-0.378928	1.882	11.168	0.237486	0.571	0.0233841	36.56	14	40568	950.695	1593.05	421	3537	115
COL10A1	ENSG00000123500	CM	6	116440086	116479910	-1	1	0.21	0	0.88	0.2	0.18	-0.684	-0.146	0.00022	0.0001	ENSG00000104419	0	27.7272	7.27022e-09	NaN	0.214	-31.013	-3.23346	0.836	0.00520778	35.46	5	39838	1418.93	2274.69	303	3498	13
PRKAG2	ENSG00000106617	CM	7	151253197	151574210	-1	16	0.26	4028.99	0	0.37	0.07	-1.036	0.711	0.00022	-0.00039	ENSG00000119397	0	58.2134	0.961484	-0.519512	-0.107	-36.873	1.8461	0.9866	0.0396691	48.91	35	321001	993.28	2363.35	480	5088	328
TNFRSF11A	ENSG00000141655	CM	18	59992520	60058516	1	7	0.26	68.15	0.57	0.12	0.36	0.718	0.907	0.00025	0.00025	ENSG00000009709	0	43.7263	0.905392	-0.492552	-0.305	0.341	1.30384	0.739	0.074189	44.92	7	66001	2594.04	3847.81	528	8148	47
ARSB	ENSG00000113273	CM	5	78073032	78281910	-1	-	-	-	0.05	0.32	0.22	0.164	1.202	0.00022	-2e-05	ENSG00000171723	0	73.863	0.00392492	-0.490587	0.332	-38.793	1.18824	0.9044	0.0160723	41.01	6	208878	1617.59	2863.03	573	4852	29
PAX2	ENSG00000075891	CM	10	102495360	102589698	1	3	0.25	97.45	0	0.43	0.19	-0.008	-0.471	-0.00089	-0.00037	ENSG00000107807	0	84.2781	0.488179	-0.521268	0.345	-36.264	2.30728	0.9158	0.0170022	51.23	9	94341	1496	2831.03	507	4189	67
TNFRSF11B	ENSG00000164761	CM	8	119935796	119964439	-1	2	0.21	11.72	0.17	0.05	0.11	0.28	0.709	0.00031	-2e-05	ENSG00000145216	0	47.8827	0.653147	-0.764706	-0.365	-49.499	0.668411	0.789	0.039866	37.4	3	28328	546.118	1438.62	849	2087	13
SOX9	ENSG00000125398	CM	17	70117161	70122561	1	9	0.28	14613.2	0	0.01	0.02	0.615	0.176	0.00014	9e-05	ENSG00000037280	0	90.1934	0.999593	-1	0.882	-31.08	4.10702	NaN	0.234858	53.36	1	5396	0	3931	3931	3931	3
COL6A3	ENSG00000163359	CM	2	238232646	238323018	-1	-	-	-	0.13	0.13	0.13	0.131	0.139	-0.0001	-0.00014	ENSG00000116062	0	2.80706	9.66831e-10	-0.5	0.028	-16.344	-0.295083	0.99628	0.0139738	44.55	14	90204	2333.44	8376.91	329	10532	262
COL18A1	ENSG00000182871	CM	21	46825052	46933634	1	2	0.24	911.6	0.69	-	0.25	-0.331	-0.019	-0.00043	-0.00057	ENSG00000117713	0	9.4934	2.65331e-19	NaN	-0.099	-51.081	-1.62134	0.845	0.0160118	59.66	7	108555	1727.84	5053.52	588	6586	166
CD40	ENSG00000101017	CM	20	44746911	44758502	1	25	0.29	44620.4	-	0.48	0.28	-1.458	-0.606	0.00036	0.00016	ENSG00000127152	0	41.1421	0.393043	-0.392857	0.602	-42.742	1.29553	0.852	0.0502875	49.19	7	11585	425.104	1339.25	710	1733	53
RYR2	ENSG00000198626	CM	1	237205505	237997288	1	18	0.27	55228.6	0.02	0.08	0.02	-0.754	0.667	2e-05	-0.00056	ENSG00000117400	0	99.9639	1	NaN	0.166	-39.599	5.21234	0.9511	0.0451145	38.53	9	791804	5874.89	11203.3	567	16583	337
TP73L,TP63	ENSG00000073282	CM	3	189349205	189615068	1	34	0.31	31413	0	0.01	0.03	-0.457	0.347	6e-05	-3e-05	ENSG00000175643	1	96.5183	0.99981	-0.481481	-0.292	-28.348	2.64975	0.99332	0.0455368	37.13	14	265887	1263.18	2339.03	546	4944	144
CLN3	ENSG00000188603	CM	16	28477983	28506896	-1	42	0.28	88243.2	-	-	-	-1.002	0.569	-0.00041	-8e-05	ENSG00000184012	0	81.1819	3.49907e-05	-0.469756	0.803	-31.692	-0.156758	0.769	0.0117685	50.61	63	21464	751.762	1558.9	461	3867	654
APOE	ENSG00000130203	CM	19	45409011	45412650	1	7	0.31	30423.2	0.37	0.14	0.15	1.06	0.483	-0.0003	2e-05	ENSG00000160201	0	41.2867	0.000716702	-0.471014	0.039	-18.032	2.01701	NaN	0.0114028	61.06	5	3602	163.743	904.647	737	1166	17
SACS	ENSG00000151835	CM	13	23902965	24007841	-1	-	-	-	0.16	0.11	0.15	-0.473	0.358	0.00013	2e-05	ENSG00000110777	0	99.6326	NaN	NaN	-0.102	-2.178	-1.4926	0.9835	0.0206861	41.26	5	104914	6119.52	8622	513	15635	41
TNFRSF1A	ENSG00000067182	CM	12	6437923	6451280	-1	52	0.33	113654	0.54	0.21	0.32	0.363	0.653	0.0001	-4e-05	ENSG00000108654	0	58.0086	0.977837	-0.486683	0.274	-34.764	2.10056	0.9673	0.21262	54.08	16	13357	598.198	1240.16	404	2171	91
PYGL	ENSG00000100504	CM	14	51324609	51411454	-1	3	0.31	716.57	0	0.09	0.05	-0.049	-0.294	-0.00054	-0.00083	ENSG00000198400	0	87.6333	1.78354e-09	-0.490566	0.029	-33.523	0.401333	0.9478	0.00955162	42.37	7	86592	736.214	2390.86	426	2799	73
GRHL2	ENSG00000083307	CM	8	102504660	102681954	1	1	0.67	0	0	0.15	0.04	0.49	0.401	0.00011	-0.00056	ENSG00000096968	0	94.9521	0.999714	-0.510078	-0.095	-27.67	1.35667	0.759	0.229954	40.92	6	177287	1975.45	2809.73	236	5232	44
TAP2	ENSG00000204267	CM	6	32789610	32806557	-1	6	0.24	595.47	-	-	-	-0.297	0.063	-0.00386	-0.00182	ENSG00000081237	0	NaN	NaN	-0.497087	NaN	NaN	NaN	NaN	NaN	43.86	5	16937	1968.65	4082.7	274	5676	43
TSC1	ENSG00000165699	CM	9	135766735	135820020	-1	23	0.32	39141.1	0.33	0.17	0.15	-0.59	-0.206	-9e-05	-0.00022	ENSG00000169032	1	80.5915	0.999988	NaN	0.241	-51.665	2.87193	0.99456	0.275626	43.24	47	55526	2674.66	4606.59	492	8715	619
SLC7A9	ENSG00000021488	CM	19	33321415	33360672	-1	-	-	-	0.24	0.2	0.09	0.682	0.856	-0.00033	-0.00029	ENSG00000197157	0	50.7319	2.20957e-14	-0.489209	0.371	-30.996	0.869236	0.806	0.0142217	46.63	6	39258	355.681	1575.1	886	1998	62
ADA	ENSG00000196839	CM	20	43248163	43280874	-1	4	0.26	10804.2	0.31	0.22	0.08	-1.341	-0.14	-0.00028	-0.00033	ENSG00000067560	0	42.7625	4.92e-05	-0.555556	0.146	-28.761	-0.181265	0.828	0.00631207	53.46	9	32711	371.553	1186.34	481	1770	71
SFTPD,SPD	ENSG00000133661	CM	10	81697496	81742927	-1	3	0.21	17590	-	0.4	0.38	1.157	0.095	0.00041	-0.00063	ENSG00000163497	0	32.8173	6.62759e-05	-0.512195	0.862	-33.557	0.0533525	0.633	0.00361585	44.59	2	44874	320.457	1015.57	659	1283	14
MC4R	ENSG00000166603	CM	18	58038564	58040001	-1	4	0.21	22058	0.55	0.14	0.06	-1.388	-0.959	6e-05	-0.00035	ENSG00000119414	0	55.1172	2.38962e-09	-0.482759	-0.119	-18.215	-1.93018	0.229	0.00449333	43.29	1	1713	0	1714	1714	1714	1
BRCA2	ENSG00000139618	CM	13	32889611	32973805	1	40	0.33	59789.2	0.29	0.54	0.43	-0.694	0.241	5e-05	2e-05	ENSG00000160271	1	59.4964	3.42081e-61	-0.0791618	0.516	61.961	-4.71487	0.9104	0.0142627	38.2	11	85180	4643.21	7198.41	166	11986	115
MHC2TA,CIITA	ENSG00000179583	CM	16	10971055	11026079	1	14	0.29	2660.05	0.28	0.25	0.18	0.084	0.509	-0.00036	-0.00027	ENSG00000164919	1	78.7603	0.010032	-0.569444	0.084	-20.298	0.111125	0.52	0.0120628	50.13	18	76799	4677.5	4306.15	479	16059	163
RAG1	ENSG00000166349	CM	11	36532259	36614706	1	5	0.26	136.95	0.27	0.15	0.08	-0.669	-0.818	-0.0001	-0.00021	ENSG00000077782	0	83.9769	1.31302e-12	-0.25	-0.371	-56.023	0.248994	0.844	0.0107878	39.11	3	82447	1822.1	3442.93	482	6564	15
HOXD10	ENSG00000128710	CM	2	176973518	176984670	1	1	0.25	0	0.47	0.63	0.05	-1.246	-0.457	0.0003	-6e-05	ENSG00000167751	0	57.7797	0.00558338	-0.555556	1.311	-26.519	0.408917	0.667	0.0362736	49.31	3	11147	411.248	1186.86	906	1785	7
CTH	ENSG00000116761	CM	1	70876901	70905534	1	1	0	0	0.21	0.13	0.11	1.033	0.085	0.00045	0.00016	ENSG00000162613	0	34.8172	3.00962e-05	-0.503961	0.214	-54.78	-0.127428	0.797	0.00702229	39.51	5	28633	575.429	1561.53	598	2090	43
CRB1	ENSG00000134376	CM	1	197170592	197447585	1	2	0.24	72.36	0.52	0.43	0.33	0.658	0.759	0.00016	4e-05	ENSG00000184702	0	85.4467	4.03145e-07	-0.493151	-0.229	-54.103	-2.55502	0.9599	0.00970389	36.53	11	210251	1766.12	4462.81	413	9023	85
CYP1A2	ENSG00000140505	CM	15	75041185	75048543	1	1	0.18	0	0.27	0.27	0.17	-1.367	-1.165	-0.00075	-0.00073	ENSG00000163629	0	20.7638	2.62345e-13	-0.525424	0.268	-38.532	-1.06549	0.44	0.00216402	51.89	1	7762	0	3132	3132	3132	7
IGF1R	ENSG00000140443	CM	15	99192200	99507759	1	34	0.33	111040	0	0.02	0.03	-0.477	-0.163	0.00027	-0.00044	ENSG00000165392	0	98.5784	0.8773	-0.483229	1.938	-55.176	3.63601	0.893	0.043484	44.56	17	315991	5664.43	5752.76	303	12235	98
C3	ENSG00000125730	CM	19	6677715	6730573	-1	10	0.19	53332.6	0.32	-	0.14	-0.227	1.097	-0.00015	-0.00044	ENSG00000158715	0	99.5422	1	-0.478261	0.448	-30.395	4.48215	0.665	0.0295915	51.26	18	52858	2226.42	2440.29	280	5231	108
ABCC2	ENSG00000023839	CM	10	101542489	101611949	1	3	0.22	201.93	-	0.44	0.24	-1.202	0.451	-7e-05	-0.00017	ENSG00000002834	0	13.7582	2.93609e-31	-0.495157	0.888	-7.473	-2.48488	0.9022	NaN	45.05	10	69954	2221.62	2826.44	525	5806	91
ACE	ENSG00000159640	CM	17	61554422	61599205	1	-	-	-	-	-	-	1.306	1.171	-0.00016	2e-05	ENSG00000184481	0	7.1562	4.42635e-12	-0.573696	0.468	-15.831	-1.06331	0.178	0.00817874	58.35	22	21319	1654.74	2503.84	407	5120	185
TNNI2	ENSG00000130598	CM	11	1860219	1862910	1	2	0.24	0	0.07	0.03	0.01	0.254	0.928	0.00043	-3e-05	ENSG00000187098	0	74.5317	0.480922	-0.75	0.041	-48.444	0.358882	0.872	0.024071	65.11	6	2699	70.8513	703.081	435	751	37
CDH23	ENSG00000107736	CM	10	73156691	73575702	1	1	0.19	0	-	-	-	-0.419	0.587	-4e-05	-8e-05	ENSG00000170234	0	90.3982	NaN	NaN	0.475	-40.145	-0.238637	0.409	0.0316515	52.3	19	419027	3525.86	6249.85	586	11138	455
DNAH11	ENSG00000105877	CM	7	21582833	21941457	1	-	-	-	-	0.37	0.15	0.262	0.378	-0.00015	-0.00066	ENSG00000186716	0	0.132522	NaN	NaN	NaN	-25.052	NaN	NaN	NaN	38.74	12	358800	4108.52	12575.7	418	14343	277
KIF5A	ENSG00000155980	CM	12	57943781	57980415	1	9	0.26	1071.07	0.07	0.14	0.01	-0.142	-0.328	0.0002	-4e-05	ENSG00000104884	0	98.0483	1	-0.502058	1.492	0.242	4.82906	0.904	0.109446	47.65	3	36589	1356.37	4568.23	548	5779	57
PKHD1	ENSG00000170927	CM	6	51480098	51952423	-1	-	-	-	0.52	0.47	0.35	-0.33	1.207	-3e-05	-5e-05	ENSG00000204531	0	32.5643	7.2568e-36	-0.478796	-0.108	-11.058	-2.76122	0.99228	NaN	38.33	2	472314	2347.62	14039.7	11589	16271	128
NOTCH2	ENSG00000134250	CM	1	120454176	120612240	-1	7	0.26	987.25	-	0.08	0.07	-1.235	-1.605	-0.00014	-0.00045	ENSG00000171302	1	98.1326	1	-0.473501	1.487	-30.6	3.78341	0.9844	0.122703	40	13	189226	4339.15	5297.08	367	11425	107
C2	ENSG00000166278	CM	6	31865562	31913449	1	3	0.21	5075.41	0.25	0.18	0.21	-1.484	-1.136	-0.00146	-0.00013	ENSG00000121289	0	NaN	NaN	-0.596067	NaN	NaN	NaN	NaN	NaN	49.87	17	47887	725.857	1798.42	536	2800	165
GLI3	ENSG00000106571	CM	7	42000548	42277469	-1	10	0.28	31561.4	0.08	0.08	0.11	-0.781	0.383	-0.00076	-0.00018	ENSG00000126524	0	99.494	1	-0.521748	-0.336	-43.277	1.5222	0.9854	0.283747	41.71	9	276921	3246.66	4015.07	451	8405	54
CHEK2	ENSG00000183765	CM	22	29083731	29138410	-1	20	0.29	19857.6	0.54	0.52	0.18	-0.42	-0.185	0.00023	6e-05	ENSG00000165699	1	29.6609	2.40578e-16	-0.474591	-0.057	-48.024	-2.08476	0.644	0.00267917	43.89	27	54679	548.404	1426.17	425	2560	271
DDC	ENSG00000132437	CM	7	50526134	50633154	-1	-	-	-	0.24	0.25	0.09	0.759	0.642	0.00012	-0.00035	ENSG00000142208	0	85.5611	1.37402e-05	-0.480851	-0.019	-37.402	0.838084	0.206	0.0127	44.41	14	106969	364.789	1629.21	447	2012	146
HNF4A	ENSG00000101076	CM	20	42984340	43060030	1	43	0.31	37342.9	0.13	0.01	0.03	-0.823	1.281	-0.00023	-7e-05	ENSG00000157873	0	93.6691	0.858204	-0.525547	-0.077	-32.865	1.60558	0.9864	0.0771007	48.21	9	78896	1834.33	2795.28	540	6445	82
COL5A1	ENSG00000130635	CM	9	137533620	137736686	1	3	0.21	103.29	-	0.14	0.06	0.41	0.372	-0.00053	-0.00051	ENSG00000147403	0	97.4459	1	-0.381579	0.44	-38.829	2.2556	0.9886	0.437549	56	8	203040	2663.78	7334.25	533	8442	155
C5	ENSG00000106804	CM	9	123714616	123812554	-1	6	0.2	14555.8	0.33	0.34	0.23	0.071	0.3	-0.00015	-0.00035	ENSG00000127946	0	86.2117	1.13924e-11	-0.517045	0.199	-36.799	-0.134203	0.072	0.0117085	38.09	5	97940	2208.23	4140.55	382	5464	56
OPTN	ENSG00000123240	CM	10	13141449	13180291	1	5	0.26	1220.07	0.17	0.22	0.16	-0.181	0.686	0.0002	8e-05	ENSG00000136352	0	91.4403	1.82455e-07	-0.511111	0.924	-28.079	0.0564921	0.9269	0.00693568	42.4	12	38859	1081.93	2635.36	423	3521	114
ARHGEF10	ENSG00000104728	CM	8	1772142	1906807	1	1	0.23	0	0.25	0.13	0.11	0.513	0.606	-3e-05	-0.00066	ENSG00000166949	0	24.2275	1.26976e-12	-0.532159	0.523	-17.399	-2.80305	0.201	0.00958242	50.01	15	134715	1749.9	4284.65	501	5648	200
EGR2	ENSG00000122877	CM	10	64571756	64679660	-1	6	0.26	1496.98	0	0.05	0.11	-0.982	0.752	0.00017	0	ENSG00000168421	0	74.9654	0.996387	-0.5	2.101	-46.561	3.57264	0.767	0.0890188	42.64	6	107904	1088.74	1598.18	572	2979	22
FUT1	ENSG00000174951	CM	19	49251268	49258647	-1	-	-	-	0.58	0.2	0.14	0.517	2.106	-0.00064	-0.00017	ENSG00000156650	0	58.3519	5.76961e-12	-0.507993	0.516	-19.155	1.60867	0.705	0.00833371	55.87	7	7379	1672.58	1924.4	597	4246	25
CDKN2A	ENSG00000147889	CM	9	21967751	21995300	-1	29	0.32	25891.3	0.47	-	-	-0.501	-0.658	0.00019	-0.00011	ENSG00000156076	1	10.4391	0.000686741	-0.392857	-0.3	-44.232	1.05771	0.856	0.062839	41.19	14	27548	241.329	823.425	442	1283	40
EVC	ENSG00000072840	CM	4	5712924	5830772	1	-	-	-	0.21	0.2	0.19	0.312	0.877	-0.00152	-0.0004	ENSG00000104517	0	1.62641	2.27994e-10	-0.539554	0.372	-41.064	-1.40219	0.168	0.0129243	47.4	5	103104	2586.98	3976.9	523	6427	41
LDLR	ENSG00000130164	CM	19	11200038	11244492	1	11	0.31	57721.9	0.09	0.22	0.11	0.527	0.466	-0.0006	-0.00017	ENSG00000163041	0	85.3443	2.38864e-17	-0.367857	0.283	-26.638	0.509947	0.9263	0.00721017	51.08	14	44358	1478.65	3058.06	389	5337	144
KRT5	ENSG00000186081	CM	12	52908359	52914471	-1	4	0.26	2233.35	-	0.02	0.09	-0.742	-0.481	-0.00194	-0.00104	ENSG00000163161	0	17.2098	0.845257	0	0.552	-11.84	0.476974	0.9616	0.0135113	50.81	11	5955	684.974	1167.41	539	2238	51
SNCA	ENSG00000145335	CM	4	90645250	90759466	-1	46	0.32	103542	-	0.37	0.1	0.999	0.556	-0.00128	-0.00026	ENSG00000083093	0	42.124	0.661147	-0.504646	0.499	-2.059	0.537492	0.895	0.228406	36.33	17	137970	1109.08	1992.5	297	3193	90
PSAP	ENSG00000197746	CM	10	73576055	73611126	-1	6	0.24	10591.8	0.17	0.12	0.23	-0.083	0.47	1e-05	0.00018	ENSG00000197880	0	72.4715	NaN	-0.486024	1.078	-9.538	-1.43937	0.9093	0.076907	47.68	6	35027	945.141	2108.94	344	2830	48
COL1A1	ENSG00000108821	CM	17	48260650	48278993	-1	15	0.26	25529.7	0	0.06	0.19	-0.528	-0.862	-2e-05	-0.00036	ENSG00000085224	1	96.0605	1	-0.5	0.359	29.974	3.96928	0.99594	0.0989482	58.48	13	17531	2616.93	3393.98	396	5914	99
ANTXR2	ENSG00000163297	CM	4	80822303	81046608	-1	1	0.3	0	0.42	0.52	0.18	0.449	1	7e-05	2e-05	ENSG00000073282	0	60.4602	0.000173582	-0.514641	-0.323	-17.367	-0.238515	0.46	0.0245557	35.81	9	224308	2714.34	2661.79	557	8419	96
LAMA2	ENSG00000196569	CM	6	129204342	129837714	1	1	0.22	0	0.43	0.22	0.11	-0.675	0.485	-0.0003	-0.00046	ENSG00000085832	0	96.181	9.64799e-24	-0.503286	0.079	1.892	-1.5765	0.052	0.00931942	36.02	7	633428	2322.46	9042.6	288	9687	206
SAG	ENSG00000130561	CM	2	234216462	234255701	1	1	0.23	0	0.83	0.26	0.19	0.166	0.38	0.00019	-0.00023	ENSG00000181555	0	NaN	NaN	-0.506849	NaN	NaN	NaN	NaN	NaN	48.72	16	39239	2050.72	2291.21	198	6659	115
LAMB1	ENSG00000091136	CM	7	107564244	107643700	-1	1	0.21	0	0.28	0.09	0.06	-0.324	1.009	0.00022	9e-05	ENSG00000178104	0	93.8919	1.14663e-05	-0.495897	0.405	-58.579	-1.23027	0.369	0.0215649	42.4	13	79388	2195.26	3880.5	304	5766	117
ALDH4A1	ENSG00000159423	CM	1	19197926	19229275	-1	-	-	-	0.08	0.06	0.05	0.78	-0.238	0.00017	-0.00109	ENSG00000196092	0	25.9201	1.37783e-10	-0.58427	0.35	-51.795	-0.583122	0.085	0.0138143	55.04	6	31294	806.259	2265.3	485	3139	70
LAMC2	ENSG00000058085	CM	1	183155373	183214035	1	2	0.21	86.97	0.66	0.44	0.18	-0.789	0.748	-0.00043	-0.00055	ENSG00000111275	0	4.95753	0.000152779	-0.504536	0.215	-35.655	-0.638237	0.226	0.0156321	43.26	4	58889	1428.92	4429.06	287	5398	50
STAT1	ENSG00000115415	CM	2	191829084	191885686	-1	54	0.34	129650	0.03	0.08	0.05	-0.465	-0.482	0.00028	-0.00015	ENSG00000120457	0	85.1093	0.750582	-0.493088	0.106	-58.036	5.4025	0.849	0.425968	38.26	30	112500	780.819	3104.17	567	4134	555
MCCC1	ENSG00000078070	CM	3	182733006	182833863	-1	-	-	-	0.45	0.18	0.14	-1.175	-0.459	-0.00018	-0.00039	ENSG00000064012	0	25.7756	2.84882e-10	-0.496939	-0.06	23.163	-0.24388	0.856	0.0111447	41.62	15	100857	764.812	2045.5	222	2874	173
TGFB1	ENSG00000105329	CM	19	41807492	41859816	-1	26	0.27	113740	0	0.22	0.06	-1.164	0.053	1e-05	-0.00021	ENSG00000107485	0	49.497	0.981301	-0.520436	0.22	-57.493	2.42559	0.781	0.0431135	53.14	4	52335	1178.18	1415.82	392	2780	17
EIF2AK3	ENSG00000172071	CM	2	88856259	88927094	-1	5	0.27	197.56	0.25	0.21	0.12	1.123	-0.173	0.00023	6e-05	ENSG00000127083	0	79.3145	0.0109242	-0.503102	0.397	-28.933	2.26388	0.343	0.0310511	38.53	8	70723	1375.23	3503.53	438	4536	80
FGF23	ENSG00000118972	CM	12	4477393	4488894	-1	-	-	-	0.63	0.16	0.09	1.16	0.211	0.00014	-0.00051	ENSG00000170759	0	59.5085	0.252603	-0.25	0.016	-57.572	0.772451	0.825	0.0184333	44.67	2	11485	572.37	2584	1957	3002	5
ABCA1	ENSG00000165029	CM	9	107543283	107690518	-1	10	0.31	56269.4	0.24	0.27	0.05	-0.281	-0.085	-0.0001	-0.00074	ENSG00000105369	0	97.3797	0.000161233	-0.491834	-0.122	-29.331	2.06731	0.9612	0.0267999	43.42	4	147149	4046.78	8068.1	807	10408	67
OCA2	ENSG00000104044	CM	15	28000021	28344504	-1	-	-	-	0.32	0.34	0.21	0.452	0.649	-0.00034	-0.00038	ENSG00000138081	0	NaN	NaN	-0.509493	NaN	NaN	NaN	NaN	NaN	43.49	4	344440	926.29	2624.47	750	3143	60
RNASEL	ENSG00000135828	CM	1	182542769	182558391	-1	1	0.24	0	1.05	0.76	0.4	0.662	0.451	-0.00026	0.0001	ENSG00000130382	0	39.9795	2.21645e-11	-0.450549	-0.059	-42.791	-1.3126	0.315	0.00991519	41.52	2	15622	99.6239	4149.38	4046	4238	13
KIT	ENSG00000157404	CM	4	55524085	55606881	1	32	0.32	50579.2	0.14	0.1	0.16	-1.142	0.459	0.00014	-0.00017	ENSG00000005073	1	96.7833	0.999991	-0.433155	-0.03	-46.928	2.30976	0.99773	0.240809	40.87	4	82797	1450.13	3854.52	538	5147	48
TIMP3	ENSG00000100234	CM	22	33197687	33259030	1	2	0.21	204.01	0	0.3	0.02	0.667	-0.257	-4e-05	-0.00019	ENSG00000183508	0	63.4841	0.0851771	-0.557377	0.037	-52.733	2.59679	0.719	0.0289781	47.18	1	61342	0	4603	4603	4603	5
PCK1	ENSG00000124253	CM	20	56136136	56141513	1	1	0.26	0	0.08	0.1	0.05	1.171	0.134	0.00053	2e-05	ENSG00000116044	0	42.901	1.81889e-06	-0.666667	0.379	-36.999	-0.697006	0.282	0.00560729	48.32	6	7041	1936.12	2648.39	409	5074	23
CYP21A2	ENSG00000231852	CM	6	32006042	32009447	1	-	-	-	0.21	0.13	0.17	-0.282	-0.748	-0.0038	-0.00067	ENSG00000184640	0	NaN	NaN	-1	NaN	NaN	NaN	NaN	NaN	61.93	15	3317	668.185	1436.32	564	2137	91
SLC22A5	ENSG00000197375	CM	5	131705444	131731306	1	-	-	-	-	0.12	-	0.828	0.879	7e-05	0.00014	ENSG00000099956	0	14.7822	2.4078e-09	-0.542593	0.222	-25.932	0.38667	0.597	0.0042449	48.37	9	25903	3323	3055.8	561	10435	59
SUOX	ENSG00000139531	CM	12	56390964	56400425	1	-	-	-	0.23	0.27	0.19	-0.326	-0.372	-0.00016	-0.00014	ENSG00000100815	0	51.6475	0.00174769	-0.407407	0.505	-39.747	-0.291264	0.9308	0.0106072	52.21	17	9461	880.798	1343.44	277	2860	73
CTDP1	ENSG00000060069	CM	18	77439801	77514510	1	14	0.27	2059.6	0.17	0.14	0.12	0.047	0.566	0.00038	0.00023	ENSG00000105656	0	66.3996	0.996798	-0.192308	2.428	90.338	1.08541	0.749	0.0497803	53.37	8	74707	1151.89	2932.9	381	3744	62
FGFR3	ENSG00000068078	CM	4	1795034	1810599	1	30	0.29	76791.9	0.3	0.02	0.05	-1.473	-1.628	-0.00179	-0.00098	ENSG00000088038	1	78.2061	0.0474104	NaN	0.076	-22.232	1.391	0.9775	0.0168188	65.83	11	15579	1267.33	3413.43	336	4438	135
MAPT	ENSG00000186868	CM	17	43971748	44105700	1	21	0.33	24848.2	0.22	0.34	0.1	1.756	1.788	-0.00147	-0.00115	ENSG00000105173	0	NaN	NaN	-0.505541	NaN	NaN	NaN	NaN	NaN	49.7	18	133952	2418.32	3804.96	142	6816	163
SLC25A15	ENSG00000102743	CM	13	41363548	41384247	1	-	-	-	0.18	0.01	-	0.489	0.493	-0.00144	-0.00025	ENSG00000118503	0	20.6494	0.000184939	-0.572127	-0.305	-39.786	-0.37146	0.506	0.0244371	46.25	4	23048	1476.2	1818.52	468	3821	21
BCHE	ENSG00000114200	CM	3	165490692	165555260	-1	2	1	0	0.43	0.3	0.15	-0.919	-0.899	-0.00055	-0.0005	ENSG00000144476	0	18.7639	2.07455e-17	-0.485827	-0.64	-29.827	-2.40313	0.584	0.0045291	32.29	5	64558	833.476	1959.4	702	2527	20
KCNE3	ENSG00000175538	CM	11	74165886	74178774	-1	-	-	-	0	0.03	0.06	0.32	0.441	0.00024	1e-05	ENSG00000164330	0	47.9248	0.140033	-0.515581	-0.057	-17.589	-0.179891	0.781	0.127013	48.41	6	12888	914.072	973.905	550	3143	21
GALC	ENSG00000054983	CM	14	88304164	88460009	-1	-	-	-	0.04	0.24	0.18	1.452	1.216	0.00031	-0.00111	ENSG00000175197	0	36.4858	6.80801e-10	-0.575758	-0.197	-52.512	-0.34526	0.748	0.0081873	39.12	16	155845	980.975	1879.83	408	3794	154
KCNE2	ENSG00000159197	CM	21	35736323	35743440	1	1	0.21	0	0.26	0.67	0.05	-0.993	-0.452	0.00012	-0.00053	ENSG00000205927	0	40.3771	9.63722e-09	-0.460465	-0.183	-12.576	-0.23353	0.637	0.00529289	43.25	1	7365	0	1051	1051	1051	2
CYP2A6	ENSG00000255974	CM	19	41349443	41356352	-1	-	-	-	-	-	-	-0.981	-0.759	-	-7e-05	ENSG00000215301	0	1.96374	3.04005e-06	-0.614458	-0.397	NaN	0.350005	0.084	0.00240154	53.41	4	6906	400.883	1350.3	659	1761	23
FGFR2	ENSG00000066468	CM	10	123237848	123357972	-1	10	0.27	16607	0.05	0.41	0.06	-0.169	-0.209	-0.00026	-0.00022	ENSG00000245848	1	92.121	0.999973	-0.44709	-0.162	-21.829	2.73892	0.99821	0.238511	45.41	27	120126	1012.95	2967.63	386	4624	316
APOB	ENSG00000084674	CM	2	21224301	21266945	-1	13	0.31	31843.5	0.71	0.5	0.36	-1.084	-0.624	0.00017	2e-05	ENSG00000151348	0	81.8023	NaN	-0.388889	-0.131	-50.655	-4.12432	0.268	0.0159792	42.97	4	42644	4781.04	7312.58	3128	14121	90
SUMF1	ENSG00000144455	CM	3	3742498	4508965	-1	-	-	-	0.68	0.62	0.14	2.426	0.641	0.00011	-0.00049	ENSG00000185811	0	74.9895	3.63096e-06	-0.492795	0.243	-51.132	-0.622883	0.9446	0.0150555	39.53	8	766459	891.187	1884.13	504	3150	55
VDR	ENSG00000111424	CM	12	48235320	48336831	-1	58	0.32	21966.7	-	0.07	0.08	-0.299	0.548	-0.00033	-3e-05	ENSG00000106462	0	57.6532	0.92529	-0.568807	0.333	-50.605	1.44009	0.9689	0.0458426	47.72	8	101511	1635.16	2948.17	562	4762	64
SGCG	ENSG00000102683	CM	13	23755091	23899304	1	1	0.2	0	1.14	0.44	0.18	0.848	1.818	0.00039	5e-05	ENSG00000122566	0	29.0163	3.71329e-06	-0.473171	-0.125	-45.898	-0.665522	0.686	0.010505	39.23	1	144213	0	1624	1624	1624	8
SHH	ENSG00000164690	CM	7	155592680	155604967	-1	1	0	0	-	0.19	0.05	-0.261	-0.34	0.0001	4e-05	ENSG00000095002	0	76.5797	0.995257	-0.407025	0.337	-39.757	4.41926	NaN	0.267793	59.58	5	12483	1461.39	1375.84	504	4650	19
AMPD1	ENSG00000116748	CM	1	115215719	115238239	-1	-	-	-	0.88	0.45	0.07	-1.055	-0.667	0.00019	5e-05	ENSG00000160613	0	47.8104	1.4837e-08	-0.5	0.885	-18.638	-0.902945	0.874	NaN	40.73	7	22528	587.527	1889.7	441	2392	73
LRRK2	ENSG00000188906	CM	12	40590546	40763087	1	3	0.27	18.34	0.44	0.24	0.11	0.725	0.553	0.00025	-4e-05	ENSG00000069399	0	93.4402	7.41556e-14	-0.511385	-0.328	-55.588	-0.359509	0.131	0.0093843	35.24	9	172541	2988.48	6095.1	556	9239	176
GGCX	ENSG00000115486	CM	2	85774743	85788670	-1	-	-	-	0.49	0.26	0.14	0.299	0.286	0.00016	2e-05	ENSG00000140396	0	96.0785	1.2976e-14	-0.454148	1.279	-33.77	0.978351	0.9038	0.00999149	46.2	10	16827	2856.3	2945.95	533	7556	57
KIF1B	ENSG00000054523	CM	1	10270863	10441661	1	4	0.27	1575.42	0.65	0.25	0.03	-0.764	0.061	-0.00013	-0.00049	ENSG00000221829	0	99.1266	1	-0.496362	-0.27	-6.398	4.04112	0.794	0.179357	41.99	13	170798	2563.02	7656.83	452	10669	314
ZFPM2	ENSG00000169946	CM	8	106330920	106816760	1	10	0.27	244.76	0.15	0.11	0.06	-1.454	0.31	-0.00088	-0.00014	ENSG00000109220	0	53.0872	1	-0.494729	1.483	-11.578	-0.819202	0.812	0.438596	37.04	10	1213806	1691.68	2357.12	468	4961	57
IRF6	ENSG00000117595	CM	1	209959036	209979465	-1	4	0.23	5208.83	0	0	0.02	0.903	1.109	0.00049	3e-05	ENSG00000108924	0	72.2125	0.995499	-0.363636	0.459	-31.232	2.16618	0.9668	0.0247363	44.95	5	20558	1578.21	2809.73	596	4478	33
ATP8B1	ENSG00000081923	CM	18	55313658	55470333	-1	-	-	-	0.06	0.41	0.04	-0.471	1.022	-0.00014	-0.00014	ENSG00000065361	0	60.6951	0.000341148	NaN	-0.288	-41.201	2.57179	0.683	0.0178275	43.04	8	156889	2205.32	4668.49	489	6161	119
UMOD	ENSG00000169344	CM	16	20344374	20367623	-1	1	0.2	0	0.55	0.28	0.17	0.092	0.137	-0.0003	-0.00019	ENSG00000123983	0	86.8261	2.00751e-11	NaN	-0.039	-34.55	1.19461	0.89	0.0079653	46.39	13	23249	898.453	1649.13	526	2477	77
PTPN11	ENSG00000179295	CM	12	112856155	112947717	1	62	0.3	102325	0	-	0	-1.521	-1.704	7e-05	-0.00027	ENSG00000100697	1	82.5071	0.999954	-0.458797	2.482	12.42	3.43331	0.9518	0.200463	43.16	7	91567	2174.19	2636.44	486	6073	59
PTEN	ENSG00000171862	CM	10	89622870	89731687	1	19	0.33	47986.3	0	0	0.01	-1.584	-1.801	-0.00033	-0.00082	ENSG00000157388	1	60.8518	0.927456	-0.579211	1.571	NaN	3.715	0.9071	0.12616	35.61	6	108305	4033.39	4176.5	383	8515	20
APOA1	ENSG00000118137	CM	11	116706467	116708666	-1	16	0.25	70776.3	0	-	0.22	-1.045	-0.721	0.00019	-0.00036	ENSG00000153201	0	64.731	0.00392698	-0.636364	0.015	-26.638	2.01473	0.603	0.0829115	62.5	5	2199	126.827	1030.24	927	1227	17
NOG	ENSG00000183691	CM	17	54671060	54672951	1	2	0.21	0	0.03	0	0.01	-1.532	0.177	-0.00103	-0.00021	ENSG00000066468	0	53.3221	0.660972	-0.64	-0.14	-30.875	2.34273	0.9291	0.203314	59.17	1	1912	0	1913	1913	1913	1
GCH1	ENSG00000131979	CM	14	55308726	55369570	-1	2	0.21	403.64	0	0.09	0.11	-0.76	0.261	0.00023	-0.00014	ENSG00000115170	0	54.0028	0.918548	-0.515676	-0.124	-21.447	2.90963	0.9722	0.297327	42.21	7	60818	777.018	2185.52	351	2923	42
NAT2	ENSG00000156006	CM	8	18248755	18258728	1	-	-	-	1.17	0.82	-	1.612	1.456	0.00077	0.0004	ENSG00000157554	0	4.29492	0.000750142	-0.538462	-0.092	-10.237	-2.55799	0.184	0.00710543	37.01	2	9936	328.512	1000.5	716	1285	4
TP53	ENSG00000141510	CM	17	7565097	7590856	-1	335	0.38	1.67463e+06	0	0.36	0.25	-0.912	-0.439	-0.001	-0.00071	ENSG00000137309	1	57.605	0.950448	-0.521475	0.898	-59.529	1.37892	0.999035	0.122625	48.86	29	25771	769.822	2033.11	104	2724	237
XPA	ENSG00000136936	CM	9	100437191	100459639	-1	11	0.28	2687.67	0.28	0.79	0.1	-0.059	-0.548	0.00015	3e-05	ENSG00000147655	1	18.1194	3.43679e-11	-0.510693	-0.265	0.66	0.522237	0.265	0.00231062	38.76	4	22431	479.366	1190.32	429	1584	19
SPTLC1	ENSG00000090054	CM	9	94794281	94877666	-1	5	0.25	604.79	0.13	0.44	0.06	-0.812	-1.267	-0.00025	-0.00074	ENSG00000213066	0	79.5314	1.85611e-10	-0.459605	0.327	-45.982	0.949302	0.714	0.0121557	41.69	12	115326	823.667	2054.63	359	2982	122
GATA3	ENSG00000107485	CM	10	8095567	8117161	1	13	0.31	7706.54	0.03	0.03	0.02	-1.188	0.237	0.0002	-0.00022	ENSG00000106031	1	81.224	0.985336	-0.4625	-0.147	-33.25	2.94909	0.9748	0.103744	51.55	5	29820	1010.71	2075.2	748	3083	20
F5	ENSG00000198734	CM	1	169483404	169555826	-1	6	0.24	5099.45	0.32	-	0.32	-0.083	0.863	-5e-05	-0.00035	ENSG00000080824	0	4.9997	4.33882e-16	-0.457143	0.926	-34.735	-1.30163	0.9137	0.0227198	38.05	3	74637	1785.72	7797.44	596	9132	52
GHR	ENSG00000112964	CM	5	42423879	42721979	1	25	0.29	22021	1.22	0.98	0.47	1.653	0.227	0.00018	-0.00015	ENSG00000078399	0	28.2212	0.00966029	-0.518779	-0.197	-37.242	-1.29022	0.79	0.0138608	38.5	13	298439	1384.77	3918.28	566	4899	108
C4A	ENSG00000244731	CM	6	31949801	31970458	1	-	-	-	0.28	-	-	-	-0.495	-	-0.00024	ENSG00000188199	0	NaN	NaN	0	NaN	NaN	NaN	NaN	NaN	52.27	17	20624	2311.97	3306.79	303	5427	145
ADAMTS2	ENSG00000087116	CM	5	178537852	178772431	-1	-	-	-	0.12	0.07	0.08	0.602	0.885	-0.00012	-0.00014	ENSG00000100503	0	87.0249	0.996911	-0.508021	0.034	-14.063	2.54814	0.865	0.0221576	53.88	5	234608	2143.47	4639.58	322	6783	59
PAX9	ENSG00000198807	CM	14	37126773	37148920	1	10	0.26	6326.69	0.19	0.07	0.02	1.608	1.378	0.00024	-0.00017	ENSG00000166888	0	73.4414	0.278943	NaN	0.359	-39.377	2.79603	0.9237	0.0466281	43.6	6	21794	1419.94	2046.67	553	4166	21
EFEMP1	ENSG00000115380	CM	2	56093102	56151274	-1	2	0.24	50.56	0	0.52	0.06	-1.596	-0.522	-0.00108	-0.00057	ENSG00000171094	0	82.4288	0.999948	-0.487368	-0.2	-8.859	2.03316	0.9858	0.383519	37.96	14	58172	1013.24	1375.88	339	3024	82
INSR	ENSG00000171105	CM	19	7112266	7294045	-1	36	0.32	47266.4	0.19	-	0.03	-0.61	0.597	-0.00071	-0.00059	ENSG00000083799	0	96.2472	0.999982	-0.452715	-0.182	-3.045	5.20787	0.9625	0.0253262	47.51	7	182159	3682.18	6653.43	419	9463	65
PC	ENSG00000173599	CM	11	66615704	66725847	-1	3	0.25	155.84	0.04	0.03	0.02	-2.067	-0.85	4e-05	-0.00038	ENSG00000123364	0	98.6989	0.988219	-0.520514	0.66	-52.794	4.04985	0.99118	0.0337632	51.93	19	109969	1419.44	3575.68	435	5137	273
TBXAS1	ENSG00000059377	CM	7	139476850	139720125	1	-	-	-	0.48	0.17	0.21	-1.382	-0.341	-0.00022	-0.00054	ENSG00000171456	0	7.65617	2.8879e-12	-0.517037	0.553	-54.308	-0.437136	0.017	0.00659614	44.8	22	243274	653.105	1735.49	241	2505	192
TNXB	ENSG00000168477	CM	6	32008931	32083111	-1	-	-	-	0.2	0.11	0.11	-0.993	-1.097	-8e-05	-0.00014	ENSG00000112039	0	NaN	NaN	0	NaN	NaN	NaN	NaN	NaN	54.31	11	74181	4510.56	9915.16	372	13831	218
PARK2	ENSG00000185345	CM	6	161768452	163148803	-1	68	0.34	239292	0.42	0.3	0.13	-1.603	0.498	-0.00011	-0.00038	ENSG00000115808	0	6.16228	1.70606e-09	-0.501081	0.172	-44.368	-1.11224	0.9412	0.0236733	40.42	26	1380358	1309.96	1979.5	225	4178	166
LCAT	ENSG00000213398	CM	16	67973653	67978034	-1	2	0.21	692.55	0	0.04	0.15	-1.236	-1.571	-0.00035	-0.00033	ENSG00000141367	0	55.1172	0.00415452	-0.418182	0.241	-9.201	1.42477	0.873	0.0201304	58.67	9	4381	410.022	899.2	322	1496	35
NKX2-5	ENSG00000183072	CM	5	172659112	172662360	-1	8	0.27	2096.3	0.04	0.08	0.05	0.485	0.185	-0.00019	-2e-05	ENSG00000147548	0	31.3415	0.164629	-0.55	0.093	1.858	1.84283	0.9626	0.267643	61.82	4	3202	343.665	1091	655	1558	8
APOA5	ENSG00000110243	CM	11	116660083	116663136	-1	-	-	-	0.14	0.1	0.13	-1.332	-1.041	0.00046	1e-05	ENSG00000105568	0	24.6551	2.20319e-09	NaN	-0.199	-46.258	1.81292	0.073	0.00396586	60.22	4	3053	318.931	1603.14	1247	1929	14
TH	ENSG00000180176	CM	11	2185159	2193107	-1	2	0.25	0.83	0.28	0.15	0.07	-0.085	1.809	-0.00019	-9e-05	ENSG00000103197	0	35.9436	0.143051	-0.493671	-0.246	34.485	0.137897	0.981	0.0168199	65.27	11	7886	538.915	1345.88	347	1910	98
DPYD	ENSG00000188641	CM	1	97543299	98386605	-1	-	-	-	0.06	0.16	0.1	-0.802	-0.401	-0.00032	-0.00027	ENSG00000019582	0	19.2579	2.03341e-12	-0.49609	-0.416	-53.926	-1.51138	0.89	NaN	35.1	5	917257	1694.98	2928.43	551	4423	42
PRPF3	ENSG00000117360	CM	1	150293925	150325671	1	14	0.28	16917.3	0	0.02	0.01	-0.231	1.124	9e-05	0.00041	ENSG00000112081	0	84.6576	1	-0.0587639	1.097	59.643	4.0255	0.9689	0.485327	44.22	7	31754	749.794	1920.02	516	2595	47
GLB1	ENSG00000170266	CM	3	33038100	33138722	-1	3	0.25	900.11	0.76	0.3	0.25	-0.318	-0.055	-0.00047	-0.00064	ENSG00000214562	0	51.786	3.03813e-07	-0.526485	0.247	-7.846	0.584004	0.9536	0.0118769	44.02	19	100593	877.239	1245.96	257	2523	123
ADAR	ENSG00000160710	CM	1	154554538	154600475	-1	2	0.25	28.22	0.38	0.29	0.22	2.039	1.865	6e-05	0.00021	ENSG00000179583	0	98.2772	0.977947	-0.22695	-0.016	-24.877	3.00529	0.876	0.0397215	45.36	21	45956	2040.24	5403.68	302	7112	202
MTHFR	ENSG00000177000	CM	1	11845780	11866977	-1	1	0.21	0	0.04	0.1	0.06	0.109	0.063	-0.00016	-0.00068	ENSG00000168646	0	39.9795	4.20976e-06	-0.504363	-1.674	-52.079	0.846017	0.79	0.0112204	54.64	19	20732	2646.74	3964.16	398	8378	153
GABRG2	ENSG00000113327	CM	5	161494546	161582542	1	2	0.22	349.22	-	0.13	0.01	0.568	-0.994	7e-05	0.00029	ENSG00000079102	0	89.4765	0.985902	-0.514151	-0.28	-27.495	3.14571	0.9247	0.0881628	35.18	29	162920	2634.58	4061.42	429	11735	231
CDSN	ENSG00000204539	CM	6	31082867	31088223	-1	2	1	0	0.28	0.43	0.3	3.247	2.692	0.00098	0.00023	ENSG00000078403	0	NaN	NaN	NaN	NaN	NaN	NaN	NaN	NaN	52.48	1	5359	0	2555	2555	2555	2
ROR2	ENSG00000169071	CM	9	94325373	94712444	-1	2	0.26	305.16	0.09	0.04	0.05	0.567	0	2e-05	-0.00048	ENSG00000108375	0	33.0462	0.98401	-0.491173	0.108	-49.859	0.500189	0.9375	0.033248	44.96	8	387137	1643.45	2693.65	316	4360	49
KCNQ1	ENSG00000053918	CM	11	2465914	2870339	1	8	0.26	17714.4	-	0.08	0.06	-0.203	0.191	7e-05	-0.00024	ENSG00000204843	0	90.856	2.93699e-06	-0.51101	-0.125	-31.312	2.72593	0.99656	0.00452669	51.55	7	404421	1155.73	2057.25	229	3224	59
WFS1	ENSG00000109501	CM	4	6271576	6304992	1	6	0.31	1628.92	-	0.04	0.05	0.027	0.961	0.00021	-0.0004	ENSG00000196531	0	1.4457	NaN	-0.6	-0.07	-32.988	NaN	0.99318	NaN	57.04	9	33416	1179.35	2677.74	451	3655	53
CACNA1C	ENSG00000151067	CM	12	2079952	2802108	1	6	0.26	13386.8	0.1	0.19	0.05	-0.632	-0.173	-0.00038	-0.00065	ENSG00000164683	0	96.4882	NaN	-0.481028	-0.138	-40.39	6.41269	0.999449	0.083517	47.13	33	727164	3251.5	7916.35	545	13888	1143
CSF2RB	ENSG00000100368	CM	22	37309670	37336491	1	11	0.28	5028.14	0.34	0.44	-	-1.32	0.767	-0.00027	-9e-05	ENSG00000118689	0	60.2373	0.000205522	-0.454545	0.863	19.308	-0.157443	0.9168	0.0235482	51.95	4	26811	1293.42	3544.18	969	4853	49
IFNGR2	ENSG00000159128	CM	21	34775202	34851655	1	3	0.25	3062.77	0.72	0.48	0.43	0.264	0.91	-0.00135	4e-05	ENSG00000136238	0	40.2566	0.987038	-0.512696	1.007	3.276	1.11984	NaN	0.218836	44.83	6	76452	520.958	1468.56	727	2221	39
ATM	ENSG00000149311	CM	11	108093211	108239829	1	64	0.32	98075.5	0.37	0.19	0.18	0.01	0.505	4e-05	6e-05	ENSG00000187741	1	57.9001	6.01145e-39	NaN	0.19	-56.642	-0.697864	0.218	0.00994843	37.52	30	146618	5336.03	6950.94	234	13147	313
LIPA	ENSG00000107798	CM	10	90973326	91174314	-1	-	-	-	0	0.16	0.24	-0.201	-0.032	-0.00023	-0.0004	ENSG00000126934	0	47.8827	1.07515e-09	-0.473134	0.025	-2.571	-0.145649	0.066	0.01303	41.43	8	200988	877.347	1720.82	461	2527	50
TITF1,NKX2-1	ENSG00000136352	CM	14	36985602	36990354	-1	10	0.28	10255.4	0.17	0.06	0.01	0.707	0.146	0.0001	-5e-05	ENSG00000116251	1	50.9728	0.926598	-0.469565	-0.157	-52.03	3.35339	NaN	NaN	62.3	5	4757	726.956	1774.8	653	2583	15
DSG1	ENSG00000134760	CM	18	28898052	28936992	1	11	0.26	2901.93	0.53	0.38	-	-0.039	2.086	-5e-05	-9e-05	ENSG00000182866	0	8.47539	0.998921	-0.528846	0.134	-46.005	-1.16988	0.639	0.0813645	35.8	2	41086	2234.17	6068.05	1857	7191	19
BTD	ENSG00000169814	CM	3	15642848	15687329	1	-	-	-	0.68	0.32	0.16	-1.265	-1.112	-0.00088	-0.0009	ENSG00000129993	0	20.3723	1.18888e-05	-0.451613	0.674	-51.371	-0.869744	0.874	0.00808438	39.83	25	120970	1783.67	2034.1	393	9964	99
TGFBR2	ENSG00000163513	CM	3	30647994	30735634	1	22	0.32	40567.5	0	0.07	0.06	-1.507	1.018	0.00011	-0.00044	ENSG00000109471	0	59.2434	0.264838	-0.497653	-0.205	-51.775	2.2466	0.9399	0.018078	40.79	6	87541	1851.52	3830.06	575	5794	32
NGFB,NGF	ENSG00000134259	CM	1	115828539	115880857	-1	4	0.25	683.15	0.14	0.07	0.16	-0.444	-0.14	0.00014	-0.00042	ENSG00000116132	0	56.4424	0.644144	-0.533333	0.106	-37.688	0.915055	0.9056	0.223402	43.81	1	52332	0	1061	1061	1061	3
RAG2	ENSG00000175097	CM	11	36597124	36619829	-1	4	0.31	1398.31	-	0.1	0.12	-0.053	-1.123	9e-05	-0.00034	ENSG00000139083	0	42.8167	7.64624e-08	-0.450704	0.26	-13.275	-0.717621	0.794	0.0103696	38.54	9	22705	916.104	1058.05	529	2818	21
GBA	ENSG00000177628	CM	1	155204239	155214653	-1	-	-	-	0.56	-	0.13	-1.055	0.681	1e-05	6e-05	ENSG00000100644	0	NaN	NaN	-0.492432	NaN	NaN	NaN	NaN	NaN	51.52	14	10247	713.195	1433.64	487	2387	91
PCBD1	ENSG00000166228	CM	10	72642037	72648541	-1	44	0.29	107073	0	0	0.01	1.21	0.101	-0.00049	-0.00013	ENSG00000132002	0	42.7324	0.000157423	-0.52807	0.027	-34.605	-0.0121689	0.426	0.00121045	50.57	3	6285	174.8	658.455	389	787	11
PVR	ENSG00000073008	CM	19	45147098	45166850	1	5	0.24	1501.81	0.31	0.51	0.28	-1.072	-1.113	0.00029	-0.00044	ENSG00000084676	0	12.8125	5.29581e-10	-0.517429	0.109	-19.219	1.12577	0.689	0.00219655	50.03	6	22364	1632.7	3113.8	356	5792	41
SLC26A3	ENSG00000091138	CM	7	107405912	107443670	-1	1	0.21	0	0.5	1.04	0.23	-0.781	0.841	-0.00029	-0.00013	ENSG00000132781	0	65.5864	0.000100426	-0.521978	0.172	-25.33	0.0744976	0.843	0.00802903	39.28	5	37758	905.618	2285.42	552	2882	52
TBX5	ENSG00000089225	CM	12	114791736	114846247	-1	3	0.25	130.48	0.04	0.02	0.02	-1.048	0.236	4e-05	7e-05	ENSG00000130675	0	57.117	0.99889	-0.521409	0.249	-31.549	1.62731	NaN	0.239852	45.85	5	54531	1359.24	2814.13	577	3825	38
THRB	ENSG00000151090	CM	3	24158651	24536773	-1	32	0.31	14343.8	0	0.65	0.17	0.247	0.129	-0.00041	-0.00035	ENSG00000134853	0	65.4177	0.95436	-0.479345	0.199	-46.267	2.84015	0.99125	0.250015	38.87	19	378603	2594.43	4202.25	539	7576	157
AFP	ENSG00000081051	CM	4	74296855	74321891	1	3	0.23	267.92	0.34	0.2	0.35	-0.63	0.687	8e-05	-2e-05	ENSG00000132475	0	44.9852	1.24529e-10	-0.483607	-0.205	-19.452	-1.32669	0.141	NaN	34.51	7	25036	840.205	1568.57	197	2426	46
CPS1	ENSG00000021826	CM	2	211342406	211543831	1	1	0.25	0	0.26	0.12	0.05	-0.062	0.415	-9e-05	-2e-05	ENSG00000055609	0	92.4583	1.42471e-06	-0.50142	-0.317	-30.604	0.73055	0.9852	0.0318057	36.31	16	201425	1478.63	4734.41	323	5775	325
CTSK	ENSG00000143387	CM	1	150768684	150780799	-1	2	0.23	1113.68	1.13	0.26	0.19	-0.969	-0.311	1e-05	-1e-05	ENSG00000179094	0	59.7795	4.84148e-07	-0.597701	0.12	-2.877	0.721664	0.698	0.0103135	42.94	3	12052	509.968	1147.38	467	1629	16
TCN2	ENSG00000185339	CM	22	31002825	31023265	1	-	-	-	0.54	0.21	0.27	-0.146	0.286	0.00057	0.0002	ENSG00000168092	0	4.46359	9.70015e-09	-0.494709	0.439	-19.172	-2.66778	0.192	0.0197628	50.7	7	20268	562.59	1807.16	484	2192	44
BBS1	ENSG00000174483	CM	11	66278077	66301098	1	3	0.25	209.44	-	-	-	0.695	0.798	1e-05	-0.00022	ENSG00000157404	0	33.6907	0.00125759	-0.469173	0.151	-22.404	-0.0770015	0.834	0.0108356	49.92	25	23007	1081.64	1657.4	333	3585	207
ALDH2	ENSG00000111275	CM	12	112204691	112247782	1	9	0.27	7701.18	-	-	-	-0.969	-0.635	1e-05	-2e-05	ENSG00000112531	1	67.8212	3.7173e-08	-0.487457	0.495	1.02	0.946439	0.273	0.00315415	48.79	5	50645	3728.39	3805.67	569	9561	45
ELOVL4	ENSG00000118402	CM	6	80624529	80657297	-1	-	-	-	0.55	0.33	0.06	-0.707	-0.336	-0.00042	-0.00057	ENSG00000146232	0	71.4415	0.121721	-0.503506	0.089	-27.975	0.97814	0.455	0.0642174	36.63	1	32739	0	3013	3013	3013	6
TBX3	ENSG00000135111	CM	12	115108059	115121969	-1	6	0.28	757.63	0.07	0.03	0.03	-0.327	0.185	-0.0002	3e-05	ENSG00000185499	1	76.7062	0.995281	-0.476018	0.04	-41.63	2.9978	0.99587	0.100388	47.3	4	13920	1436.43	3758.47	494	4733	19
TAS2R38	ENSG00000257138	CM	7	141672431	141673573	-1	-	-	-	0.85	0.37	0.48	2.994	1.146	-0.00037	-5e-05	ENSG00000184507	0	3.7829	0.000603446	NaN	-0.122	-13.269	0.189317	0.461	0.0252294	48.21	1	1142	0	1143	1143	1143	1
MERTK	ENSG00000153208	CM	2	112656056	112787138	1	2	0.26	456.75	0.35	0.33	0.19	0.573	1.485	0.00051	0.0002	ENSG00000141510	0	49.1838	1.45025e-13	-0.381939	0.29	-37.107	-0.352529	0.215	0.0103824	43.61	7	130954	710.301	3130.76	545	3826	124
COL2A1	ENSG00000139219	CM	12	48366748	48398269	-1	9	0.25	8880.93	0.05	0.13	0.08	-0.205	0.786	-0.00117	-0.00037	ENSG00000140538	1	97.7893	1	-0.495449	2.279	-42.969	3.0292	0.99359	0.148332	55.38	9	31587	1490.2	3875.3	478	5059	172
AIRE	ENSG00000160224	CM	21	45705721	45718531	1	44	0.3	41508.8	0.16	0.29	0.21	0.021	0.468	-0.00163	-0.00063	ENSG00000100030	0	3.84917	2.82231e-09	-0.560976	0.189	-36.804	-0.447065	0.876	NaN	63.87	5	12810	1056.33	2596.67	1279	4306	55
TYR	ENSG00000077498	CM	11	88910620	89028927	1	-	-	-	0.21	0.36	0.12	0.987	-0.198	-0.00033	-0.0005	ENSG00000138336	0	89.2717	3.69175e-23	-0.556391	-0.383	-13.735	-2.67909	0.9063	0.0023587	35.29	3	117884	663.659	1476.18	530	2062	11
PITX2	ENSG00000164093	CM	4	111538579	111563279	-1	7	0.28	1160.23	0	0.01	0.02	-1.089	-0.323	-6e-05	1e-05	ENSG00000005339	0	57.1351	0.987866	-0.508816	-0.158	-49.029	3.07363	0.9257	0.0912763	49.37	14	24700	903.899	2117.7	463	3359	56
SGCD	ENSG00000170624	CM	5	155297354	156194799	1	1	0.2	0	0	0.11	0.08	-1.444	0.334	-0.00204	-0.00024	ENSG00000168702	0	28.9501	0.291696	-0.494737	-0.206	-54.879	-0.229367	0.724	0.0110502	38.48	4	897444	3682.82	3365.09	739	9755	33
BRIP1	ENSG00000136492	CM	17	59758627	59940882	-1	7	0.27	192.39	0.17	0.54	0.28	1.358	0.494	6e-05	-9e-05	ENSG00000130779	1	91.8559	6.16413e-28	-0.428851	0.749	70.947	-0.013903	0.36	0.00716084	35.96	6	184389	3151.07	4399.34	449	8182	56
LPA	ENSG00000198670	CM	6	160952515	161087407	-1	4	0.25	1201.31	0.49	0.53	-	-0.593	0.546	0.00018	-7e-05	ENSG00000102145	0	0.674658	NaN	NaN	0.062	-28.543	-1.17545	NaN	NaN	42.03	3	132793	2237.9	4802.8	1713	6431	60
CARD15,NOD2	ENSG00000167207	CM	16	50727514	50766988	1	3	0.24	4.42	0.32	0.25	0.18	0.43	0.757	0.0002	0.00017	ENSG00000118260	0	2.18662	1.21316e-14	-0.463576	0.819	-34.333	-0.877528	0.137	0.00655388	48.07	13	40453	1991.15	2851.97	338	5494	76
CHRNA4	ENSG00000101204	CM	20	61975420	62009753	-1	1	0.23	0	0.19	0.06	0.07	-0.538	-0.303	-0.00146	-0.00122	ENSG00000138698	0	94.4341	0.000100983	-0.473684	0.839	-45.886	1.89842	0.9012	0.0116916	63.44	20	35178	2112.55	2448.86	85	5643	66
PPARG	ENSG00000132170	CM	3	12328867	12475855	1	53	0.33	68414.5	0.1	0.09	0.04	-1.256	0.451	0.00017	-0.00017	ENSG00000183337	1	84.2781	0.607935	-0.45365	0.159	-51.103	2.28388	0.9365	0.0557547	38.71	24	146988	383.31	1659.45	428	2029	165
HOXA13	ENSG00000106031	CM	7	27233122	27239725	-1	-	-	-	0.05	0	0.01	-1.573	-1.353	-0.00063	-0.00012	ENSG00000124181	1	48.5995	0.89255	-0.596273	-0.092	9.919	NaN	NaN	NaN	45.35	2	6588	2392.54	2943	871	5015	4
PAX3	ENSG00000135903	CM	2	223064607	223163715	-1	13	0.32	40236.1	0	0.05	0.01	-1.123	0.695	0.00026	0.00015	ENSG00000079432	1	40.7204	0.922704	-0.500216	-0.42	-22.518	3.10724	0.99077	0.00770004	39.73	15	99111	896.919	1816.89	458	3359	96
SCO2	ENSG00000130489	CM	22	50961997	50964868	-1	-	-	-	0.2	0.27	0.15	1.242	0.454	0.00029	2e-05	ENSG00000111276	0	26.2996	2.11962e-08	-0.583765	2.301	44.979	-1.26516	0.9404	0.00446376	#N/A	#N/A	#N/A	#N/A	#N/A	#N/A	#N/A	#N/A
CASP10	ENSG00000003400	CM	2	202047604	202094129	1	29	0.28	5699.58	1.21	1.65	-	-0.527	-0.674	-0.00065	-0.00038	ENSG00000139219	0	53.6835	2.66543e-11	-0.407407	-0.494	-42.973	-0.797762	0.546	0.00287021	42.31	13	46508	1880.38	2560.21	430	5814	87
FBN1	ENSG00000166147	CM	15	48700503	48938046	-1	5	0.2	935.74	0.03	0.05	0.03	-1.269	-0.912	-0.00015	-0.00044	ENSG00000114423	0	99.6687	1	-0.494318	0.971	-41.06	5.32594	0.99711	0.315438	38.91	9	237408	4000.44	6759.71	482	11609	170
IL12B	ENSG00000113302	CM	5	158741791	158757895	-1	2	0.67	3	0.16	0.29	0.27	-0.926	0.667	0.00024	0.00023	ENSG00000138592	0	34.51	0.000243884	-0.5	0.27	-7.019	0.72371	0.31	0.0131569	41.83	1	15707	0	2364	2364	2364	8
EPB41	ENSG00000159023	CM	1	29213603	29446553	1	20	0.28	25226.3	0.39	0.46	0.1	0.193	-0.559	0.00028	-0.0001	ENSG00000181690	0	50.9548	0.00381591	-0.49501	-0.059	-32.445	0.342717	0.9633	0.0195659	41.87	41	232955	1546.27	4143.39	262	6388	580
ANK1	ENSG00000029534	CM	8	41510739	41754280	-1	9	0.23	19403.5	0.2	0.1	0.07	-0.697	0.05	0.00022	-0.00019	ENSG00000119866	0	98.7772	1	-0.495327	0.256	-42.096	2.57187	0.891	0.396737	49.32	14	243542	3039.04	5838.98	498	8478	222
GPX1	ENSG00000233276	CM	3	49394609	49396033	-1	1	0.24	0	0	0.04	-	1.775	0.683	0.00035	0.00013	ENSG00000126777	0	37.3532	0.000117632	-0.495169	0.123	-20.58	1.8885	0.283	0.00300945	62.21	6	1182	180.584	781.5	580	1135	12
CYP27B1	ENSG00000111012	CM	12	58156117	58161034	-1	-	-	-	0.12	0.22	0.17	-1.558	-0.219	5e-05	2e-05	ENSG00000184384	0	77.2664	0.00521658	-0.486891	1.449	-15.176	1.91139	0.544	0.0124745	53.92	7	6652	879.675	1575.74	244	2474	34
STK11	ENSG00000118046	CM	19	1189406	1228428	1	12	0.32	24466.1	0.07	0.05	0.04	0.167	0.288	0.00018	9e-05	ENSG00000156531	1	62.4782	0.993318	-0.455959	0.376	12.979	1.70912	0.888	0.202297	57.49	10	50873	1115.52	2180.28	505	3554	65
PEPD	ENSG00000124299	CM	19	33877856	34012700	-1	-	-	-	0.28	0.18	0.06	-0.733	0.195	0.00032	-0.00021	ENSG00000187164	0	25.1069	1.54088e-06	-0.541118	0.287	-28.218	-0.520621	0.702	0.012162	53.89	14	134841	568.519	1362.43	433	1929	127
DNMT3B	ENSG00000088305	CM	20	31350191	31397162	1	33	0.29	18363.4	0.03	0.28	0.12	-0.497	1.056	1e-05	9e-05	ENSG00000178568	0	77.3809	0.999907	-0.511573	0.352	-29.417	2.08692	0.99008	0.0696154	49.4	6	46971	803.264	3709.58	2315	4336	124
WNK1	ENSG00000060237	CM	12	861759	1020618	1	20	0.28	34377.4	0.35	0.22	0.21	0.427	0.455	-0.00037	3e-05	ENSG00000067842	0	75.5918	NaN	-0.344335	1.897	25.566	2.00689	0.46	0.116751	38.73	21	158873	4650.9	8195.67	201	11804	194
PARK7	ENSG00000116288	CM	1	8014351	8045565	1	19	0.29	6601.69	0.16	0.54	0.07	-0.82	0.862	0.00034	0.0001	ENSG00000117118	0	40.4313	0.41521	-0.538117	-0.125	-0.974	-0.186053	0.871	0.253631	45.41	10	31214	191.38	838.952	567	1127	62
COL11A1	ENSG00000060718	CM	1	103342023	103574052	-1	-	-	-	0.05	0.17	0.06	-0.46	-0.235	-0.00031	-0.00081	ENSG00000153944	0	94.9099	NaN	-0.503571	-0.363	-46.755	-0.659097	0.99056	0.0476445	33.18	14	232405	2032.24	5373.12	297	7327	459
TAP1	ENSG00000168394	CM	6	32812986	32821755	-1	9	0.25	6041.65	0.41	0.41	0.3	-1.348	-0.859	-0.00218	-0.00069	ENSG00000183161	0	NaN	NaN	-0.464363	NaN	NaN	NaN	NaN	NaN	50.46	6	8769	584.678	2189.76	1031	2959	46
POMC	ENSG00000115138	CM	2	25383722	25391772	-1	4	0.2	18246.7	0.14	0.08	0.07	-1.479	-0.54	0.00026	-0.00021	ENSG00000169714	0	37.6544	1.05007e-05	-0.545455	0.137	11.011	0.752798	NaN	0.000797768	51.16	5	8050	191.325	1148.33	883	1426	18
FOXE1	ENSG00000178919	CM	9	100615536	100618986	1	-	-	-	0.11	0.09	0.06	2.088	1.865	8e-05	0.00011	ENSG00000110619	0	NaN	0.954712	-0.571429	-0.127	-47.563	NaN	NaN	NaN	61.05	1	3491	0	3492	3492	3492	1
KCNJ11	ENSG00000187486	CM	11	17407406	17410878	-1	3	0.24	15474.3	0.09	0.03	0.02	0.393	1.999	0.00043	0.00019	ENSG00000125952	0	63.4721	0.188259	-0.7	0.01	-26.955	2.47981	0.9811	0.0604216	63.78	5	3472	889.252	1120.4	418	2801	10
SOD1	ENSG00000142168	CM	21	33031935	33041244	1	11	0.31	12299.2	0	0.87	0.24	-1.086	-0.904	-0.0007	-0.00036	ENSG00000152217	0	57.2496	0.0521044	-0.0556622	1.714	34.306	2.33684	0.874	0.0539444	44.42	4	9265	445.754	1023	586	1746	20
CFH	ENSG00000000971	CM	1	196621008	196716634	1	3	0.21	11914.1	0.57	0.55	-	-0.305	0.718	-0.00085	-0.00037	ENSG00000105810	0	60.9662	0.999994	-0.462687	-0.193	-1.525	0.557696	0.642	0.0799554	35.19	6	95461	2243.62	3741.11	550	6985	62
GFI1	ENSG00000162676	MNC	1	92940319	92952433	-1	7	0.31	2575.98	0.27	0.14	0.11	-1.164	-0.787	0.00021	4e-05	ENSG00000068323	0	52.545	0.185472	-0.589583	-0.285	-46.717	2.34559	0.443	0.0183159	53.67	4	13882	1256.97	3009.92	508	4554	24
CLN5	ENSG00000102805	MNC	13	77564795	77576652	1	1	0.24	0	0.55	0.41	0.23	-0.871	-1.481	-0.00274	-0.00068	ENSG00000065526	0	20.0952	6.71241e-09	-0.504255	-0.582	-42.334	0.106562	0.713	0.00444951	38.81	19	28483	1549.78	2882.14	549	6664	70
PPT1	ENSG00000131238	MNC	1	40538379	40563375	-1	-	-	-	0.38	0.09	0.15	1.591	1.171	-0.00041	-0.00034	ENSG00000163930	0	72.4414	0.000325385	-0.509629	-0.045	-21.896	-0.255503	0.796	0.00298422	44.02	19	26266	915.449	1920.98	507	4010	138
PKD1	ENSG00000008710	MNC	16	2138711	2185899	-1	9	0.31	39262.8	0.26	-	0.12	-1.187	-0.727	-0.00133	-0.00056	ENSG00000152894	0	0.240949	1	-0.483389	1.111	-37.159	-0.678561	NaN	NaN	63.1	40	47190	5387.65	5670.63	447	14140	345
KCNQ3	ENSG00000184156	MNC	8	133133108	133493200	-1	2	0.2	47.41	0.06	0.05	0.05	0.903	0.348	0.00013	-0.0002	ENSG00000169184	0	92.8137	0.981874	-0.497748	-0.476	-49.152	2.85965	0.917	0.0698016	43.58	8	360236	3785.47	5233.96	822	11583	112
GBE1	ENSG00000114480	MNC	3	81538850	81811312	-1	-	-	-	0.22	0.21	0.09	-0.862	-0.282	-3e-05	0.00012	ENSG00000175832	0	14.9569	2.23709e-08	-0.490266	-0.349	-34.976	-1.83346	0.884	NaN	35.25	6	271942	908.91	2212.77	568	2941	43
ITGB4	ENSG00000132470	MNC	17	73717408	73753899	1	8	0.26	4531.97	0.1	-	0.07	-0.95	-0.382	-0.00029	-5e-05	ENSG00000168036	0	61.177	6.54935e-05	-0.507058	0.48	-29.095	1.97907	0.9137	0.0141198	57.98	13	36490	1835.35	4487.22	411	5896	234
VAPB	ENSG00000124164	MNC	20	56964178	57026157	1	11	0.26	5240.56	0	0	0.1	-0.323	0.081	-3e-05	-0.00022	ENSG00000113721	0	54.0028	0.314009	-0.518727	-0.442	-36.112	1.13082	0.718	0.0502738	42.8	6	61872	2430.61	3678.67	937	7829	27
PMM2	ENSG00000140650	MNC	16	8882680	8943188	1	-	-	-	0.21	0.08	0.09	-0.528	0.388	-0.00032	-0.00036	ENSG00000089280	0	27.6068	3.70306e-11	-0.408597	0.433	-24.633	-2.1371	0.793	0.00187607	46.16	18	60502	1026.48	1124.8	514	5409	95
CHRNB1	ENSG00000170175	MNC	17	7348380	7361026	1	-	-	-	0.49	0.54	0.09	0.969	0.407	0.00038	9e-05	ENSG00000174775	0	50.4488	1.10856e-07	-0.505576	0.804	-46.158	1.6452	0.608	0.006638	51.91	8	12649	707.56	1659.82	539	2560	55
EYA4	ENSG00000112319	MNC	6	133561736	133853258	1	-	-	-	0.28	0.11	0.05	0.008	-0.074	0.00015	-0.00018	ENSG00000141736	0	80.4711	0.975887	-0.483001	-0.454	-35.718	0.644485	0.9027	0.0320238	36.95	13	291530	1639.68	2973.96	471	5701	178
SLC25A13	ENSG00000004864	MNC	7	95749532	95951459	-1	5	0.31	3489.39	0	0.08	0.05	0.202	0.228	0.00013	-8e-05	ENSG00000157765	0	92.9703	1.3522e-12	-0.504519	-0.095	-46.554	-0.448385	0.363	0.00460948	39.76	8	201927	1303.87	2112.92	201	3192	60
NR3C1	ENSG00000113580	MNC	5	142657496	142815077	-1	99	0.35	201484	0.77	0.33	0.15	-1.354	0.036	-0.00011	4e-05	ENSG00000138795	0	76.8809	0.99985	-0.486486	0.026	-39.197	1.47588	0.9343	0.0204987	37.82	17	157581	2025.86	3544.53	491	7286	101
NDUFS2	ENSG00000158864	MNC	1	161166894	161184185	1	1	0.22	0	0.34	0.19	0.11	-1.153	-0.457	0.00025	8e-05	ENSG00000143252	0	57.2978	0.997574	-0.47651	0.093	-9.378	1.88513	0.9476	0.0304631	49.73	15	17291	529.715	1247.19	426	2064	101
TAPBP	ENSG00000231925	MNC	6	33267471	33282164	-1	6	0.25	858.19	0.48	0.39	0.26	0.681	0.102	0.00028	0.00011	ENSG00000145675	0	NaN	NaN	-0.478947	NaN	NaN	NaN	NaN	NaN	50.01	9	14693	858.474	1776.71	726	3450	49
HBG1	ENSG00000213934	MNC	11	5269313	5271122	-1	1	0.23	0	-	-	-	1.81	1.781	-0.0005	2e-05	ENSG00000171735	0	NaN	NaN	NaN	0.083	NaN	1.62984	NaN	NaN	47.33	3	1588	467.452	724.5	369	1464	8
SLC5A2	ENSG00000140675	MNC	16	31494323	31502181	1	-	-	-	0.28	0.09	0.06	-1.388	0.125	2e-05	7e-05	ENSG00000126883	0	96.1448	2.30824e-08	-0.5	0.244	-33.728	0.605744	0.86	0.00665072	59.32	9	7858	785.383	1512.06	334	2467	48
HAL	ENSG00000084110	MNC	12	96366440	96390143	-1	-	-	-	0.34	0.15	0.06	-0.41	0.338	-0.00041	-0.00032	ENSG00000204713	0	17.9869	6.98135e-14	-0.47619	0.144	-27.844	-0.23617	0.328	NaN	43.36	11	23703	1141.98	2577.77	352	3892	130
CNGB3	ENSG00000170289	MNC	8	87566205	87755903	-1	-	-	-	0.17	0.37	0.43	-0.532	0.471	9e-05	-0.00011	ENSG00000112576	0	8.9332	1.41366e-15	-0.483286	-0.124	-58.386	-2.09861	0.779	0.00333402	38.24	3	189698	1747.94	3205.46	500	4347	26
CD4	ENSG00000010610	MNC	12	6896024	6929974	1	18	0.31	39016.6	0.59	0.51	0.51	1.323	0.661	0.00017	-4e-05	ENSG00000143294	0	18.0712	NaN	-0.477941	0.553	-22.461	0.254534	0.163	0.0156802	48.56	12	33941	951.83	1313.33	494	3049	58
RBP4	ENSG00000138207	MNC	10	95351444	95361501	-1	1	0.22	0	0	0.19	0.1	0.373	-0.087	-0.00035	-0.00085	ENSG00000178105	0	62.3818	0.80356	-0.142857	-0.106	-23.505	1.75191	0.841	0.0576592	49.28	4	10057	206.847	1009	814	1314	24
TTR	ENSG00000118271	MNC	18	29171689	29178974	1	15	0.28	21929.4	0.4	0.56	0.21	-0.92	-0.221	0.0001	-0.00025	ENSG00000139163	0	27.3176	0.0124756	-0.40625	0.067	-23.149	0.987425	0.9443	0.0575293	42.48	6	42011	189.42	816.857	556	1040	28
VPS33B	ENSG00000184056	MNC	15	91541646	91565833	-1	1	1	0	0.13	0.21	0.03	-0.349	-0.043	-0.00073	-0.00032	ENSG00000109685	0	94.2413	0.000190609	-0.515203	0.37	-10.021	-0.0850806	0.178	0.00709646	46.84	8	23930	711.816	2032.94	389	2501	93
TAT	ENSG00000198650	MNC	16	71599563	71611033	-1	15	0.28	13669.2	0.18	0.28	0.07	-0.567	-0.169	2e-05	0	ENSG00000113360	0	73.5257	0.00327303	-0.714286	0.15	-41.119	0.587928	0.756	0.0192801	41.54	4	11432	1401.91	2905.37	902	3945	19
CPOX	ENSG00000080819	MNC	3	98239976	98312567	-1	-	-	-	2.07	0.59	0.18	-0.032	1.212	0.00032	0.00021	ENSG00000071564	0	32.3113	0.00138492	-0.575949	0.079	14.311	1.93242	0.854	0.0221253	40.35	4	14202	974.55	1650.56	526	2709	16
MSX1	ENSG00000163132	MNC	4	4861393	4865663	1	11	0.27	5730.48	0	0.03	0.04	0.336	0.886	0.00072	8e-05	ENSG00000122779	0	36.6363	0.0553571	-0.590164	-0.723	-40.424	2.46674	NaN	0.0444959	56.95	2	4271	826.188	1224.5	509	1940	4
PEX5	ENSG00000139197	MNC	12	7341281	7371170	1	11	0.25	20273.4	0.21	0.03	0.09	0.384	1.172	0.00022	-7e-05	ENSG00000047936	0	70.6704	0.0276449	-0.554839	1.216	-41.698	0.82988	0.9356	0.0480704	42.58	20	29889	1013.99	1805.45	386	3252	174
FLT4	ENSG00000037280	MNC	5	180028506	180076624	-1	5	0.28	11073.7	0.08	0.18	0.07	-0.712	0.122	-0.00045	-0.0012	ENSG00000139687	1	82.2722	1	-0.566474	0.481	-53.774	3.72652	0.9773	0.108685	60.24	12	48118	1637.27	3873.64	580	5833	181
ASPM	ENSG00000066279	MNC	1	197053258	197115824	-1	3	0.28	43.19	0.78	0.39	0.3	-0.443	-0.238	-0.0001	-0.00034	ENSG00000168685	0	28.5103	NaN	-0.430915	0.508	-49.968	-2.71137	0.016	NaN	34.66	3	62567	2972.4	7127.04	3747	10863	78
CD151	ENSG00000177697	MNC	11	832843	839831	1	6	0.31	8393.67	0	0.08	0.04	1.815	2.233	-0.00065	-0.00054	ENSG00000105639	0	63.4359	0.000729133	NaN	-0.02	12.009	-0.121204	0.728	0.0247937	63.31	23	6944	476.175	1095.02	364	1857	131
FOXC2	ENSG00000176692	MNC	16	86600857	86602539	1	1	0.22	0	0.08	0.01	0.03	-1.307	-0.058	1e-05	-0.00036	ENSG00000107882	0	54.4847	0.469619	NaN	0.071	-0.075	NaN	NaN	NaN	63.17	1	2899	0	2900	2900	2900	1
DBH	ENSG00000123454	MNC	9	136501482	136524466	1	-	-	-	0.18	0.23	0.1	-1.12	-0.025	0.00034	-0.00067	ENSG00000018408	0	1.13246	3.61396e-12	-0.5	1.182	-39.7	-1.31754	0.198	0.00217059	56.45	2	22966	818.142	2349.8	769	2745	15
PROP1	ENSG00000175325	MNC	5	177419236	177423243	-1	1	0.26	0	0.23	-	0.28	0.549	0.103	-0.00107	-6e-05	ENSG00000183722	0	NaN	NaN	-0.5	NaN	NaN	NaN	NaN	NaN	54.37	1	4007	0	1464	1464	1464	3
AHCY	ENSG00000101444	MNC	20	32868074	32899608	-1	4	0.31	811.26	0	-	-	-1.445	-1.021	-0.00037	-0.00073	ENSG00000112561	0	69.9115	0.00254484	-0.334675	2.97	-13.814	1.84071	0.755	0.0586907	50.38	6	31534	663.338	1869.74	488	2366	39
TF	ENSG00000091513	MNC	3	133464800	133497850	1	9	0.25	14111.7	0.3	0.5	-	-0.008	1.036	0.00016	-8e-05	ENSG00000110395	0	49.9548	5.22522e-05	-0.555556	-0.468	-24.251	1.26796	0.752	0.0132497	43.58	14	50601	8412.97	5606.04	526	20166	69
CASQ2	ENSG00000118729	MNC	1	116242628	116311402	-1	1	0.16	0	0.46	0.55	0.11	1.559	1.812	7e-05	-0.00012	ENSG00000179348	0	75.5979	7.18537e-08	-0.514977	0.349	-35.849	-1.07712	0.235	0.00670857	43.23	2	68774	1044.95	2148.14	220	2674	14
FOXN1	ENSG00000109101	MNC	17	26833261	26865914	1	-	-	-	0.88	0.18	0.13	0.145	-0.099	-0.00036	-0.00028	ENSG00000007237	0	29.95	0.0198424	-0.496063	1.386	-19.435	-0.188064	0.9408	0.126372	55.58	3	32653	1007.73	2423.95	562	3436	20
SLC35C1	ENSG00000181830	MNC	11	45825623	45834566	1	-	-	-	0.09	0.11	0.06	0.445	0.102	0.00015	1e-05	ENSG00000119535	0	72.1222	0.0416653	-0.521015	0.413	-20.624	2.01408	0.691	0.0317735	56.94	4	8944	1143.76	1631.11	582	3429	9
FANCG	ENSG00000221829	MNC	9	35073832	35080013	-1	35	0.28	46066.4	0.43	0.55	0.4	-0.405	-0.667	-0.00013	-3e-05	ENSG00000169249	1	11.4571	1.31097e-06	-0.438272	0.439	6.745	0.38046	0.127	0.00589375	53.03	8	6107	857.742	1687.73	388	2556	44
APTX	ENSG00000137074	MNC	9	32972604	33025166	-1	4	0.28	188.49	1.15	0.38	0.27	0.277	0.526	-0.00023	-0.00059	ENSG00000135446	0	72.1222	2.91513e-08	-0.532563	0.465	-18.806	-0.847463	0.723	0.00339599	42.02	56	138529	672.251	1777.58	397	4256	365
LEP	ENSG00000174697	MNC	7	127881337	127897681	1	4	0.26	4881.14	0.14	0.63	0.17	-0.832	-0.448	0.00021	-0.00014	ENSG00000097007	0	43.907	0.100089	-0.181818	0.237	6.461	1.0525	0.627	0.0529839	49.04	1	16351	0	3427	3427	3427	3
ATCAY	ENSG00000167654	MNC	19	3879862	3928077	1	-	-	-	0.12	-	0.03	-0.89	0.084	0.00017	-0.00014	ENSG00000141646	0	85.1093	0.1691	-0.499151	0.694	-4.022	1.48429	0.594	0.0249144	51.6	6	48218	1580.83	2701.26	498	4971	50
ENG	ENSG00000106991	MNC	9	130577291	130617035	-1	7	0.25	3774.7	0.13	0.24	0.26	-1.292	-0.776	-0.00084	-0.00045	ENSG00000161547	0	72.7185	0.999756	-0.467692	0.136	-28.58	0.409368	0.9684	0.099444	53.19	5	39744	842.471	2638.73	495	3059	51
MYH9	ENSG00000100345	MNC	22	36677327	36784063	-1	14	0.29	17316.4	0.12	-	0.01	-0.9	-0.045	3e-05	-0.00038	ENSG00000049540	1	99.4458	1	-0.648713	2.067	-4.318	5.5884	0.99394	0.414195	52.36	11	106687	3437.92	4207.78	329	7451	78
ABCC9	ENSG00000069431	MNC	12	21950335	22094336	-1	2	0.25	48.52	0.29	0.04	0.04	-0.775	0.433	6e-05	-4e-05	ENSG00000039068	0	98.5242	1.82293e-05	-0.551181	0.088	-45.052	4.88844	0.9523	NaN	36.12	7	145128	2441.76	4900.89	450	8293	130
DDB2	ENSG00000134574	MNC	11	47236493	47260767	1	14	0.31	5835.19	0	0.14	0.25	-1.111	-0.097	9e-05	-9e-05	ENSG00000162434	1	75.5738	0.0041167	NaN	0.649	-52.072	1.24526	0.307	0.0132013	47.15	16	24752	723.052	1339.93	347	3101	96
SLC19A2	ENSG00000117479	MNC	1	169433147	169455241	-1	-	-	-	0	0.25	0.1	-0.821	-0.542	0.00015	-7e-05	ENSG00000110987	0	53.4968	2.0882e-06	-0.504923	-0.013	-36.498	0.0648573	0.742	0.014957	38.65	4	22035	256.985	3318.11	2976	3612	19
BSCL2	ENSG00000168000	MNC	11	62457747	62477317	-1	4	0.31	17591	0.06	-	0.16	-0.603	0.344	-0.00031	-0.00019	ENSG00000184402	0	51.8403	4.05305e-08	-0.519651	0.704	-44.303	0.11585	0.9292	0.0174691	51.19	27	19570	553.904	1126.19	154	1984	153
COCH	ENSG00000100473	MNC	14	31343720	31364271	1	-	-	-	0	0.05	0.07	1.731	0.203	-0.00033	-0.0001	ENSG00000108821	0	41.9854	1.19877e-05	-0.524517	0.606	-25.97	0.338802	0.762	0.00170414	39.92	14	20551	754.264	1913.18	554	2860	125
BCKDHA	ENSG00000248098	MNC	19	41856758	41930910	1	-	-	-	0.12	-	-	1.072	1.663	3e-05	-8e-05	ENSG00000185338	0	80.9048	1.77341e-06	-0.507576	0.042	-33.099	1.7569	0.796	0.0109213	52.33	8	27194	510.458	1145.73	562	1745	45
NEU1	ENSG00000204386	MNC	6	31825436	31830683	-1	4	0.25	10747.5	0	0.14	0.15	-0.808	-1.065	0.00013	8e-05	ENSG00000177084	0	NaN	NaN	-0.485714	NaN	NaN	NaN	NaN	NaN	52.59	4	5163	1005.42	2845.89	1875	4616	19
VWF	ENSG00000110799	MNC	12	6058040	6233936	-1	7	0.26	3545.47	0.2	0.26	0.13	-0.2	0.734	-0.00028	-0.0008	ENSG00000148400	0	1.04813	2.15556e-10	-0.505226	-0.004	-36.258	1.41514	0.9694	0.0117821	46.59	9	175896	3954.78	5757.9	475	8838	84
SH3TC2	ENSG00000169247	MNC	5	148303202	148442726	-1	-	-	-	0.16	0.19	0.19	-0.659	0.747	5e-05	-5e-05	ENSG00000204209	0	20.3903	1.34801e-10	-0.529412	0.489	-50.575	-2.20261	0.523	0.00775788	42.51	16	139524	7495.77	6418.66	316	26468	147
TRPM6	ENSG00000119121	MNC	9	77337411	77503010	-1	-	-	-	0.22	0.32	0.23	-0.618	-0.132	0.00012	-0.0001	ENSG00000110092	0	97.5664	0.190371	-0.424603	-0.328	-46.599	1.11357	0.34	0.0298874	39.99	5	165599	2049.31	7603.45	597	8271	129
RLBP1	ENSG00000140522	MNC	15	89753100	89764982	-1	1	1	0	0.23	0.04	0.06	-0.728	1.921	-1e-05	5e-05	ENSG00000182158	0	49.3163	0.00156922	-0.486486	0.491	-53.755	0.339995	0.668	0.00811424	48.97	4	11745	497.015	1071.05	369	1638	22
PFKM	ENSG00000152556	MNC	12	48498922	48540187	1	6	0.28	12274.7	0	0.18	0.02	-0.194	-0.079	5e-05	0.00015	ENSG00000171791	0	94.7353	0.00313479	-0.504982	1.216	-49.469	2.34356	0.709	0.00725286	44.84	32	41265	1119.98	2359.01	381	3579	387
HTRA2	ENSG00000115317	MNC	2	74756504	74760472	1	7	0.27	1039.2	0.42	0.13	0.3	-0.891	-1.686	0.00017	-0.00012	ENSG00000204103	0	68.1284	0.00107055	-0.444444	0.538	-55.634	3.69652	0.584	0.0177136	54.73	10	3971	496.141	1411.77	564	2370	60
BAAT	ENSG00000136881	MNC	9	104122699	104145801	-1	1	0.19	0	1.24	1.41	0.38	-0.159	0.332	-0.00153	-0.00043	ENSG00000183770	0	#N/A	#N/A	#N/A	#N/A	#N/A	#N/A	#N/A	#N/A	38.06	2	23102	601.338	2894.86	2252	3377	7
CP	ENSG00000047457	MNC	3	148880197	148939842	-1	1	0.2	0	0.23	0.29	0.18	-1.468	-1.081	-0.00012	-0.0005	ENSG00000099949	0	7.12608	3.54834e-05	-0.476784	-0.221	-37.383	-0.783351	0.9058	0.012658	37.36	15	59419	1337.23	2558.84	496	4452	113
HFE	ENSG00000010704	MNC	6	26087509	26098571	1	2	0.19	56.92	0	0.43	0.23	0.101	0.254	8e-05	0.0002	ENSG00000153814	0	16.4087	3.93407e-09	-0.538462	0.206	-32.442	0.393426	0.594	0.00630043	44.85	14	11062	1221.6	1478.61	653	5286	70
NDUFS1	ENSG00000023228	MNC	2	206986149	207024327	-1	3	0.31	864.88	0.11	0.4	0.08	-0.055	1.055	0.00027	0.00011	ENSG00000105221	0	95.1629	6.63121e-09	-0.377834	-0.167	-34.198	-1.23346	0.792	0.00726544	40.76	10	44692	3308.06	3541.98	563	11660	140
ABAT	ENSG00000183044	MNC	16	8768422	8878432	1	1	1	0	0.45	-	0.07	0.613	0.447	-0.00022	-0.00051	ENSG00000156970	0	74.8148	0.0323721	-0.483245	0.171	-52.905	1.04516	0.894	0.024802	47.34	16	109979	1699.55	2360.14	466	5586	137
PLG	ENSG00000122194	MNC	6	161123270	161174338	1	18	0.26	52477.2	0.42	0.47	0.16	1.402	1.717	-7e-05	-4e-05	ENSG00000125354	0	35.1304	0.642515	-0.5	0.471	-35.849	0.738656	0.789	0.0225579	40.43	12	51077	980.898	1460.41	435	2741	59
HBA1	ENSG00000206172	MNC	16	226679	227521	1	4	0.25	6407.04	-	-	-	-1.214	-1.238	6e-05	-0.00024	ENSG00000083168	0	NaN	0.00114156	-0.533333	0.219	NaN	2.81977	NaN	NaN	67.26	4	842	92.9127	541.1	410	674	10
CYP1B1	ENSG00000138061	MNC	2	38294116	38337044	-1	1	0.21	0	0.74	0.25	0.13	0.419	0.692	-0.00011	-0.00042	ENSG00000133639	0	25.8599	1.77546e-05	-0.1	0.753	-14.842	0.383349	0.649	0.00213774	44.41	7	42929	1750.15	1685.78	289	5218	18
GJB6	ENSG00000121742	MNC	13	20796110	20806534	-1	-	-	-	0	0.1	0.02	-1.414	0.164	-0.00095	-0.00035	ENSG00000105662	0	56.1713	1.48931e-10	-0.6	0.086	-32.831	-0.428569	0.9136	0.00860588	46.22	14	10403	613.148	1627.15	532	2130	52
AGA	ENSG00000038002	MNC	4	178351924	178363657	-1	1	0	0	0.15	0.84	0.23	-1.362	0.633	4e-05	-8e-05	ENSG00000110713	0	24.6551	1.97244e-10	-0.525035	-0.475	-34.455	-0.424351	0.692	0.0139835	39.69	6	11663	673.67	1029.26	414	2037	31
MEN1	ENSG00000133895	MNC	11	64570982	64578766	-1	38	0.34	38425.2	0.12	0.45	0.03	0.182	0.014	0.00016	0.00012	ENSG00000197299	1	84.8804	0.999964	-0.514286	3.393	44.522	4.78672	NaN	0.353056	57.78	19	7784	668.481	2641.28	816	3162	158
ASAH1	ENSG00000104763	MNC	8	17913934	17942494	-1	2	0.24	0	0.52	0.46	0.24	-0.022	1.375	-0.00147	-0.0006	ENSG00000007312	0	2.24685	1.87285e-08	-0.490798	0.371	-26.825	-3.55077	0.579	0.00812383	40.73	69	29006	912.575	2035.25	527	5740	634
AMN	ENSG00000166126	MNC	14	103388993	103399933	1	-	-	-	0.49	-	0.23	0.789	-0.259	2e-05	-0.00029	ENSG00000167985	0	NaN	0.0404892	-0.535714	-0.047	-27.724	1.95811	NaN	NaN	62.57	7	10933	894.551	1666.34	320	2772	44
APOC2	ENSG00000234906	MNC	19	45450460	45452822	1	-	-	-	-	-	-	1.845	2.82	-8e-05	0.00015	ENSG00000172409	0	15.3846	5.89916e-05	NaN	0.305	NaN	0.0680776	0.536	0.00661492	53.36	5	3530	161.616	607.778	444	880	18
PLN	ENSG00000198523	MNC	6	118869461	118881893	1	4	0.24	4952.3	-	-	0.01	0.138	0.854	6e-05	-6e-05	ENSG00000088256	0	44.7322	0.00288228	NaN	-0.831	NaN	0.568695	0.324	0.0217423	33.9	1	13420	0	2989	2989	2989	2
PKLR	ENSG00000143627	MNC	1	155259630	155271225	-1	7	0.26	3100.26	0.96	0.1	0.08	-0.372	-0.072	0.00032	-0.00014	ENSG00000163902	0	65.0322	0.000536051	-0.453704	0.054	-54.275	1.97572	0.9391	0.0136501	52.36	3	12145	902.76	2358.74	580	3047	27
ALX4	ENSG00000052850	MNC	11	44281994	44331716	-1	10	0.23	6647.56	0.26	0.04	0.06	0.611	0.671	0.00011	-2e-05	ENSG00000131759	0	53.4486	0.00211592	-0.535336	0.62	-50.8	0.831559	0.845	0.0598622	52.82	1	49699	0	5727	5727	5727	4
GLUD1	ENSG00000148672	MNC	10	88810243	88854623	-1	-	-	-	0.32	-	-	-0.021	0.28	4e-05	0	ENSG00000172175	0	90.3078	0.923469	-0.50396	0.058	-0.944	4.89211	0.768	0.0202991	42.02	4	44641	1429.98	2205.48	394	3300	21
EFHC1	ENSG00000096093	MNC	6	52285106	52387892	1	2	0.21	8796	0.23	0.16	0.12	-0.181	-0.102	0.0005	0.00022	ENSG00000066455	0	11.8908	8.20316e-13	-0.491302	0.201	-44.524	-0.803799	0.007	0.00529328	41.58	39	167763	1330.72	2540.63	387	6849	315
MYO15A	ENSG00000091536	MNC	17	18012020	18083116	1	2	0.23	63.6	0.19	0.24	0.11	0.43	0.436	5e-05	1e-05	ENSG00000116016	0	78.7543	NaN	-0.490074	0.721	-33.425	NaN	0.9522	NaN	55.2	24	71096	4587.94	5927.39	364	11860	362
KRT13	ENSG00000171401	MNC	17	39657233	39661957	-1	1	0.25	0	0.03	-	0.15	-0.823	-0.294	-0.00079	-0.00095	ENSG00000136167	0	17.1556	5.51327e-07	-0.714286	0.093	-3.901	-0.649688	0.9385	0.00884513	54.1	9	4724	493.851	1333.73	491	1835	48
SFTPC	ENSG00000168484	MNC	8	22014426	22021992	1	-	-	-	-	0.26	0.11	0.349	0.319	0.00046	3e-05	ENSG00000163518	0	33.7269	0.172374	-0.547619	-0.018	2.735	1.11389	0.878	0.0121792	55.04	12	7566	261.643	749.022	227	1046	46
ZAP70	ENSG00000115085	MNC	2	98330023	98356325	1	31	0.32	48743	0.03	0.05	0.03	1.076	0.933	0.00029	-2e-05	ENSG00000076242	0	88.6392	0.00161121	-0.489583	0.32	-37.083	3.5309	0.9467	0.0993831	55.1	8	26302	817.547	1925.05	536	3273	55
POR	ENSG00000127948	MNC	7	75528518	75616173	1	5	0.23	26624.5	0.03	0.02	0.03	0.258	-0.168	-9e-05	-2e-05	ENSG00000156976	0	21.6915	1.21287e-09	-0.467579	0.725	-43.568	-0.537094	0.671	0.00851001	50.98	24	87655	832.822	1441.79	283	2532	155
MKKS	ENSG00000125863	MNC	20	10385832	10414870	-1	4	0.24	1458.65	0.95	0.27	0.32	-1.497	-0.194	-0.0004	-0.00091	ENSG00000091483	0	62.171	3.57808e-12	-0.466063	0.316	-46.979	-0.499018	0.735	0.00659067	38.18	4	33213	2229.37	4277.38	1669	6714	26
CASR	ENSG00000036828	MNC	3	121902530	122005342	1	6	0.31	1441.83	0.12	0.07	0.04	0.209	1.06	0.00026	-7e-05	ENSG00000154803	0	NaN	NaN	-0.516667	NaN	NaN	NaN	NaN	NaN	41.14	6	107961	2912.73	5385.35	662	10062	31
SLC7A7	ENSG00000155465	MNC	14	23242431	23299029	-1	1	0.23	0	0	0.15	0.11	2.037	1.184	-0.00067	-0.0004	ENSG00000171862	0	66.6285	3.597e-06	-0.528139	0.669	-34.134	0.200504	0.886	0.00255973	47.24	22	56598	785.788	1586.01	475	3017	136
ALS2	ENSG00000003393	MNC	2	202565277	202645912	-1	-	-	-	0.12	-	0.08	-0.608	0.004	-0.00034	-0.00046	ENSG00000182872	0	98.3917	0.00021583	-0.495151	0.242	-13.941	0.798602	0.682	0.0286063	37.99	12	80689	2276.66	3673.49	491	6675	133
CRLF1	ENSG00000006016	MNC	19	18683030	18718551	-1	1	0.17	0	0.03	0.04	0.04	0.396	1.528	0.00023	0.00018	ENSG00000166407	0	56.593	0.00129174	-0.523256	1.145	-31.365	1.28125	0.672	0.0321998	55.32	5	35521	592.563	1133.15	413	1741	20
WISP3	ENSG00000112761	MNC	6	112375275	112392171	1	-	-	-	0.17	0.25	0.24	0.903	0.783	-0.00086	-0.0001	ENSG00000137812	0	21.1674	0.00389949	-0.52	0.07	-45.935	-0.805563	0.498	0.0109027	39.19	11	15611	264.811	1102.2	365	1385	56
ENPP1	ENSG00000197594	MNC	6	132129156	132216295	1	2	0.25	64.99	0.63	0.19	0.19	-1.45	-0.741	-0.002	-0.00072	ENSG00000143437	0	78.6579	0.00444563	-0.520121	0.104	-56.798	0.350985	0.217	0.0164402	38.19	8	87139	2471.67	3420.43	412	7438	99
KRT3	ENSG00000186442	MNC	12	53183469	53189901	-1	-	-	-	0.18	0.22	-	-0.615	-0.037	-0.00032	-0.00026	ENSG00000163399	0	6.95741	9.39481e-11	-0.769231	0.895	-12.117	-0.261074	0.836	0.00568685	53.58	1	6432	0	2319	2319	2319	9
CAPN3	ENSG00000092529	MNC	15	42640301	42704516	1	-	-	-	0.36	0.15	0.07	-1.163	-0.904	-0.00089	-0.00056	ENSG00000116560	0	80.7301	2.39204e-15	-0.450394	-0.225	-37.449	-0.22037	0.9802	0.0115682	46.78	59	53451	1120.3	1811.32	411	6433	550
MGAT2	ENSG00000168282	MNC	14	50087489	50090198	1	-	-	-	-	-	0.15	-1.213	1.187	-3e-05	-6e-05	ENSG00000122025	0	70.2669	0.00376297	-0.401869	0.306	10.669	1.37103	0.878	0.21982	47.52	1	2682	0	2683	2683	2683	1
GP9	ENSG00000169704	MNC	3	128779610	128781249	1	-	-	-	0.12	0.1	0.17	-0.969	-1.639	1e-05	-0.00035	ENSG00000164754	0	21.2216	0.792363	0	-0.17	-37.603	0.00965504	NaN	NaN	63.29	1	1639	0	889	889	889	3
CHRND	ENSG00000135902	MNC	2	233390703	233401377	1	1	0.17	0	0.46	0.06	0.08	-0.527	0.468	-0.00016	-0.00017	ENSG00000085185	0	14.5533	5.80929e-07	-0.423077	0.611	-34.949	0.596725	0.77	0.00232037	56.16	6	10674	963.894	2204.29	572	3022	58
CLN8	ENSG00000182372	MNC	8	1703944	1734738	1	-	-	-	0.29	0.17	0.1	0.991	1.648	0.00022	-4e-05	ENSG00000163939	0	23.0227	1.89174e-05	-0.551282	-0.095	-52.384	-1.16572	0.858	0.00841245	48.06	14	45933	1613.9	1827.62	406	7084	40
HPS6	ENSG00000166189	MNC	10	103825147	103827792	1	1	0.23	0	0.23	0.22	0.22	-1.235	-1.343	0.00017	-9e-05	ENSG00000047410	0	77.417	9.50821e-06	-0.5	0.707	-17.606	2.44217	0.659	0.026623	64.21	1	2687	0	2688	2688	2688	1
SLC25A20	ENSG00000178537	MNC	3	48894369	48936426	-1	-	-	-	0	0.09	0.1	-0.969	-0.104	1e-05	-1e-05	ENSG00000141985	0	70.821	2.80195e-06	-0.507643	-0.055	-16.637	0.536859	0.267	0.00591025	47.34	4	41978	283.489	1509	694	1778	28
PRF1	ENSG00000180644	MNC	10	72357104	72362531	-1	1	0.22	0	0.24	0.21	0.23	-0.774	0.422	0.00036	0.00021	ENSG00000134574	1	24.7636	5.30781e-06	-0.375	1.035	-17.82	-0.518486	0.9649	0.00790495	56.54	4	5411	877.322	1751.09	523	2500	11
DES	ENSG00000175084	MNC	2	220283099	220291461	1	7	0.25	16238.5	0	0.02	0.02	0.758	0.832	-3e-05	-4e-05	ENSG00000168769	0	27.7995	0.133757	-0.52381	0.123	-20.605	2.34151	0.9061	0.0106864	55.28	4	8357	776.775	1300.3	462	2243	23
RHO	ENSG00000163914	MNC	3	129247483	129254012	1	6	0.31	14174.9	0	0.04	0.02	-0.482	-1.004	-0.00074	-0.00039	ENSG00000140577	0	78.8025	0.000199639	-0.714286	-0.059	-55.407	0.476136	0.612	0.00760624	54.98	1	6705	0	2768	2768	2768	5
LRP5	ENSG00000162337	MNC	11	68080077	68216743	1	3	0.24	396.44	0.06	0.11	0.02	-1.346	-0.213	7e-05	-0.00022	ENSG00000109670	0	99.4699	0.803795	-0.525365	0.979	-48.6	3.27831	0.9846	0.0572569	54.62	7	136684	1940.3	4117.8	267	5177	59
FGA	ENSG00000171560	MNC	4	155504278	155511918	-1	12	0.25	18065.1	1.22	0.57	0.27	-0.031	-0.173	0.00017	4e-05	ENSG00000182197	0	87.7718	1.13916e-13	-1	-0.138	-47.823	-1.2884	0.644	0.0079036	39.98	3	7617	1096.75	2338.53	1130	3655	17
SPTB	ENSG00000070182	MNC	14	65213002	65346601	-1	5	0.24	1143.8	0.16	0.12	0.06	-0.88	-0.72	-0.00056	-0.00085	ENSG00000121966	0	51.5029	1	-0.552381	1.415	-47.027	1.1314	0.856	0.0276993	48.21	7	133624	2941.74	7758.27	580	10177	132
SCN1A	ENSG00000144285	MNC	2	166845670	166930149	-1	1	0.22	0	0.04	0.05	0.02	-0.425	0.793	0.00014	-0.00062	ENSG00000164398	0	97.6206	1	-0.497256	-0.116	-42.842	5.60526	0.999862	0.420278	35.32	23	164573	3127.81	8399.49	133	12903	425
FGG	ENSG00000171557	MNC	4	155525286	155534119	-1	5	0.23	5841.2	0.2	0.37	0.13	-0.974	-0.256	0.00015	6e-05	ENSG00000185920	0	37.2688	0.949845	-0.333333	-0.477	-49.339	0.277501	0.874	0.0392404	37.19	12	8833	546.642	1406.18	354	2072	77
PRX	ENSG00000105227	MNC	19	40899675	40919273	-1	4	0.24	824.51	0.54	0.22	0.16	-0.907	-0.974	0.00013	-9e-05	ENSG00000100721	0	17.7821	0.322645	-0.48785	0.374	-38.588	0.795804	0.251	0.00730641	55.81	5	20976	1512.83	4520.92	475	5502	26
CTSD	ENSG00000117984	MNC	11	1773982	1785222	-1	2	0.25	1152.01	-	0.11	-	0.035	-0.537	-0.00072	-0.00064	ENSG00000119537	0	79.5314	0.0734244	-0.645914	0.045	-33.829	1.80773	0.467	0.0290002	64.73	14	11818	497.889	1537.35	374	2055	95
KRT6A	ENSG00000205420	MNC	12	52880958	52887041	-1	4	0.24	283.99	0.03	0.05	-	1.837	2.426	-0.0001	0.00025	ENSG00000165409	0	3.79495	0.990877	0	-0.403	NaN	2.26236	0.9756	0.112383	50.07	5	6081	850.649	1289.26	227	2308	23
NAGA	ENSG00000198951	MNC	22	42454358	42466846	-1	-	-	-	0.28	0.11	0.12	0.168	0.917	0.00018	-6e-05	ENSG00000064933	0	61.5686	5.29479e-06	-0.498804	-0.059	-48.297	0.2917	0.743	0.0136055	53.26	3	12508	863.273	2431.52	1856	3696	29
TJP2	ENSG00000119139	MNC	9	71736224	71870124	1	17	0.29	28222.5	0.22	0.29	0.11	-0.738	0.854	0.00026	0.00025	ENSG00000114354	0	28.2393	5.22244e-07	-0.504013	-0.36	-11.53	0.340018	0.113	0.0157381	43.41	32	153351	1276.01	3748.02	464	5672	431
DPM1	ENSG00000000419	MNC	20	49551404	49575092	-1	4	0.26	26841.7	0.23	0.43	-	-0.969	-1.01	1e-05	4e-05	ENSG00000169696	0	35.5461	0.00904935	-0.405473	-0.272	-8.96	0.477271	0.557	0.0448467	39.85	6	23688	176.465	995.981	672	1161	53
NEB	ENSG00000183091	MNC	2	152341850	152591001	-1	6	0.26	22297.7	0.12	-	0.06	-0.605	-0.196	-0.00011	-0.00011	ENSG00000257923	0	0.180712	NaN	-0.503607	0.573	-26.618	-4.03531	0.005	NaN	38.81	20	249151	7020.03	22171.7	353	26307	1380
FANCC	ENSG00000158169	MNC	9	97861336	98079991	-1	30	0.29	58508.5	0.41	0.51	0.49	0.747	-0.589	5e-05	5e-05	ENSG00000166710	0	69.0982	9.10578e-12	-0.440154	0.15	28.299	-1.15141	0.049	0.00893989	41.78	21	327742	1463.35	1893.62	360	4592	152
LGI1	ENSG00000108231	MNC	10	95517566	95557916	1	2	0.22	0	0.26	0	0.04	-	0.338	-	-0.0004	ENSG00000123080	0	91.2174	0.999777	-0.501462	-0.56	-43.812	2.69675	NaN	0.270768	41.13	30	48432	862.84	1890.89	98	5944	167
SI	ENSG00000090402	MNC	3	164696686	164796283	-1	-	-	-	0.13	0.43	0.16	-0.718	1.135	-0.00013	-0.00025	ENSG00000113916	0	98.0001	5.57761e-30	-0.5	-0.131	-62.532	-3.09222	0.9101	0.00696905	31.26	3	99598	1851.8	5311.4	363	6012	55
FMO3	ENSG00000007933	MNC	1	171060018	171086959	1	-	-	-	0.13	0.44	0.24	0.235	0.279	0.00016	-0.00049	ENSG00000173757	0	8.02964	9.93431e-17	-0.428571	0.052	-57.794	-1.31742	0.003	0.00219982	36.5	6	26918	627.35	1166.48	582	2059	29
COL6A2	ENSG00000142173	MNC	21	47518011	47552763	1	-	-	-	0.02	0.13	0.06	-0.366	0.575	-0.00084	-0.00013	ENSG00000189283	0	10.9933	0.152184	-0.514184	0.586	-35.617	-0.391535	0.9874	0.0126368	55.87	8	34736	997.204	2892.05	306	3446	133
QDPR	ENSG00000151552	MNC	4	17461884	17513857	-1	1	0.18	0	2.06	0.19	0.06	1.845	0.876	0.00024	-0.0003	ENSG00000109906	0	72.0499	0.00315967	-0.536377	-0.543	-0.096	0.122497	0.757	0.0266791	45.07	9	51945	313.033	1086.79	584	1507	48
FBLN5	ENSG00000140092	MNC	14	92335756	92414331	-1	3	0.21	8796	0	0.04	0.06	-0.131	0.147	0.0001	-8e-05	ENSG00000186575	0	72.7486	0.997552	-0.563636	-0.205	-20.642	1.76554	0.9602	0.171131	47.21	9	78575	766.291	1557.88	470	2423	60
CACNA1A	ENSG00000141837	MNC	19	13317256	13734804	-1	4	0.23	1791.44	0.17	0.29	0.05	0.034	0.403	0.00011	-0.00053	ENSG00000198900	0	98.3194	NaN	-0.497683	1.839	-51.008	7.23001	NaN	0.172655	47.43	60	426583	2768.89	6220.78	459	8657	1035
C6	ENSG00000039537	MNC	5	41142336	41261540	-1	1	0.17	0	0.61	0.32	0.28	-0.526	0.092	0.00015	0.00021	ENSG00000162924	0	7.21643	5.05091e-19	-0.495327	-0.43	-41.387	-1.97173	0.727	NaN	36.68	8	119204	1461.64	2427.92	490	3661	60
EPM2A	ENSG00000112425	MNC	6	145822719	146057160	-1	7	0.31	12394	0.06	0.08	0.09	0.604	1.29	0.00015	4e-05	ENSG00000131653	0	55.5569	0.00016595	-0.529248	0.202	-48.045	0.419483	NaN	0.00939349	37.55	30	353488	1344.15	1825.58	322	6926	111
LMNA	ENSG00000160789	MNC	1	156052364	156109880	1	24	0.3	53693.2	0.04	0.01	0.02	-1.024	-1.122	-0.00192	-0.00102	ENSG00000073578	1	88.5429	0.997195	-0.479172	0.861	54.411	3.3673	0.99897	0.323588	53.04	25	57516	898.393	1736.88	285	3178	158
AUH	ENSG00000148090	MNC	9	93976097	94124195	-1	1	0	0	0.45	0.1	0.05	-0.024	-1.106	-9e-05	-0.00027	ENSG00000169925	0	36.9315	4.75346e-05	-0.534234	0.005	-46.788	0.569167	0.199	0.00779182	38.91	5	148103	419.052	1208.87	632	1574	31
KRT16	ENSG00000186832	MNC	17	39766030	39772151	-1	1	0.23	0	0.08	0.07	0.11	-0.712	1.41	0.00011	8e-05	ENSG00000137497	0	3.54196	5.25455e-09	-1	-0.108	2.523	1.06982	0.88	0.00303897	59.38	4	6121	439.89	1201.78	499	1658	18
GJB4	ENSG00000189433	MNC	1	35225342	35229325	1	-	-	-	0.36	0.1	0.09	-1.697	0.255	-9e-05	-0.00039	ENSG00000100345	0	1.90952	5.04368e-08	-1	0.071	-52.179	-0.594893	0.859	NaN	55.91	1	2587	0	1444	1444	1444	2
AMACR	ENSG00000242110	MNC	5	33986283	34008220	-1	-	-	-	-	0.56	0.26	1.224	0.93	0.00013	-0.00024	ENSG00000122512	0	28.0706	0.278085	-0.559118	-0.349	-19.147	0.400704	0.339	0.0300835	41.34	9	21939	1010.56	1883.27	858	4108	44
LPL	ENSG00000175445	MNC	8	19759228	19824769	1	12	0.28	14246.8	0.05	0.46	0.08	0.077	-0.742	-0.00127	-0.00107	ENSG00000096384	0	22.8119	2.12984e-06	-0.522727	0.473	-56.946	-0.753711	0.803	0.0134137	40.01	8	65542	1360.2	1614.4	463	3565	35
COL9A2	ENSG00000049089	MNC	1	40766159	40783488	-1	3	0.23	373.81	-	0.67	0.15	-0.677	-0.94	-0.00046	-0.00041	ENSG00000072364	0	4.28287	0.279304	-0.550918	0.251	-50.835	0.767078	0.9031	NaN	57.43	12	17324	1079.9	1662.31	319	2887	144
NTRK1	ENSG00000198400	MNC	1	156785432	156851642	1	21	0.32	33606.2	0.09	0.05	0.12	0.07	-0.682	-3e-05	-0.00053	ENSG00000157168	1	31.9619	0.0141011	-0.549637	0.287	-38.57	0.742229	0.9605	0.019906	53.11	10	66210	657.551	2408.43	570	3052	112
NCF1	ENSG00000158517	MNC	7	74188309	74203659	1	15	0.28	7899.27	0.04	0.09	0.07	0.84	0.163	8e-05	-0.00014	ENSG00000177565	0	NaN	NaN	-0.474877	0.138	-2.053	4.27968	NaN	NaN	54.16	11	15414	605.297	1152.14	437	2354	66
SCNN1G	ENSG00000166828	MNC	16	23194036	23228204	1	8	0.31	8415.05	0.09	0.07	0.1	1.659	1.604	-5e-05	-0.00048	ENSG00000135903	0	78.3688	0.000336838	-0.522727	-0.311	-56.596	1.34006	0.435	0.0408115	47.5	1	34138	0	3477	3477	3477	13
ATP7B	ENSG00000123191	MNC	13	52506809	52585630	-1	3	0.2	5153.79	0.6	0.22	0.18	0.086	0.481	9e-05	-5e-05	ENSG00000102974	0	19.023	1.01427e-24	-0.504545	-0.073	-45.933	-1.76736	0.966	0.00440561	44.7	26	81689	1671.5	4443.76	463	6613	290
IVD	ENSG00000128928	MNC	15	40697686	40728146	1	1	0.25	0	0.39	0.17	0.09	1.897	1.401	-1e-05	0.00025	ENSG00000204370	0	69.4777	4.02969e-05	-0.492362	0.325	-50.92	0.94858	0.846	0.00515574	51	15	30462	1826.5	2424.19	295	4665	105
KRT1	ENSG00000167768	MNC	12	53068520	53074191	-1	10	0.26	13686.8	-	0.1	0.16	-0.435	-0.163	0.00023	0.00015	ENSG00000204764	0	69.3031	0.300366	-0.333333	0.698	-31.989	0.940701	0.9436	0.0887177	47.13	2	5671	903.123	1872.54	571	2451	13
ABCG5	ENSG00000138075	MNC	2	44039611	44066004	-1	1	1	0	0.25	0.47	0.17	-0.172	1.04	-0.00051	-0.00029	ENSG00000183765	0	4.5419	6.31325e-12	-0.45283	0.359	47.692	-1.00561	0.641	0.00295055	45.18	4	26393	183.574	2798.66	2512	3033	41
SCN4A	ENSG00000007314	MNC	17	62015914	62050278	-1	1	0.22	0	0.03	0.07	0.04	-0.754	0.174	7e-05	-0.00029	ENSG00000177606	0	50.7439	0.453218	NaN	1.583	-45.164	1.22533	0.99428	0.0356055	56.1	3	34364	2780.17	6558.1	567	7805	29
PYGM	ENSG00000068976	MNC	11	64513861	64527769	-1	4	0.23	1206.23	0.16	0.02	0.02	-2.063	-1.681	-0.00022	-0.00018	ENSG00000159784	0	42.5637	2.56231e-14	-0.548673	1.085	-17.637	0.643926	0.9578	NaN	56.89	5	13585	799.19	2407.83	328	2866	47
PSTPIP1	ENSG00000140368	MNC	15	77285700	77329673	1	31	0.28	30651.6	0.08	0.2	0.06	-1.041	-0.114	0.00013	-0.00015	ENSG00000136754	0	1.59629	0.0348149	-0.498099	-0.289	-8.072	-0.0909217	0.206	0.00318571	56.5	18	44116	521.79	1331.05	530	1998	169
ALDOB	ENSG00000136872	MNC	9	104182860	104198105	-1	1	0.21	0	0.25	0.08	0.06	-0.132	0.208	0.00054	0.00019	ENSG00000082898	0	53.5992	0.0955117	-0.5	-0.03	-50.779	-1.96073	0.867	0.00535923	40.95	9	29104	577.539	1440.71	218	2420	56
CYP11B2	ENSG00000179142	MNC	8	143991975	143999259	-1	-	-	-	0.22	0.13	-	1.757	2.157	0.00016	5e-05	ENSG00000100393	0	23.2757	3.39247e-06	-1	-0.649	-22.594	0.481294	0.083	0.00715149	59.89	1	7284	0	2936	2936	2936	9
GJA1	ENSG00000152661	MNC	6	121756838	121770873	1	14	0.31	30824.9	0.11	0.06	0.02	-1.264	-0.45	0.00013	-0.00033	ENSG00000154767	0	83.8624	0.828983	-0.56129	-0.024	NaN	1.57158	0.892	0.0264253	40.24	4	14132	364.13	2787.25	2208	3083	8
MFN2	ENSG00000116688	MNC	1	12040238	12073571	1	2	0.25	641.49	0.07	0.28	0.05	0.217	0.567	0.0001	-0.00028	ENSG00000127616	0	96.4219	0.793926	-0.361789	1.363	34.566	2.02952	0.9822	0.406775	51.12	6	33333	1815.29	3323.85	294	4531	52
UROS	ENSG00000188690	MNC	10	127477146	127511817	-1	-	-	-	0.19	0.14	0.23	2.391	1.519	-0.0001	3e-05	ENSG00000108946	0	39.4675	0.00991535	-0.474394	-0.307	1.709	-0.480978	0.827	0.00893871	46.11	21	38278	641.615	1244.59	441	3447	154
NPR2	ENSG00000159899	MNC	9	35792151	35809729	1	3	0.21	4549.64	0.14	0.03	0.02	0.316	0.022	-0.00052	-0.00014	ENSG00000134352	0	96.9942	0.970185	-0.447368	0.194	-9.564	4.21922	0.798	0.0582135	48.3	6	17578	1374.98	2645.31	543	3686	64
ENO3	ENSG00000108515	MNC	17	4851387	4860426	1	1	0.22	0	-	-	0.02	2.179	-0.705	-0.00031	-4e-05	ENSG00000148737	0	72.8812	2.83401e-15	-0.498333	0.149	-11.588	-0.795284	0.525	0.00275409	58.22	17	9039	388.667	1056.82	343	1521	109
MCCC2	ENSG00000131844	MNC	5	70883115	70954531	1	2	0.26	0	0.38	0.42	0.09	0.269	1.091	1e-05	-0.00014	ENSG00000162367	0	59.7976	7.77675e-10	-0.514096	0.044	-50.843	-0.508196	0.794	0.00790384	41.2	9	71418	1036.32	1784.99	716	3624	87
EDNRB	ENSG00000136160	MNC	13	78469616	78493903	-1	5	0.31	7723.81	0.36	0.22	0.13	-1.313	-0.503	5e-05	-3e-05	ENSG00000146374	0	32.4077	1.40602e-05	-0.625	0.147	-39.874	1.81002	0.64	0.00401451	38.12	8	80048	1405.44	3143.95	681	4471	58
PHOX2B	ENSG00000109132	MNC	4	41746099	41750987	-1	-	-	-	0	0	0	0.003	-0.063	-0.00037	-8e-05	ENSG00000171843	1	65.3274	0.964817	-0.472222	-0.685	-49.977	3.94484	0.9533	0.235674	52.56	2	4643	1229.64	1662.5	540	2785	6
TBX19	ENSG00000143178	MNC	1	168250278	168283664	1	-	-	-	0.05	0.15	0.1	-0.874	-0.133	-1e-05	-0.00043	ENSG00000067955	0	63.0444	6.48198e-09	-0.486252	0.087	-51.25	0.57612	0.722	0.0030842	42.87	4	33549	486.657	2480.14	1757	2985	21
SURF1	ENSG00000148290	MNC	9	136218610	136223552	-1	-	-	-	0.57	0.26	0.2	-0.481	-0.617	0.00037	-7e-05	ENSG00000180644	0	54.4003	5.86022e-13	-0.545073	0.191	-17.54	-1.33654	0.616	0.0024461	53.97	5	4918	156.246	934.406	493	1092	32
MYLK2	ENSG00000101306	MNC	20	30407111	30422492	1	1	0.22	0	0.28	0.41	0.18	-1.617	0.113	-0.00032	-0.0003	ENSG00000100814	0	45.0455	0.513184	-0.46	1.197	-3.588	-0.729045	0.502	0.0356755	54.43	3	15381	508.429	2631.77	1621	2956	31
LHCGR	ENSG00000138039	MNC	2	48859428	48982880	-1	3	0.25	1845.62	-	-	-	-0.536	0.596	0.00024	-0.00045	ENSG00000163655	0	69.6344	5.53262e-05	-0.512145	-0.386	-36.905	-0.720488	0.717	0.00583026	41.23	6	68956	677.119	2043.49	381	3076	53
KHK	ENSG00000138030	MNC	2	27309615	27323640	1	10	0.26	25344.1	0.13	0.15	0.21	-0.704	-0.159	9e-05	0	ENSG00000166886	0	15.5593	2.52371e-05	-0.540655	0.245	-20.381	0.129625	0.447	0.00286985	53.11	6	14015	627.407	1645.56	553	2411	43
EXT1	ENSG00000182197	MNC	8	118806729	119124092	-1	5	0.24	1320.43	0.35	0.02	0.02	0.269	0.344	-9e-05	-0.00031	ENSG00000128602	1	97.0002	0.999875	-0.465187	-0.194	-12.336	2.36207	0.99235	0.392629	41.16	3	317336	3524.65	4080.48	840	8243	27
CSTB	ENSG00000160213	MNC	21	45192393	45196326	-1	4	0.26	8205	0.2	0.17	0.08	-1.538	-0.102	-0.00043	-0.00018	ENSG00000048462	0	55.3882	0.00020129	-0.564792	-0.324	-11.088	-0.106015	0.338	0.00161671	53.57	4	3807	1119.81	1740.75	588	3744	8
WNK4	ENSG00000126562	MNC	17	40932696	40948954	1	1	0.2	0	0.25	0.38	0.14	-2.079	-2.098	3e-05	-2e-05	ENSG00000101096	0	23.3299	3.29918e-22	-0.578313	0.237	-15.084	2.30521	0.111	0.00558579	53.96	6	16456	1477.06	3151.75	188	4199	52
PKD2	ENSG00000118762	MNC	4	88928820	88998929	1	4	0.24	353.77	0.1	0.15	0.08	-0.932	-0.733	-0.00052	-0.00056	ENSG00000170836	0	76.4231	0.211748	-0.492711	0.705	-25.959	-0.126147	0.634	0.0587079	40.52	7	70142	1721.98	2352.07	550	5089	55
RP9	ENSG00000164610	MNC	7	33134409	33149013	-1	1	0.21	0	0.06	0.14	0.06	0.242	1.267	0.00021	-2e-05	ENSG00000157764	0	43.5395	0.0246015	-0.530864	-0.144	-6.088	1.92116	0.376	0.0311911	42.72	4	14607	273.409	779.588	532	1135	17
SERPINI1	ENSG00000163536	MNC	3	167453031	167543356	1	1	0.22	0	0.33	0.21	0.11	0.113	0.273	-0.00074	-0.00051	ENSG00000146648	0	29.2332	0.993353	-0.475442	-0.108	-33.774	-0.498794	0.9386	0.0182919	36.84	7	90325	629.457	1249.26	541	1907	38
LIFR	ENSG00000113594	MNC	5	38475065	38608456	-1	5	0.25	17692.2	0.3	0.33	0.2	0.544	-0.046	0.00015	3e-05	ENSG00000159216	1	81.1698	5.12888e-06	-0.505562	-0.11	-6.157	-0.939467	0.206	0.0177881	39.44	9	133686	4561.85	5943.38	523	10553	78
FANCD2	ENSG00000144554	MNC	3	10068098	10143614	1	28	0.32	23509.7	0.21	-	0.33	-0.32	-0.15	-0.00042	-0.00067	ENSG00000126752	1	77.5857	2.56367e-10	-0.402754	0.759	-1.115	-0.249816	0.011	0.00522906	42.77	13	75516	1764.6	4033.68	117	5219	200
EDARADD	ENSG00000186197	MNC	1	236511562	236648214	1	2	0.25	8796	0.16	0.28	0.24	0.753	1.455	-1e-05	-0.00022	ENSG00000138363	0	55.1654	0.00775641	-0.509359	0.084	4.697	1.53835	0.606	0.0151395	44.77	5	154658	1189.3	1901.94	658	3116	34
C1R	ENSG00000159403	MNC	12	7187513	7245203	-1	4	0.19	67.77	0.26	0.39	-	0.553	-0.094	-7e-05	-0.00016	ENSG00000136492	0	NaN	NaN	NaN	NaN	1.475	NaN	NaN	NaN	51.55	16	12326	975.323	1751.43	476	3501	93
CHST6	ENSG00000183196	MNC	16	75510949	75529282	-1	-	-	-	0.17	0.11	-	-0.86	-0.131	9e-05	-0.00017	ENSG00000162775	0	91.9945	8.02138e-06	-0.510331	0.292	-29.026	1.26526	0.85	0.0103912	49.97	4	23393	2555	3458.53	2000	8370	15
HLCS	ENSG00000159267	MNC	21	38123493	38362536	-1	-	-	-	0.23	0.21	0.18	0.228	1.074	-0.00026	-0.00015	ENSG00000128487	0	73.4293	3.14189e-06	-0.508718	0.768	-17.094	-0.388169	0.9319	0.0214606	44.35	7	239348	2528.08	4583.76	666	6466	51
SLC2A1	ENSG00000117394	MNC	1	43391052	43424530	-1	7	0.27	4532.4	0.4	0.03	0.02	0.969	0.604	8e-05	-0.00027	ENSG00000023445	0	89.591	0.996823	-0.23038	0.762	-58.161	3.64203	0.9099	0.104555	52.73	10	33493	1221.14	1700.4	150	3362	40
ALOX12B	ENSG00000179477	MNC	17	7975954	7991021	-1	-	-	-	0.08	0.04	0.09	-0.514	0.773	-0.00015	1e-05	ENSG00000103126	0	81.3204	6.75647e-07	-0.50431	0.193	-7.238	2.58545	0.743	0.0196725	55.45	6	15080	840.993	1458.44	519	2515	41
MPO	ENSG00000005381	MNC	17	56347217	56358296	-1	-	-	-	0.16	0.15	0.11	-2.025	-1.062	9e-05	-0.00018	ENSG00000196588	0	42.3468	4.08774e-16	-0.307692	0.869	-30.956	1.6551	0.138	NaN	55.12	5	11080	1441.56	1931.55	260	3216	22
IL12RB1	ENSG00000096996	MNC	19	18169805	18209759	-1	2	0.57	0	0.37	0.27	0.3	1.171	1.278	0.00019	-5e-05	ENSG00000015285	0	11.1138	2.83637e-09	-0.492522	0.327	12.85	-0.835311	0.585	NaN	51.1	7	39949	977.905	2047.23	528	2901	62
ACADS	ENSG00000122971	MNC	12	121163538	121177811	1	-	-	-	0.08	0.04	0.07	0.644	0.211	-0.00028	-0.0001	ENSG00000213190	0	60.3578	1.26644e-05	-0.537205	0.481	-35.6	0.240705	0.804	0.0141341	55.41	3	14234	276.343	1565.04	1142	1859	23
CYP11B1	ENSG00000160882	MNC	8	143953772	143961262	-1	-	-	-	0.11	0.09	-	1.151	1.251	4e-05	2e-05	ENSG00000165731	0	52.0932	8.63643e-11	NaN	-0.3	-8.67	-0.748435	0.492	0.00878147	58.36	5	7490	742.842	2775.95	1874	3726	39
MYOC	ENSG00000034971	MNC	1	171604557	171621811	-1	3	0.22	9600.79	0.26	0.16	0.16	-1.219	0.651	0.00014	-3e-05	ENSG00000067082	0	6.3189	5.56636e-12	-0.484305	1.986	-24.453	0.087794	0.791	NaN	45.72	2	17271	282.762	1797.71	1571	2100	7
BBS2	ENSG00000125124	MNC	16	56500748	56554195	-1	1	0.24	0	0.2	0.25	0.12	-0.74	-0.71	-0.00085	-0.00034	ENSG00000072062	0	41.889	1.11675e-14	-0.488076	0.023	-35.444	0.715951	0.767	0.00410699	40.14	21	53251	1690.27	1867.73	299	6073	126
CTSC	ENSG00000109861	MNC	11	88026760	88070955	-1	-	-	-	0.52	0.34	0.25	0.912	0.921	-0.00028	0.00018	ENSG00000087460	0	76.1822	0.0479748	-0.520538	0.447	-27.75	-0.840871	0.835	0.016284	38.58	9	44169	1844.3	1688.61	401	6125	36
PON1	ENSG00000005421	MNC	7	94926988	95025673	-1	-	-	-	0.38	0.37	0.2	0.456	-0.678	-0.00042	-0.0007	ENSG00000134250	0	8.35492	2.687e-08	-0.498208	0.527	-32.006	-0.101115	0.213	0.00271588	40.31	4	26856	781.098	1436.54	553	2393	24
TOR1A	ENSG00000136827	MNC	9	132575223	132586413	-1	7	0.27	1146.78	0.09	0.28	0.06	0.567	0.727	-0.00035	-0.00028	ENSG00000147862	0	46.8767	0.0150896	-0.52518	0.024	22.337	0.977958	0.476	0.015586	52.21	5	11302	567.992	1725.35	947	2285	20
PANK2	ENSG00000125779	MNC	20	3869486	3907605	1	6	0.26	1602.41	0.52	0.55	0.16	0.523	1.191	0.00017	0.00014	ENSG00000122406	0	82.0011	1.03263e-05	-0.548025	-0.124	-39.178	1.85506	0.868	0.020111	45.01	12	41043	1570.83	2323.76	264	5127	68
CLCN1	ENSG00000188037	MNC	7	143013219	143049176	1	-	-	-	0.15	-	0.13	-0.103	0.598	8e-05	6e-05	ENSG00000101972	0	59.2013	7.36944e-15	-0.560538	0.537	-52.731	0.219996	0.9206	NaN	46.08	5	35972	1284.22	1906.21	278	3187	47
ERCC6	ENSG00000225830	MNC	10	50663414	50747584	-1	19	0.32	12857	0.32	0.2	0.26	-0.564	-0.22	0.00042	0.00022	ENSG00000134899	0	0.704777	4.77706e-17	-0.477407	1.24	-50.579	-0.859549	0.9334	0.0073437	40.42	12	85068	3788.99	5574.73	418	11026	92
UMPS	ENSG00000114491	MNC	3	124449213	124464040	1	2	0.21	84.13	1.33	0.28	0.1	1.043	1.283	0.00039	4e-05	ENSG00000104903	0	30.3235	4.32009e-07	-0.267038	4.691	-21.729	1.35315	0.421	0.0113548	42.69	11	18840	1743.08	2293.86	228	6652	50
GH1	ENSG00000259384	MNC	17	61994560	61996179	-1	-	-	-	0.21	-	-	-1.321	-0.19	0.00011	-0.00014	ENSG00000138413	0	18.1435	0.0333635	-0.5	-0.087	NaN	-0.351886	0.9558	0.0106616	56.59	6	1639	143.466	704	376	830	22
DNAI1	ENSG00000122735	MNC	9	34457412	34520982	1	-	-	-	0.41	0.33	0.12	-0.268	-0.346	0.00019	0.00011	ENSG00000189079	0	31.6909	0.000224055	-0.513148	0.598	-58.247	-0.485225	0.397	0.00313441	47.92	9	63574	882.964	1719.59	240	2598	78
PINK1	ENSG00000158828	MNC	1	20959948	20978004	1	1	0.25	0	0.15	-	0.19	2.055	1.83	0.00083	0.00045	ENSG00000104408	0	22.6372	2.20621e-12	-0.532189	0.375	-32.743	0.0767919	0.212	0.00818938	50.78	3	18053	812.818	2764.29	1658	3821	17
VKORC1	ENSG00000167397	MNC	16	31102163	31107301	-1	-	-	-	0	-	-	0.666	0.754	0.00018	9e-05	ENSG00000100105	0	11.7041	0.770681	-0.466301	-0.287	-53.794	0.801955	NaN	0.0212053	55.01	8	5138	173.844	830.636	461	1077	22
AGPS	ENSG00000018510	MNC	2	178257372	178408564	1	2	0.21	8796	0.06	0.36	0.16	-0.989	-0.103	-0.00025	-0.00031	ENSG00000134323	0	87.573	0.999626	-0.468111	0.714	-41.436	3.43822	0.876	0.117854	36.49	5	166542	2674.35	3724.78	576	7649	65
KIF21A	ENSG00000139116	MNC	12	39687030	39837192	-1	-	-	-	-	0.15	0.04	-1.439	-1.247	-0.0001	-0.00024	ENSG00000129152	0	93.4703	0.805214	-0.538803	-0.47	-50.85	1.1217	0.144	0.0147862	36.22	14	150162	1604.85	4710.35	336	6601	258
ABCA12	ENSG00000144452	MNC	2	215796266	216003151	-1	-	-	-	0.35	0.2	0.11	-0.361	-0.296	0.0001	-0.00045	ENSG00000073921	0	93.1209	7.23806e-08	-0.506472	-0.023	-4.254	0.291714	0.9849	0.0208774	37.18	3	207084	1741.41	8014.59	485	9298	101
GDAP1	ENSG00000104381	MNC	8	75233365	75401107	1	2	0.24	612.52	0.15	0.29	0.13	0.268	0.815	0.0004	2e-05	ENSG00000143924	0	78.8687	1.12916e-09	-0.532143	-0.211	-34.868	1.32796	0.787	0.00721719	38	8	167742	1087.57	1321.95	257	3645	37
KCNJ1	ENSG00000151704	MNC	11	128706210	128737268	-1	4	0.25	557.48	0.54	0.28	0.1	-0.936	0.048	-0.00131	-0.00022	ENSG00000100311	0	40.4072	6.6635e-08	-0.515723	-0.002	-44.247	-1.34234	0.9671	0.00265725	45.77	7	31058	1117.85	2058.05	525	4074	20
DPAGT1	ENSG00000172269	MNC	11	118967213	118979041	-1	-	-	-	0.52	0.24	0.08	1.295	0.526	-0.00044	-0.00019	ENSG00000073803	0	82.7239	2.14216e-05	-0.464612	1.926	78.734	1.72949	0.617	0.0144279	50.74	19	11828	753.395	1626.52	437	3274	106
DPYS	ENSG00000147647	MNC	8	105391652	105479281	-1	-	-	-	0.74	0.15	0.12	-0.423	0.207	-0.00042	-0.0003	ENSG00000164438	0	75.7725	1.27538e-09	-0.502811	0.243	-19.984	-0.176343	0.733	0.00254607	41.53	8	136731	734.774	1135.23	413	2122	30
GJB2	ENSG00000165474	MNC	13	20761609	20767037	-1	1	0.23	0	0	0.08	0.04	-0.998	-1.128	0.00033	-0.00077	ENSG00000198286	0	2.41552	1.16286e-16	-0.570681	0.074	-6.708	-1.07185	0.837	NaN	49.38	2	5475	16.1658	2299.33	2290	2318	3
GM2A	ENSG00000196743	MNC	5	150591711	150650001	1	1	0.2	0	0.44	0.44	0.26	0.955	0.991	0.00029	0.0001	ENSG00000203734	0	24.3841	0.00294211	-0.535714	-0.459	-6.305	-0.55995	0.624	0.023146	47.41	3	58290	1559.91	1791	553	3603	10
PTCH2	ENSG00000117425	MNC	1	45285516	45308735	-1	1	0.67	0	0.14	0.14	0.1	-2.002	-0.667	-0.00017	-0.00012	ENSG00000140262	0	75.622	2.22015e-12	-0.501229	0.864	-22.531	0.0902691	0.9709	0.00845255	53.29	3	23409	984.167	4028.48	1110	4410	50
ALG6	ENSG00000088035	MNC	1	63833261	63904233	1	-	-	-	0.22	0.16	0.2	0.65	0.723	-8e-05	8e-05	ENSG00000175387	0	26.896	3.60578e-06	-0.506276	-0.214	-3.57	0.760568	0.709	0.0205842	37.94	12	70978	765.141	1833.39	578	3325	111
ARG1	ENSG00000118520	MNC	6	131894284	131905472	1	2	0.23	108.28	0.23	0.26	0.12	-0.778	-0.636	0.00013	4e-05	ENSG00000178573	0	64.7612	7.02103e-06	-0.5	-0.073	-16.405	-0.746295	0.679	0.00586393	38.97	11	113500	343.877	1032.3	410	1468	64
COMT	ENSG00000093010	MNC	22	19929130	19957498	1	2	0.23	215.39	0.1	0.21	0.09	0.505	0.884	0.00024	0.00024	ENSG00000105976	0	9.60785	5.47196e-05	-0.514878	1.994	-30.937	0.494826	0.252	0.00365709	53.28	11	28242	561.824	1352.55	354	2272	55
ITM2B	ENSG00000136156	MNC	13	48807294	48837063	1	1	0.25	0	-	0	0.03	-1.699	-1.385	2e-05	-0.00019	ENSG00000134086	0	57.3279	0.0647806	-0.506564	-0.251	-1.524	1.04083	0.526	0.0830358	37.65	11	37745	2721.95	2087.55	545	10089	60
MSH2	ENSG00000095002	MNC	2	47630108	47789450	1	35	0.33	26297.7	-	0.09	0.07	-0.223	-0.153	-3e-05	-0.00019	ENSG00000172936	1	91.3439	0.969027	-0.479661	-0.048	-21.586	-4.14695	0.99029	0.0577287	45.38	9	260079	1751.82	4209.16	313	7893	131
FKRP	ENSG00000181027	MNC	19	47249303	47280245	1	-	-	-	0.16	0.03	0.03	-0.651	1.106	0.00012	0	ENSG00000136826	0	NaN	3.05012e-06	-0.545802	0.363	-13.66	2.65469	NaN	NaN	51.13	27	30942	677.958	737.881	322	3411	109
SLC16A1	ENSG00000155380	MNC	1	113454469	113499635	-1	5	0.31	16339	0.58	0.29	0.14	0.211	-0.118	0.00019	0	ENSG00000182185	0	NaN	NaN	-0.402923	NaN	NaN	NaN	NaN	NaN	40.76	7	45166	1518.06	2268.89	430	4374	27
TULP1	ENSG00000112041	MNC	6	35465651	35480715	-1	-	-	-	0.77	0.19	0.11	0.156	-0.32	-0.00065	-0.00051	ENSG00000170791	0	34.9497	0.0129572	-0.511864	0.345	5.195	0.753729	0.896	0.0692961	53.74	8	15022	696.434	1560.75	492	2120	65
BCKDHB	ENSG00000083123	MNC	6	80816364	81055987	1	-	-	-	0	0.5	0.02	0.879	0.629	-0.00184	-0.00012	ENSG00000160789	0	78.8687	2.09225e-07	-0.492696	0.385	-15.414	0.196526	0.769	0.00670078	36.82	6	239623	1327.04	1687.42	237	3668	36
EXT2	ENSG00000151348	MNC	11	44117099	44266979	1	14	0.26	17431.3	0.24	0.16	0.04	-0.72	0.236	0.00012	8e-05	ENSG00000124795	1	18.5953	0.000638186	-0.486567	0.143	-39.21	0.494546	0.9623	0.0129588	40.51	11	156289	3133.24	3581.13	448	10037	84
HCRT	ENSG00000161610	MNC	17	40336078	40337470	-1	-	-	-	0	0.11	0.12	-0.969	-1.667	2e-05	4e-05	ENSG00000184634	0	NaN	0.1685	-0.416851	0.12	-5.394	1.90358	NaN	0.121759	61.09	1	1392	0	577	577	577	2
ETFB	ENSG00000105379	MNC	19	51848423	51869672	-1	-	-	-	0.54	0.21	0.1	1.032	1.767	-0.00022	-0.0002	ENSG00000147889	0	49.5934	4.95254e-05	-0.488458	0.1	-44.581	0.278576	0.878	0.0136143	51.45	5	21219	1278.53	1481.76	575	3551	21
PLAT	ENSG00000104368	MNC	8	42032236	42065242	-1	18	0.28	66705.1	0.07	0.22	0.11	0.685	-0.348	5e-05	-7e-05	ENSG00000051108	0	54.5088	0.20736	-0.480122	0.101	-41.823	0.0781787	0.89	0.0230354	48.7	12	32958	860.475	1947.88	549	3462	102
SOX10	ENSG00000100146	MNC	22	38366693	38383429	-1	1	0.24	0	0.19	0.01	0.01	1.64	-0.423	-0.00015	-0.00011	ENSG00000119772	0	84.8684	0.996818	-0.492537	0.247	-14.569	3.31359	NaN	0.276979	57.55	7	16736	1080.38	1646	124	2885	22
NPHS2	ENSG00000116218	MNC	1	179519674	179545087	-1	2	0.21	0	0.36	0.17	0.16	0.599	1.215	0.00088	0.00015	ENSG00000111642	0	35.0039	3.10505e-07	-0.4375	0.032	-34.4	0.55098	0.749	0.017602	41.64	2	25413	103.28	1776.67	1670	1870	15
NCF2	ENSG00000116701	MNC	1	183524698	183560011	-1	9	0.26	2857.87	0.91	0.28	0.13	-0.271	0.565	-0.00045	-0.0002	ENSG00000140937	0	23.2034	1.73891e-05	-0.491803	0.045	-45.943	0.953148	0.088	0.0115203	46.59	7	35314	687.51	1884.15	376	2276	73
CYBA	ENSG00000051523	MNC	16	88709691	88717560	-1	4	0.31	1786.96	0.05	0.05	0.04	1.351	0.688	-0.00061	-0.00019	ENSG00000183454	0	NaN	0.00274159	-0.519362	0.81	-29.241	0.0281561	NaN	0.00352522	61.63	10	7765	358.27	762.292	221	1415	48
IKBKAP	ENSG00000070061	MNC	9	111629797	111696396	-1	24	0.31	47505.5	0.32	0.4	0.24	-0.465	0.288	-0.00031	3e-05	ENSG00000110841	0	25.2997	2.89458e-10	-0.124324	1.396	53.025	-1.32045	0.077	0.0150358	39.92	4	66607	1610.79	4354.98	437	5913	85
CFTR	ENSG00000001626	MNC	7	117105838	117356025	1	24	0.32	101483	0.27	0.21	0.23	-0.673	0.327	-0.00028	-4e-05	ENSG00000104365	0	3.34317	1.19183e-38	-0.513441	-0.093	-39.933	-6.02912	0.9765	NaN	36.9	20	428851	1755.69	3223.79	148	6070	199
MYH7	ENSG00000092054	MNC	14	23881947	23904927	-1	3	0.31	14765.9	-	0.14	0.02	-0.993	-0.763	-0.00056	-0.00028	ENSG00000149948	0	99.7109	0.9992	-0.25	0.064	-36.044	6.53757	0.9588	0.0262579	53.05	1	22920	0	6027	6027	6027	40
FLNB	ENSG00000136068	MNC	3	57994127	58157982	1	10	0.26	2747.85	0.08	0.19	0.04	-0.219	1.382	0.00017	-4e-05	ENSG00000114999	0	58.0025	0.000420599	-0.508556	0.44	-31.738	2.13543	0.99731	0.0150908	46.61	14	163851	2391.87	7903.01	315	9441	271
FGB	ENSG00000171564	MNC	4	155484108	155492238	1	7	0.24	1938.3	0.3	0.23	0.14	0.815	0.97	-0.00103	-0.00042	ENSG00000179218	0	27.3297	0.491537	-0.5	0.226	-49.392	0.0223633	0.806	0.0275027	35.09	7	8130	517.768	1185.03	565	1975	35
NPHS1	ENSG00000161270	MNC	19	36316866	36360189	-1	10	0.25	5812.36	0.16	-	0.16	-0.608	-0.933	-0.00018	-0.00065	ENSG00000132170	0	37.4074	1.06104e-09	-0.528986	1.221	-23.118	0.979628	0.426	0.0050009	53.1	5	43323	1260.45	3475.25	561	4276	68
CHD7	ENSG00000171316	MNC	8	61591337	61779465	1	4	0.27	522.09	0.09	0.25	0.06	-1.94	-0.143	6e-05	-3e-05	ENSG00000113594	0	98.5724	1	-0.520944	0.597	-42.002	1.92151	0.9717	0.257032	39.99	12	189288	4942.11	6659.26	398	11606	80
CAV3	ENSG00000182533	MNC	3	8775486	8883492	1	8	0.26	27206.9	0	0.01	0.02	1.224	0.599	-2e-05	-0.00069	ENSG00000118513	0	29.7271	0.102942	-0.574468	-0.132	-27.579	1.18957	0.9534	0.0550346	43.72	3	108006	340.39	1083	680	1422	8
TGM1	ENSG00000092295	MNC	14	24718320	24733638	-1	-	-	-	0.15	0.09	0.08	-1.129	-0.352	-0.00037	-0.00025	ENSG00000196220	0	11.5294	3.52242e-06	-0.416667	0.207	-46.357	0.923695	0.882	0.00439271	54.94	9	15318	947.284	1488.7	412	2744	47
RUNX2	ENSG00000124813	MNC	6	45295894	45632086	1	29	0.33	23136.6	0	0	0.02	-1.007	-0.047	0.00011	-0.00014	ENSG00000118046	0	87.9345	0.999507	-0.561574	1.202	-43.61	2.55755	0.9551	0.264698	40.23	12	336192	2049.16	3637.32	283	5877	79
KRT10	ENSG00000186395	MNC	17	38974369	38978847	-1	3	0.26	483.07	0.25	0.15	0.13	-0.582	0.509	8e-05	0.00021	ENSG00000182162	0	38.8712	0.0266947	-0.671233	-0.278	-5.207	1.72036	0.9141	0.0275172	42.71	2	4497	657.754	1831	583	2143	10
PMP22	ENSG00000109099	MNC	17	15133095	15168643	-1	1	1	0	-	0.05	0.16	-0.312	0.407	-8e-05	-0.00026	ENSG00000123473	0	19.3844	0.761814	-0.501154	-0.023	-34.385	0.960646	0.9239	0.252144	45.52	12	35549	594.761	1220.38	428	1828	52
POLG	ENSG00000140521	MNC	15	89859534	89878092	-1	-	-	-	0.2	0.26	0.15	-1.11	0.007	8e-05	0	ENSG00000172493	0	78.4652	0.000177353	-0.495614	1.464	16.247	-0.159583	0.9853	0.0207467	49.14	30	29663	1558.8	3342.38	100	5318	300
HBG2	ENSG00000196565	MNC	11	5274420	5667019	-1	1	0	0	-	-	-	0.335	1.473	8e-05	-0.00055	ENSG00000109132	0	37.4556	0.245938	NaN	0.091	NaN	2.60852	0.812	0.0381037	38.97	3	252417	172.943	529	307	694	9
TSHR	ENSG00000165409	MNC	14	81421333	81612646	1	8	0.27	4155.33	0.64	0.33	0.14	1.042	0.554	4e-05	-0.00079	ENSG00000065559	1	83.5432	1.69013e-09	-0.457627	0.264	-43.982	-0.0994543	0.728	0.00728454	38.85	12	191313	1617.17	2223.82	333	4566	71
AIPL1	ENSG00000129221	MNC	17	6297013	6338519	-1	1	0.24	0	0.06	0.15	0.05	-0.283	0.445	-0.00023	-0.00038	ENSG00000139263	0	22.8721	0.000131141	-0.346939	0.616	-11.604	0.172617	0.9314	0.00203938	49.33	11	41506	855.121	1782.67	409	2964	57
NEUROD1	ENSG00000162992	MNC	2	182537815	182545603	-1	7	0.28	8493.47	0.03	0.01	0.02	-0.696	-0.343	0.00023	7e-05	ENSG00000185630	0	22.3059	0.660472	0	1.106	-27.993	1.65531	0.829	0.0167745	39.48	2	7788	1312.89	1715	578	2852	4
ZIC2	ENSG00000043355	MNC	13	100634026	100639018	1	5	0.31	4610.95	0.03	0	0.01	0.589	0.774	0.00014	2e-05	ENSG00000123268	0	79.7723	0.995352	-0.542857	0.989	-41.282	NaN	NaN	NaN	56.62	5	4981	1131.67	983.462	218	2963	13
HK1	ENSG00000156515	MNC	10	71029740	71161638	1	3	0.24	153.23	0.56	0.11	0.06	-0.17	-0.28	-0.00044	-0.00085	ENSG00000169083	0	96.8737	0.956986	-0.486812	0.667	-44.943	4.52741	0.9448	0.0269907	47.64	18	131900	1418.47	2841.38	314	3998	208
SPAST	ENSG00000021574	MNC	2	32288680	32382706	1	-	-	-	0	0.7	0.1	-0.489	0.323	5e-05	-2e-05	ENSG00000068078	0	66.2912	0.998518	-0.489222	0.8	-40.721	1.58731	0.9664	0.0771111	40	21	94090	1611.8	3044.66	617	5277	295
GALK1	ENSG00000108479	MNC	17	73747675	73761792	-1	2	0.23	197.88	0	0.27	0.1	-0.647	-0.078	2e-05	8e-05	ENSG00000128052	0	44.7804	0.010579	-0.535714	0.226	0.318	-0.00671243	0.746	0.0138822	60.16	9	13642	386.476	1045.38	313	1445	42
OXCT1	ENSG00000083720	MNC	5	41730167	41870621	-1	-	-	-	0.47	0.24	0.07	-0.666	-0.494	-0.00017	-7e-05	ENSG00000142611	0	73.4895	0.296635	-0.476311	0.602	-19.799	2.62881	0.788	0.0292503	37.45	8	140360	1117.46	1736.96	241	3294	57
CES1	ENSG00000198848	MNC	16	55836763	55867249	-1	2	1	0	0.5	0.39	-	0.517	0.05	-	-7e-05	ENSG00000079805	0	NaN	NaN	-0.498282	NaN	NaN	NaN	NaN	NaN	47.97	9	30486	672.446	1476.31	499	2178	68
FOXC1	ENSG00000054598	MNC	6	1610681	1614127	1	-	-	-	-	0.03	0.03	-0.9	0.233	-0.00052	-5e-05	ENSG00000092820	0	NaN	0.994639	NaN	0.104	-39.069	NaN	NaN	NaN	56.26	1	3982	0	3983	3983	3983	1
PAX6	ENSG00000007372	MNC	11	31806340	31839509	-1	19	0.28	26168.4	0.1	0	0	-0.03	-0.556	5e-05	-0.00019	ENSG00000165025	0	85.7539	0.986817	-0.501285	-0.144	-26.831	3.63779	0.9591	0.188235	49.68	82	33182	1708.05	2437.57	368	6975	783
EIF2B3	ENSG00000070785	MNC	1	45316450	45452282	-1	4	0.22	980.75	0.19	0.17	0.11	0.598	0.29	-0.00074	-0.00051	ENSG00000182712	0	24.9804	0.361473	-0.0608914	3.565	10.959	0.557725	0.878	0.0538662	42.55	10	136200	538.606	1245.28	312	1923	71
RAPSN	ENSG00000165917	MNC	11	47459308	47470730	-1	3	0.24	256.66	0.02	0.22	0.02	-0.082	1.235	0.0007	0.0002	ENSG00000135100	0	63.6347	0.00210364	-0.548387	1.036	-52.813	-0.0838199	0.744	0.0298565	53.37	5	11379	298.52	1420.43	405	1622	28
GCLC	ENSG00000001084	MNC	6	53362139	53481768	-1	-	-	-	0.3	0.05	0.05	-0.611	-0.212	-2e-05	-0.00043	ENSG00000181163	0	74.6883	0.967143	-0.489902	2.306	-25.885	2.50179	0.544	0.0483221	40.16	14	119629	1196.75	2245.39	332	3785	114
WT1	ENSG00000184937	MNC	11	32409321	32457176	-1	9	0.29	4907.19	0.06	0.09	0.06	0.298	0.313	-0.00128	-0.00046	ENSG00000133895	0	64.2973	NaN	-0.461874	0.474	-40.177	NaN	NaN	NaN	46.42	22	47789	805.094	2007.58	233	3186	142
PMS2	ENSG00000122512	MNC	7	6012870	6048756	-1	38	0.32	35004.7	-	0.33	0.23	-0.082	0.096	-0.00063	-0.00018	ENSG00000162733	1	3.97566	1.00996e-09	-0.493237	-0.179	-12.179	0.0374081	0.618	0.00880368	45.28	11	38181	1156.03	2570.88	93	5093	118
CYP11A1	ENSG00000140459	MNC	15	74630100	74660081	-1	1	1	0	-	0.17	0.18	-1.88	-0.63	8e-05	-0.00017	ENSG00000111252	0	85.0913	0.00110048	-0.494777	0.667	-17.825	1.16528	0.411	0.0105836	47.58	10	29887	518.309	1361.44	566	2001	50
OPN1SW	ENSG00000128617	MNC	7	128412545	128415844	-1	-	-	-	0	0.28	0.16	-0.628	0.831	9e-05	-1e-05	ENSG00000119335	0	33.2872	8.8143e-10	-0.5	0.404	-47.119	-0.0437013	0.233	0.0287595	48.61	1	3299	0	1096	1096	1096	5
HESX1	ENSG00000163666	MNC	3	57231944	57260549	-1	2	0.26	10.83	-	0.59	0.23	-1.307	0.624	2e-05	6e-05	ENSG00000126012	0	45.6358	5.2974e-06	0	-0.205	-16.419	-0.605474	0.53	0.0369	41.19	4	29768	272.804	1018	657	1308	17
RHAG	ENSG00000112077	MNC	6	49572871	49604552	-1	1	0.19	0	1.6	1.28	0.22	-1.176	0.047	-0.00092	-0.00057	ENSG00000006468	0	47.8827	0.993873	-0.474453	0.065	-50.779	0.573851	0.563	0.016905	39.67	8	31664	384.433	1405.9	623	2014	67
MMACHC	ENSG00000132763	MNC	1	45965725	45976739	1	-	-	-	0.1	0.33	0.19	1.758	1.057	0.00013	0.00011	ENSG00000046889	0	5.52376	1.37843e-16	-0.503318	1.271	-48.762	-2.11871	0.682	0.00242186	47.89	3	13082	1945.85	2632.73	607	5049	11
FBLN1	ENSG00000077942	MNC	22	45898118	45997015	1	9	0.25	8354.16	0.1	0.19	0.1	1.366	1.017	-0.00044	-0.00058	ENSG00000139618	0	78.929	0.211085	-0.511572	-0.12	-31.474	1.82622	0.9797	0.0891527	53.13	18	98897	944.009	1729.95	350	2904	131
GRK1	ENSG00000185974	MNC	13	114321594	114438637	1	-	-	-	0.03	0.06	0.07	-0.439	0.028	0.00011	0.00011	ENSG00000135679	0	NaN	NaN	-0.383721	NaN	-39.023	-0.650071	NaN	NaN	60.29	3	70517	1775.83	2923.67	548	4233	12
MYH8	ENSG00000133020	MNC	17	10293639	10325267	-1	-	-	-	0.13	0.07	0.02	-0.884	0.409	0.00025	4e-05	ENSG00000076685	0	59.4603	3.39112e-34	-0.333333	-0.264	-39.253	0.821703	0.861	NaN	38.91	1	31628	0	6041	6041	6041	40
FXN	ENSG00000165060	MNC	9	71650175	71715094	1	1	0.2	0	-	0.28	0.21	1.806	1.454	0.00015	0.00026	ENSG00000182054	0	33.492	0.380143	-0.224256	1.401	3.887	0.468703	0.9842	0.234528	45.2	7	64615	2551.1	3170.03	856	6978	35
KCNQ2	ENSG00000075043	MNC	20	62037542	62103993	-1	5	0.25	8075.21	0.02	0.12	0.02	0.435	0.518	0.00043	-4e-05	ENSG00000125618	0	94.0907	0.999994	-0.51972	0.62	-38.187	5.26959	0.99718	0.184601	62.3	47	72467	2091.18	2255.09	100	9213	274
SMPD1	ENSG00000166311	MNC	11	6411655	6416228	1	-	-	-	0.34	0.32	0.19	-0.737	-0.29	-0.00042	-0.00071	ENSG00000206503	0	25.9683	1.54377e-09	-0.555556	0.205	-35.711	0.402399	0.9565	0.00767969	56.72	10	4558	749.032	1712.21	409	2446	42
FXYD2	ENSG00000137731	MNC	11	117672445	117699413	-1	-	-	-	-	0.13	0.21	1.036	0.949	-0.00019	-0.0001	ENSG00000077150	0	29.8476	0.0829207	-0.619048	-0.135	-39.706	-0.0837952	0.719	0.0138587	51.98	8	27854	556.81	784.675	375	2872	40
COL9A3	ENSG00000092758	MNC	20	61447596	61472511	1	1	0.26	0	0.26	0.53	0.1	-0.718	-0.183	-0.00044	-0.00017	ENSG00000197646	0	3.2227	3.86902e-08	-0.492487	1.032	37.312	-1.08888	0.9084	0.0204157	61.84	14	24915	818.695	1316.1	496	2497	119
ABCC8	ENSG00000006071	MNC	11	17414432	17498449	-1	2	0.19	51.39	0.05	0.13	0.05	0.447	1.458	0.00018	-0.00017	ENSG00000129514	0	98.6688	4.87694e-06	-0.491313	-0.036	-48.256	2.59827	0.9577	0.00956675	50.02	54	84381	1452.77	4364.52	183	6565	1227
SLC5A5	ENSG00000105641	MNC	19	17982782	18005983	1	1	0	0	0.2	0.33	0.07	-1.266	-0.473	-0.00078	-0.00028	ENSG00000144554	0	89.2537	0.0170411	-0.512903	1.028	-27.582	1.36851	0.891	0.015002	52.66	2	23229	1269.55	2965.89	573	3604	19
SMN1	ENSG00000172062	MNC	5	70220768	70249769	1	46	0.33	97331.5	-	-	-	-0.426	-0.426	7e-05	1e-05	ENSG00000187239	0	NaN	NaN	-0.5	NaN	NaN	NaN	NaN	NaN	42.22	11	28912	384.254	1124.9	431	1550	72
OPA1	ENSG00000198836	MNC	3	193310933	193415612	1	-	-	-	0.17	0.03	0.03	1.903	1.429	0	8e-05	ENSG00000083857	0	89.6211	NaN	-0.247253	0.882	12.722	1.82556	0.99146	0.0430666	36.98	32	104667	1498.99	4943.05	393	6493	685
IFNGR1	ENSG00000027697	MNC	6	137518621	137540586	-1	5	0.26	5968.65	0.25	0.3	0.57	0.39	0.028	0.00019	6e-05	ENSG00000130396	0	29.1669	0.0727828	-0.526316	0.169	-32.082	-1.1193	0.524	0.0382296	38.8	12	21964	548.266	1960.31	643	2519	80
RET	ENSG00000165731	MNC	10	43572475	43625799	1	20	0.29	63140.4	0.32	0.22	0.12	0.994	1.303	0.0001	-5e-05	ENSG00000165671	1	88.4826	0.999991	-0.478571	0.326	-41.014	1.77344	0.99676	0.255439	55.71	9	53287	1516.37	3684.17	577	5617	94
PRKCG	ENSG00000126583	MNC	19	54382444	54410906	1	7	0.26	10857.9	0	0.24	0.01	-1.322	-1.689	-0.00041	-0.00126	ENSG00000167548	0	86.9707	0.998223	-0.561404	0.466	-30.458	5.00571	0.87	0.216051	52.9	4	28462	1288.69	1843.62	560	3149	37
ATP2A2	ENSG00000174437	MNC	12	110718561	110788898	1	6	0.31	31030.6	0.16	0.59	0.01	-2.283	-1.994	-0.00102	-0.00072	ENSG00000121067	0	97.3917	0.999998	-0.0780303	1.611	79.787	5.44922	0.978	0.109426	43.42	12	70337	2534.01	4535.14	264	8295	100
FLNC	ENSG00000128591	MNC	7	128470431	128499328	1	18	0.25	39503.7	0.02	0.07	0.01	-1.524	-1.195	-0.00032	-0.00059	ENSG00000141867	0	99.5061	1	-0.532751	1.037	-28.485	4.62131	0.99339	0.0520346	60.86	3	28897	1692.79	8770.48	570	9188	99
HRG	ENSG00000113905	MNC	3	186378005	186396029	1	1	0.2	0	2.97	0.71	0.41	-0.066	0.409	-4e-05	-0.00091	ENSG00000145819	0	4.06	1.38372e-13	-0.540541	-0.155	-40.005	-0.770811	0.044	NaN	43.63	3	18018	1435.21	2449	582	4272	15
GPR56	ENSG00000205336	MNC	16	57644564	57698944	1	1	0.24	0	0.32	0.15	0.11	0.303	0.333	0.00032	-0.00047	ENSG00000102034	0	86.1273	5.40301e-06	-0.427632	0.864	-11.56	-0.421191	0.151	0.0244421	55.51	79	54928	1508.73	1814.73	315	4257	422
COMP	ENSG00000105664	MNC	19	18893583	18902123	-1	-	-	-	0.26	0.12	0.04	-1.187	-0.416	7e-05	-5e-05	ENSG00000101213	0	82.2541	NaN	-0.452128	0.209	-42.056	NaN	0.825	NaN	62.85	4	8532	455.31	2384.97	586	2707	58
HSD17B4	ENSG00000133835	MNC	5	118788138	118972894	1	2	0.31	1018.87	0.35	0.35	0.17	0.744	0.896	0.00021	2e-05	ENSG00000012048	0	58.5447	6.61987e-09	-0.517949	0.429	-47.444	-1.18427	0.767	0.0142926	37.34	37	184726	1164.74	2423.15	196	5540	498
CHRNE	ENSG00000108556	MNC	17	4801069	4806369	-1	1	0.17	0	0.2	0.17	0.06	0.261	-0.599	-0.00034	9e-05	ENSG00000164362	0	82.4167	0.000842833	-0.5	0.586	-13.491	0.0317667	0.84	0.0175061	50.55	5	36667	650.626	1999.25	557	2482	40
HSPB8	ENSG00000152137	MNC	12	119616447	119658936	1	5	0.25	8859.72	0	0	0.05	1.139	-0.529	-0.00023	-0.00039	ENSG00000179295	0	43.6901	0.0326087	-0.34375	0.219	-34.286	0.32228	0.771	0.0125906	45.87	3	42200	654.413	996.556	419	1861	9
BLM	ENSG00000197299	MNC	15	91260558	91358859	1	42	0.31	42845.5	0.58	0.33	0.28	-0.901	0.584	2e-05	-0.00029	ENSG00000142867	1	57.8941	9.18241e-22	-0.424548	0.476	24.131	-0.997578	0.041	0.00519846	40.73	11	98820	1559.36	3601.79	533	5240	125
GNAS	ENSG00000087460	MNC	20	57414773	57486247	1	13	0.31	81181.4	0.51	0.36	0.42	-0.925	-0.035	-1e-05	-6e-05	ENSG00000054118	1	28.0947	0.999641	-0.483414	0.193	-57.57	4.3364	0.99166	0.0256462	47.09	61	71474	957.942	1430.74	466	4029	470
SLC3A1	ENSG00000138079	MNC	2	44502599	44548633	1	-	-	-	1.65	0.46	0.15	0.477	-0.13	-0.00027	-0.00012	ENSG00000156052	0	65.5081	2.27398e-16	-0.503464	-0.096	-42.909	-3.92535	0.871	0.00288357	41.62	10	46036	739.972	2021.35	574	2969	72
COL3A1	ENSG00000168542	MNC	2	189839046	189877472	1	3	0.21	103.29	0.07	0.19	0.14	-0.676	-0.382	0.00019	-0.00046	ENSG00000108953	0	92.0186	1	-0.518519	1.228	-52.497	3.14731	0.9793	0.151663	33.79	6	38373	1514.56	4307.62	226	5490	104
PRNP	ENSG00000171867	MNC	20	4666882	4682236	1	3	0.26	622.82	0.17	0.13	0.08	-1.12	-0.049	0.00026	-0.00045	ENSG00000213281	0	44.913	0.440136	-0.5138	0.917	-49.997	1.36959	0.9857	0.0226902	41.8	4	15240	886.502	1658.75	806	2539	8
TPM1	ENSG00000140416	MNC	15	63334831	63364114	1	7	0.27	5650.64	0.45	0.39	0.12	0.788	0.947	-0.00048	-0.00043	ENSG00000179750	0	72.8149	0.891231	-0.498498	0.105	33.741	3.41649	0.9554	0.0370834	45.06	38	29283	736.617	1439.55	292	3957	263
C8A	ENSG00000157131	MNC	1	57320479	57383894	1	2	0.17	8796	0.25	0.44	0.29	-1.494	-0.468	-0.00043	-0.00092	ENSG00000149311	0	11.0536	1.08437e-12	-0.375	0.231	-43.063	-1.72657	0.725	0.00575933	40.56	1	63426	0	2367	2367	2367	11
RFX5	ENSG00000143390	MNC	1	151313116	151319833	-1	6	0.26	372.22	0.32	0.32	0.28	-0.666	-0.876	8e-05	1e-05	ENSG00000164985	0	82.6215	0.00252269	-0.451096	0.222	-40.072	-0.210451	0.494	0.00786934	49.78	21	6717	964.401	1211.24	396	3576	150
CSRP3	ENSG00000129170	MNC	11	19203578	19232120	-1	5	0.26	9295.13	-	0.11	0.02	-0.792	-0.092	0.00023	-0.00012	ENSG00000196712	0	81.1939	0.00107987	NaN	-0.096	1.935	-0.65572	0.661	0.00595856	42.87	6	28541	245.125	1107.24	735	1457	34
RPGRIP1	ENSG00000092200	MNC	14	21756098	21819460	1	2	0.25	232.18	0.67	0.43	0.43	1.201	0.596	0.00034	-0.0001	ENSG00000072274	0	26.0828	1.55089e-15	-0.493155	-0.065	-39.217	-1.33755	0.501	0.00717234	44.4	13	63362	1083.35	2696.39	402	3940	150
MYO5A	ENSG00000197535	MNC	15	52599480	52821247	-1	7	0.24	1132.55	0.08	0.14	0.03	-0.438	0.114	7e-05	-0.00056	ENSG00000205755	1	98.3374	1	-0.483447	0.109	-19.273	3.44602	0.857	0.0490206	39.92	13	221767	4141.43	9477.31	435	12225	298
EVC2	ENSG00000173040	MNC	4	5544499	5711275	-1	1	0.23	0	0.33	0.31	0.2	0.226	0.632	7e-05	-0.00029	ENSG00000168172	0	3.43353	1.51113e-23	-0.53125	0.898	-36.013	-3.2017	0.053	0.00522907	45.06	4	166776	267.829	4432.5	4079	4828	90
ACVRL1	ENSG00000139567	MNC	12	52300692	52317145	1	2	0.22	41.9	0	0.06	0.07	-0.442	-0.495	-0.0003	-0.0002	ENSG00000257103	0	50.0331	0.0289373	-0.505618	0.561	-28.894	2.34047	0.9217	0.0184952	54.84	8	16453	1706.04	2443.74	398	4177	39
EYA1	ENSG00000104313	MNC	8	72109668	72274467	-1	2	0.25	508.77	0.33	0.2	0.06	-1.004	0.343	-0.0002	-7e-05	ENSG00000163026	0	72.8812	0.999958	-0.491382	-0.328	-38.971	0.436396	0.988	0.0819149	37.48	24	394592	1027.97	3247.05	347	4254	308
SFTPB	ENSG00000168878	MNC	2	85884437	85895864	-1	-	-	-	-	0.33	0.26	0.465	0.142	-0.00015	3e-05	ENSG00000082805	0	6.75261	0.00370683	NaN	0.571	-55.31	0.541071	0.744	0.0217404	56.05	7	11427	1186.55	2339.55	268	3666	55
LEPR	ENSG00000116678	MNC	1	65886248	66107242	1	7	0.26	1105.28	0.43	0.56	0.29	0.677	1.196	-0.0001	-0.00012	ENSG00000196914	0	88.1814	0.297393	-0.514799	0.173	-49.931	-0.646357	0.391	0.143536	37.78	8	220907	2026.65	4248.65	669	8211	132
AGXT	ENSG00000172482	MNC	2	241807896	241819919	1	-	-	-	0.48	0.14	0.11	1.338	1.858	8e-05	0	ENSG00000091831	0	16.0593	0.0018433	-0.571429	1.295	-36.964	-1.43136	0.9444	0.00964614	61.77	4	11678	1037.23	2044	507	2900	23
MYL2	ENSG00000111245	MNC	12	111348623	111358526	-1	2	0.25	126.28	-	0.27	0.02	0.558	-0.192	-0.00127	-0.00079	ENSG00000113263	0	62.5565	0.000499381	-0.414634	0.295	-41.805	0.85974	0.394	0.0108164	47.63	5	10624	148.26	702.417	297	811	24
PAPSS2	ENSG00000198682	MNC	10	89419370	89507462	1	1	0.25	0	0	0.09	0.08	-0.12	1.936	-0.00033	-0.0001	ENSG00000198625	0	84.6696	4.52791e-08	-0.501186	-0.165	-19.284	0.313252	0.109	0.00719836	40.41	4	88092	1398.44	3147.48	275	3949	31
C8B	ENSG00000021852	MNC	1	57394883	57431813	-1	2	0.24	8122.92	0.39	0.4	0.23	-0.668	0.85	-0.00122	0	ENSG00000079999	0	10.7765	2.00727e-16	-0.566265	-0.371	-60.712	-1.57544	0.569	NaN	42.82	6	36933	698.028	1912.74	332	2382	47
ASL	ENSG00000126522	MNC	7	65540785	65558545	1	3	0.21	8998.4	0.24	0.31	-	-0.508	0.305	0.00026	-1e-05	ENSG00000168610	0	78.4892	0.000722076	-0.557522	0.323	-38.668	0.706208	0.9503	0.00700086	54.28	18	18897	794.566	1754.64	198	3520	210
NDUFS7	ENSG00000115286	MNC	19	1383526	1395583	1	1	0.24	0	0.37	0.22	0.04	-1.089	-0.995	-0.00128	-0.00042	ENSG00000137265	0	31.0584	0.612958	-0.456635	0.22	-9.686	1.52821	0.873	0.0684604	59.57	20	12062	941.818	1438.19	555	3743	134
RPIA	ENSG00000153574	MNC	2	88991162	89050452	1	7	0.25	1027.53	0.41	0.03	0.13	-0.674	-0.83	0.00018	-0.00065	ENSG00000133703	0	50.0632	0.0124087	-0.359615	1	-27.034	1.02961	0.515	0.0191984	41.23	1	59256	0	1813	1813	1813	9
MPZ	ENSG00000158887	MNC	1	161274525	161279762	-1	1	1	0	0.07	0.14	0.08	-1.159	0.407	0.00011	-0.00032	ENSG00000182944	0	60.2976	0.0501314	NaN	0.188	-49.243	1.58583	0.843	0.275314	50.52	8	5237	471.07	1642.55	366	1953	38
ERCC2	ENSG00000104884	MNC	19	45853095	45874176	-1	10	0.28	2212.2	0.04	0.06	0.01	0.082	1.099	0.00021	0.00016	ENSG00000147065	1	86.8743	6.94964e-14	-0.0882353	3.25	51.712	0.443836	0.592	0.00786554	56.56	13	21081	1145.67	2243.72	481	4108	162
GARS	ENSG00000106105	MNC	7	30634297	30673649	1	2	0.24	34.75	0.48	0.27	0.09	-1.55	-1.317	-0.00034	-0.00035	ENSG00000165556	0	64.9961	0.141771	-0.0701599	2.125	64.471	1.3781	0.71	0.0453132	38.6	10	39195	823.443	1419.83	324	2437	58
BLOC1S3	ENSG00000189114	MNC	19	45682003	45685059	1	6	0.22	198.38	0.25	0.08	0.02	-0.816	-0.884	-0.00021	-1e-05	ENSG00000134371	0	NaN	0.28164	-0.316514	0.652	-38.388	2.47905	NaN	NaN	50.26	6	38149	676.211	771.824	469	2561	17
NDUFV1	ENSG00000167792	MNC	11	67374323	67380006	1	1	0.25	0	0.12	0.28	0.04	-0.989	0.563	-3e-05	4e-05	ENSG00000175595	0	62.6529	4.34365e-07	-0.418067	0.583	8.809	0.756316	0.898	0.00850722	56.2	29	6901	591.432	1079.36	477	2528	148
FANCA	ENSG00000187741	MNC	16	89803957	89883065	-1	63	0.3	125646	0.31	0.6	0.32	0.297	0.471	-0.00138	-0.00064	ENSG00000132155	1	46.7261	NaN	-0.481905	0.053	2.585	-5.80625	0.9179	0.00741041	50.45	32	79108	1944.6	2220.87	395	5452	276
SGCE	ENSG00000127990	MNC	7	94214542	94285521	-1	1	0.24	0	0	0.03	0.06	-0.535	-0.206	0.00011	-0.00013	ENSG00000141027	0	84.1576	0.00978185	-0.487334	-0.112	-33.336	0.200519	0.9076	0.00989143	35.35	98	132368	685.859	1720.34	386	6270	925
BDNF	ENSG00000176697	MNC	11	27676440	27743605	-1	1	0.24	0	0.59	0.47	0.07	0.305	0.302	0.00021	9e-05	ENSG00000120217	0	60.4	0.982528	-0.540441	-0.152	-8.869	1.90091	0.788	0.0920034	40.25	19	67165	199.005	4076.7	3776	4766	43
APRT	ENSG00000198931	MNC	16	88875747	88878352	-1	2	0.27	425.16	0	0.26	0.1	-0.811	-0.752	0.00049	-0.0006	ENSG00000135363	0	35.6966	1.22934e-06	-0.574347	1.321	-14.927	-0.128046	0.729	0.0067262	64.29	11	2598	150.864	650.85	437	931	40
MEFV	ENSG00000103313	MNC	16	3292028	3306627	-1	2	0.21	43.64	0.31	0.49	0.34	3.029	2.318	-1e-05	-6e-05	ENSG00000213672	0	2.43359	3.9196e-15	-0.537313	0.376	-13.132	-0.530737	0.088	0.00927113	51.42	14	14599	1027.72	2528.46	1036	3710	111
RDH5	ENSG00000135437	MNC	12	56114151	56118489	1	1	1	0	-	0.17	0.16	0.329	-0.606	0.00036	4e-05	ENSG00000150907	0	40.6301	1.03436e-12	-0.534884	1.147	-28.3	-0.215756	0.695	0.00587066	52.34	11	4338	323.086	956	522	1419	36
KRT17	ENSG00000128422	MNC	17	39775689	39781094	-1	8	0.28	8023.99	0.03	0.02	0.04	-0.078	-0.039	-0.00125	-0.00011	ENSG00000160957	0	65.6226	2.05087e-11	-0.411765	0.651	NaN	0.81272	0.809	0.00729256	58.67	9	5400	479.251	1155.78	550	1834	46
EDN3	ENSG00000124205	MNC	20	57875482	57901047	1	-	-	-	0.13	0.23	0.42	-1.46	-1.052	2e-05	-0.00039	ENSG00000104320	0	61.6891	0.0013538	-0.544554	0.674	-42.533	-0.167807	0.9261	0.0180114	49.21	8	25549	679.887	2195.71	732	2861	38
CHRNA1	ENSG00000138435	MNC	2	175612320	175629200	-1	4	0.2	26385	0.43	0.26	0.06	-1.366	-0.018	0.00015	-0.00048	ENSG00000047932	0	76.2303	5.16243e-05	-0.462428	0.251	-56.967	0.640334	0.837	0.00765945	44.45	9	40343	240.289	1785.92	1460	2108	71
ABCB11	ENSG00000073734	MNC	2	169779448	169887832	-1	-	-	-	0.17	0.28	0.21	1.516	0.654	-0.00047	-0.00054	ENSG00000151532	0	91.5547	0.000662259	-0.485437	0.437	-60.3	-0.239272	NaN	0.0127765	37.01	6	115826	2387.65	4317.7	411	6934	66
GALE	ENSG00000117308	MNC	1	24122089	24127271	-1	1	0	0	0.15	0.09	0.05	-1.181	-0.68	-3e-05	4e-05	ENSG00000136936	0	57.8339	2.36031e-07	-0.524731	0.346	-47.903	-0.172623	0.9379	0.00818637	60.06	16	5182	444.467	1146.77	449	2073	105
GYS2	ENSG00000111713	MNC	12	21689123	21757781	-1	-	-	-	0.18	0.22	0.05	-0.445	-0.085	2e-05	-0.00062	ENSG00000140836	0	76.4231	5.45977e-19	-0.483333	0.032	-54.664	-0.42036	0.126	NaN	37.09	1	68740	0	3214	3214	3214	16
ACADL	ENSG00000115361	MNC	2	211052663	211090215	-1	-	-	-	0.16	0.55	0.11	-0.168	-1.057	0.00019	-8e-05	ENSG00000147257	0	34.5582	6.53553e-11	-0.462687	0.281	-16.845	0.395607	0.656	0.00567968	36.54	5	38321	978.119	2399.9	729	3356	30
DNAJC19	ENSG00000205981	MNC	3	180701497	180707562	-1	3	0.24	3172.04	-	0	0.13	-1.599	-1.024	-0.00024	-3e-05	ENSG00000108091	0	39.3049	0.00196747	-0.0153061	0.022	NaN	0.32277	0.328	0.00391399	39.17	11	6065	350.683	902.612	324	1630	49
KRT12	ENSG00000187242	MNC	17	39017555	39023462	-1	-	-	-	0.28	0.12	0.18	0.522	0.567	0.00022	0.00046	ENSG00000078674	0	NaN	NaN	-0.37037	NaN	NaN	NaN	NaN	NaN	43.27	5	5920	625.246	1072.18	588	1880	22
DCTN1	ENSG00000204843	MNC	2	74588281	74619214	-1	19	0.32	57749.9	0.42	0.08	0.03	-1.752	-1.806	-0.00023	-0.00011	ENSG00000137193	1	97.464	0.999982	-0.279592	1.699	8.202	1.14648	0.9789	0.02995	49.96	27	30933	1463.25	3706.4	342	5414	344
COL17A1	ENSG00000065618	MNC	10	105791044	105845760	-1	7	0.26	1130.12	0.51	0.47	0.2	0.45	-0.025	-0.00108	-0.00018	ENSG00000123388	0	13.5715	3.32083e-09	-0.517106	0.677	-18.311	-1.60062	0.896	0.0088386	48.32	10	54594	2023.26	3754.93	414	5612	182
TPM3	ENSG00000143549	MNC	1	154127784	154167124	-1	6	0.26	1481.05	0	0	0.13	-0.255	0.302	0.00018	0.00013	ENSG00000244405	1	73.6341	0.133962	-0.487209	-0.029	-5.369	2.92045	0.9047	0.043379	45.14	27	39344	1537.61	1870.2	461	7064	179
THPO	ENSG00000090534	MNC	3	184089723	184095932	-1	-	-	-	0.97	0.52	0.63	0.815	-0.272	1e-05	-8e-05	ENSG00000118971	0	41.2144	5.73506e-05	-0.411765	0.627	-40.493	0.255901	0.252	0.0183866	56.46	8	10033	620.967	1484.05	171	2186	43
GNAT1	ENSG00000114349	MNC	3	50229045	50233949	1	-	-	-	0	0	0	1.147	-0.125	0.00017	-2e-05	ENSG00000143549	0	75.5738	1.14575e-08	-0.465116	0.428	-37.847	2.55677	0.651	0.00438179	58.96	5	6086	1378.34	1695.21	328	3599	28
CYP2R1	ENSG00000186104	MNC	11	14899553	14913798	-1	-	-	-	0.18	0.19	0.19	-0.179	-0.669	0.0001	7e-05	ENSG00000198793	0	74.9051	6.76742e-11	-0.530769	0.651	-43.189	-0.127119	0.331	0.00713117	39.86	10	14812	688.908	1450.95	446	2325	40
PAX8	ENSG00000125618	MNC	2	113973574	114036527	-1	2	0.22	10.37	0.21	0.01	0.02	0.41	0.806	6e-05	-0.00017	ENSG00000124145	1	40.4072	0.40879	-0.491772	0.313	-37.527	0.514114	0.973	0.126914	49.16	13	62924	1503.61	2802.3	525	4152	89
LAMB3	ENSG00000196878	MNC	1	209788215	209825811	-1	1	0.18	0	0.4	0.22	0.13	-0.497	0.041	-3e-05	2e-05	ENSG00000158711	0	1.21077	3.51342e-21	-0.521739	0.295	-36.183	-0.78756	0.043	NaN	49.93	5	37555	1104.74	3663.24	710	4305	78
SDHB	ENSG00000117118	MNC	1	17345217	17380665	-1	1	0.24	0	0	-	0.06	-0.308	1.079	8e-05	-3e-05	ENSG00000135111	1	36.7026	0.00248287	-0.226994	2.648	3.922	0.0150448	0.86	0.0201581	43.42	8	35310	180.671	725.368	397	1015	38
PRPF8	ENSG00000174231	MNC	17	1553923	1588176	-1	16	0.32	9728.54	0.43	0.01	0	-1.07	-1.038	-0.00046	-0.00028	ENSG00000144218	0	99.8976	NaN	-0.0982143	4.544	72.204	10.5487	0.816	0.119451	48.87	16	34238	2980.26	4955.46	310	7445	145
HPS3	ENSG00000163755	MNC	3	148847371	148891519	1	-	-	-	0.7	0.4	0.23	-0.969	0.002	-0.00019	-0.00028	ENSG00000147140	0	50.262	3.27903e-19	-0.498845	-0.551	-55.759	-0.367636	0.039	0.00462607	38.65	7	44094	1225.41	2897.37	556	4611	59
KRT6B	ENSG00000185479	MNC	12	52840435	52845910	-1	2	0.23	0	-	-	-	0.129	1.56	0.00032	6e-05	ENSG00000151702	0	4.94549	0.0831156	-0.5	1.047	NaN	2.2566	0.89	0.0143951	50.89	1	5495	0	2302	2302	2302	9
PPOX	ENSG00000143224	MNC	1	161136200	161147803	1	2	0.23	42.84	0	0.11	0.17	-0.986	-0.787	0.00011	0.0001	ENSG00000105619	0	61.0807	0.000258686	-0.465263	0.27	-25.546	1.80437	0.9273	0.035811	53.19	27	11957	504.592	1241.76	473	2471	188
ALDOA	ENSG00000149925	MNC	16	30064411	30081778	1	11	0.32	21298.5	0	0.01	-	-0.664	-0.392	0.0002	9e-05	ENSG00000130844	0	75.0376	0.0794142	-0.249716	2.062	48.762	0.649919	0.9617	0.0242329	56.99	19	8043	769.781	1357.04	365	3279	120
MOCS1	ENSG00000124615	MNC	6	39867354	39902290	-1	-	-	-	0.42	0.33	0.09	-1.836	-0.583	-0.00122	-7e-05	ENSG00000103522	0	38.8712	1.85243e-05	-0.510204	0.504	-51.819	-1.51088	0.856	0.00860276	50.32	9	34973	1288.69	2550.73	566	4256	79
CPT2	ENSG00000157184	MNC	1	53662101	53679869	1	-	-	-	0.89	0.16	0.14	0.88	1.488	-0.00052	7e-05	ENSG00000128513	0	22.6974	1.81888e-14	-0.515017	0.369	-36.797	-0.44824	0.869	0.00656793	44.5	12	17405	778.019	2444.71	772	4539	49
MLC1	ENSG00000100427	MNC	22	50497820	50524331	-1	-	-	-	0.04	0.16	0.07	-0.409	0.768	-0.0006	-0.00084	ENSG00000141380	0	24.5286	0.00111859	-0.498584	-0.222	-34.389	0.536962	0.9069	0.0113123	55.49	5	26035	1452.2	2363.32	236	3601	40
CYP19A1	ENSG00000137869	MNC	15	51500254	51630807	-1	-	-	-	0.25	0.18	0.18	1.563	0.659	0.00029	-0.00015		0	76.4472	0.00110846	-0.481013	-0.152	-57.003	-0.324333	0.505	0.0127447	44.06	20	130544	1068.26	1471.86	123	4403	118
VHL	ENSG00000134086	MNC	3	10182692	10193904	1	86	0.34	342124	0.33	-	-	1.483	0.334	-0.00042	-0.00048		1	67.9778	0.0542472	-0.287197	0.943	68.666	0.764899	0.9636	0.0332046	47.17	3	11889	1599.82	2688.5	958	4414	8
COL4A3	ENSG00000169031	MNC	2	228029281	228179508	1	1	0.17	0	0.77	0.57	0.28	0.438	0.339	-0.00027	-0.00098		0	35.1846	4.49018e-18	-0.504002	-0.197	-35.234	0.316377	0.9011	0.0239599	39.86	7	150168	3529.78	5418.93	524	8038	81
APP	ENSG00000142192	MNC	21	27252861	27543446	-1	33	0.32	108294	0.1	0.23	0.02	-1.88	-0.098	-0.00027	-0.00037		0	94.1088	0.992686	-0.48125	0.336	-37.355	1.85117	0.99573	0.0126734	39.73	17	290578	989.769	2600.9	361	3583	174
DECR1	ENSG00000104325	MNC	8	91013633	91064320	1	1	0.25	0	0.1	0.26	0.15	-0.81	-0.497	-0.00032	-0.00046		0	55.334	1.36873e-07	-0.4675	0.132	-14.692	-0.950911	0.36	0.00188396	38.07	19	52228	647.305	980.274	441	2760	117
TRH	ENSG00000170893	MNC	3	129693148	129696781	1	-	-	-	0.24	0.35	0.37	-0.432	0.931	0.00036	5e-05		0	26.4623	0.000155711	0	-0.019	17.006	-0.535671	0.428	0.00796638	59.3	2	3247	10.9545	1570	1560	1580	6
LBR	ENSG00000143815	MNC	1	225589204	225616627	-1	6	0.26	1180.31	1.09	0.15	0.17	-0.678	-0.278	-0.00029	-0.00062		0	24.4624	0.999693	-0.470175	0.657	-25.619	-0.606886	0.9776	0.072437	41.69	9	27423	1308.21	2659.75	425	3812	59
KRT9	ENSG00000171403	MNC	17	39722096	39728310	-1	-	-	-	0.16	0.39	0.32	2.052	1.977	9e-05	7e-05		0	52.5812	5.42843e-07	NaN	0.162	-16.162	-0.904721	0.891	0.00934875	50.11	2	6223	413.14	1870.88	1493	2296	17
TNNT2	ENSG00000118194	MNC	1	201328136	201346890	-1	3	0.3	5734.9	0.09	0.22	0.07	-1.053	-0.462	-0.00362	-0.00141		0	63.3998	NaN	NaN	1.406	-29.94	1.53745	0.9177	0.0176795	54.61	32	18756	404.558	1156.11	234	3014	377
ITGA2	ENSG00000164171	MNC	5	52285156	52390609	1	6	0.24	1546.48	0.12	0.15	0.19	0.645	0.722	-0.00075	-7e-05		0	70.815	4.91955e-08	-0.520514	-0.223	-37.303	0.0865453	0.499	0.00934766	38.01	6	105439	1605.23	4319.38	3487	7843	176
MLH1	ENSG00000076242	MNC	3	37034823	37107380	1	49	0.32	90268.5	0.55	0.14	0.16	-0.234	0.113	-0.00039	-0.0002		1	59.7735	0.587823	-0.465605	0.328	-6.691	-1.09239	0.99835	0.0361242	41.9	38	57496	652.567	2019.95	233	2827	480
AK1	ENSG00000106992	MNC	9	130628759	130640022	-1	3	0.25	301.99	0.4	0.1	0.08	-0.215	-0.383	-0.00202	-0.00083		0	43.142	0.0271244	-0.565217	0.264	-47.415	0.600719	0.623	0.0192584	60.13	6	11189	641.911	962.676	525	2192	34
SALL1	ENSG00000103449	MNC	16	51169886	51185278	-1	3	0.27	701.4	0.64	0.26	0.11	-1.381	0.103	3e-05	4e-05		0	88.3501	0.999999	-0.451625	0.549	-46.162	0.478512	0.952	0.195536	44.46	5	15392	2121.77	3445.62	407	5253	13
ACAT1	ENSG00000075239	MNC	11	107992243	108018503	1	1	0.21	0	0	0.22	0.2	0.189	0.492	0.00033	0.00013		0	87.5068	4.65075e-07	-0.504651	0.215	-46.578	-0.108847	0.699	0.0103071	43.08	22	30908	441.932	1243.14	429	2258	169
TNNI3	ENSG00000129991	MNC	19	55663137	55669141	-1	6	0.24	4826.05	0.94	0.12	0.06	-1.162	-0.447	-0.00035	-0.00055		0	38.8531	NaN	-0.46139	1.25	-36.055	1.87578	NaN	0.00665612	57.72	10	6006	193.779	707.449	286	992	49
ACADVL	ENSG00000072778	MNC	17	7120444	7128592	1	1	0	0	0.41	0.47	0.18	-0.726	0.182	2e-05	-5e-05		0	84.3082	5.36334e-10	-0.479592	0.079	-12.823	0.27569	0.9379	0.016278	58.51	39	8141	716.392	1216.11	294	2352	256
TWIST1	ENSG00000122691	MNC	7	19060614	19157295	-1	4	0.27	33.13	-	-	0.02	-0.031	-1.06	4e-05	-0.00042		0	63.6648	0.401143	-0.125	-0.332	-15.196	3.81658	NaN	NaN	37.36	3	96645	475.527	792.778	527	1630	9
REN	ENSG00000143839	MNC	1	204123944	204135465	-1	2	0.21	118.52	0.1	0.1	0.27	-0.447	0.224	-0.00088	-0.00021		0	75.9894	0.000314372	-0.378378	1.447	-9.415	0.502795	0.272	0.00854061	48.56	2	35505	13.2508	1476.18	1462	1488	22
ATIC	ENSG00000138363	MNC	2	216176540	216214487	1	12	0.27	6243.52	0.05	0.12	0.08	-0.194	1.348	0.00024	8e-05		1	55.4967	1.1665e-14	-0.417401	4.242	-37.08	-1.26923	0.385	0.00712001	41.05	14	37817	723.161	1402.13	442	2275	99
GIF	ENSG00000134812	MNC	11	59596741	59612974	-1	1	0.18	0	0.76	0.26	0.22	-1.356	-1.953	-0.00057	-6e-05		0	17.3002	0.839455	-0.510067	0.604	-8.59	-0.289253	0.516	0.00400396	40.82	5	16226	411.969	1313.23	386	1623	26
TACSTD2	ENSG00000184292	MNC	1	59041099	59043166	-1	-	-	-	0.16	0.04	0.09	-0.342	0.785	-0.00114	-0.00086		0	35.1907	8.13959e-05	NaN	-0.021	-35.304	1.59108	0.383	NaN	58.19	1	1819	0	1820	1820	1820	1
PEX26	ENSG00000215193	MNC	22	18560689	18613905	1	3	0.19	17590	0.58	-	0.21	-1.525	-1.153	-0.00081	-0.00056		0	37.9676	0.000961987	-0.477237	1.596	-35.121	0.00155984	0.895	0.0171467	48.63	5	53218	8201.16	9198.92	815	18626	26
SLC26A4	ENSG00000091137	MNC	7	107301080	107358254	1	-	-	-	0.3	0.15	0.13	-1.052	0.304	0.0001	0		0	7.18029	2.0261e-13	-0.512176	0.019	-38.887	-3.2308	0.9107	0.00217241	39.85	8	56981	1882.74	2349.78	554	4737	63
XPC	ENSG00000154767	MNC	3	14186647	14220283	-1	17	0.32	16863.4	0.56	0.43	0.24	1.884	0.072	5e-05	0.0001		1	14.7401	6.41164e-11	-0.560831	0.433	-20.668	-0.496067	0.04	0.00973134	45.13	7	33474	1337.05	2220.06	554	3650	53
GSS	ENSG00000100983	MNC	20	33516236	33543620	-1	-	-	-	0.1	0.42	0.19	-1.699	1.379	2e-05	6e-05		0	38.2146	4.18042e-07	-0.511248	0.897	-28.936	0.330293	0.744	0.0222735	46.44	28	27595	664.984	1572.03	450	3019	233
VPS13A	ENSG00000197969	MNC	9	79792269	80036457	1	-	-	-	0.27	0.28	0.15	-0.746	-0.426	9e-05	-2e-05		0	99.3856	2.02463e-13	-0.499855	-0.434	-16.851	-0.396547	0.1	0.0284109	35.88	13	244092	4132.81	10013.9	324	15227	338
PLEKHG4	ENSG00000196155	MNC	16	67311413	67323402	1	-	-	-	0.44	0.34	0.3	-1.284	-1.277	-5e-05	-3e-05		0	19.6976	3.79912e-15	-0.467184	0.177	-52.459	1.05741	0.064	0.00504644	59.77	15	11989	2174.02	4308.27	466	6949	141
COL4A4	ENSG00000081052	MNC	2	227867427	228028829	-1	-	-	-	0.73	-	0.33	0.582	1.112	-0.00012	-0.00034		0	86.031	1.83715e-08	-0.512859	0.317	-10.583	-0.297258	0.9175	0.0141999	41	2	161739	3837	7856.14	1047	9984	63
POMT1	ENSG00000130714	MNC	9	134378289	134399193	1	-	-	-	0.25	0.16	0.11	-0.541	-0.757	-0.00178	-0.0004		0	76.6279	1.19268e-12	-0.5	0.14	-49.998	0.735965	0.9828	NaN	53.31	16	20904	1057.5	2316.54	461	3420	168
OAT	ENSG00000065154	MNC	10	126085872	126107545	-1	4	0.24	2656.43	0	0.18	0.07	0.654	0.781	7e-05	-0.00018		0	60.8036	4.1622e-06	-0.528481	-0.031	-14.053	0.38691	0.9004	0.0117424	42.49	8	21673	641.607	1236.05	570	2039	44
CYP2C9	ENSG00000138109	MNC	10	96698415	96749147	1	1	0.18	0	0.24	-	-	-0.532	-0.232	0.0001	6e-05		0	12.2041	1.02167e-10	-0.590909	-0.313	-10.901	-2.75749	0.097	0.00392035	37.85	5	51433	694.783	1723.07	747	2561	27
SLC12A1	ENSG00000074803	MNC	15	48483861	48596275	1	-	-	-	0.21	0.11	0.07	-1.418	-0.982	-0.0004	-0.00041		0	49.8886	2.60837e-10	-0.502654	-0.414	-51.054	-0.251504	0.9368	0.0136022	37.89	13	125640	2275.51	4849.6	509	8632	228
CLCN2	ENSG00000114859	MNC	3	184063973	184079439	-1	-	-	-	0.25	0.13	0.05	-0.79	-0.243	0.00015	2e-05		0	56.6954	9.66062e-08	-0.575397	0.77	-27.607	1.23709	0.9886	0.0148411	55.48	22	15465	1106.72	2608.71	287	4615	294
CEP290	ENSG00000198707	MNC	12	88442793	88535993	-1	1	0.23	0	0.33	0.17	0.09	-1.839	-1.713	-0.00095	-0.00056		0	14.987	1.29451e-42	NaN	0.001	-18.138	-1.97793	0.307	NaN	33.88	13	93074	2604.3	5218.39	697	7824	323
SPG7	ENSG00000197912	MNC	16	89557325	89624176	1	6	0.27	5546.72	0.16	0.09	0.08	0.433	1.58	-0.00072	-0.00014		0	89.4705	3.08199e-18	-0.543265	1.236	-47.366	0.428794	0.897	NaN	52.33	96	67047	1073.46	2846.18	323	6369	939
EIF2B5	ENSG00000145191	MNC	3	183852826	184402546	1	4	0.21	8881.34	0.15	0.26	0.16	-0.515	0.55	0.00013	-0.00014		0	87.3983	0.999902	-0.111702	2.254	65.399	0.945326	0.9779	0.0691978	48.66	31	11089	739.374	2653.79	466	4425	381
DTNBP1	ENSG00000047579	MNC	6	15523032	15663289	-1	11	0.24	4690.98	-	0.28	0.26	-0.321	-0.496	0.00061	-0.0002		0	60.8759	6.85161e-09	-0.515318	-0.125	-54.006	-0.302447	0.067	0.0130348	39.93	12	140251	311.242	1344.06	498	1880	93
FBP1	ENSG00000165140	MNC	9	97365415	97402531	-1	10	0.31	21989.2	0.28	0.07	0.11	0.584	1.283	0.00045	-2e-05		0	49.5934	0.000666113	-0.488024	-0.074	5.255	0.745208	0.54	0.0253561	48.66	4	37116	340.25	1222.69	629	1487	26
NSD1	ENSG00000165671	MNC	5	176560026	176727216	1	3	0.27	153.22	0.36	0.28	0.22	-1.053	-1.216	-0.00021	-0.0005		1	99.0904	1	-0.560007	-0.069	-25.526	2.384	0.99814	0.236632	42.34	17	167190	5355.7	6461	442	12892	126
GJA8	ENSG00000121634	MNC	1	147374946	147381393	1	1	0.22	0	0.37	0.14	0.07	-0.504	-0.302	6e-05	0		0	65.2009	5.75786e-06	NaN	-0.107	-33.973	0.370696	0.862	0.0061861	59.45	1	1301	0	1302	1302	1302	1
KERA	ENSG00000139330	MNC	12	91444268	91451760	-1	-	-	-	0.14	0.18	0.12	-1.043	-0.589	-0.00142	-0.00021		0	63.4721	8.3894e-08	-1	-0.345	-20.857	-1.74079	0.402	0.0105953	34.69	1	7492	0	2162	2162	2162	3
PTH	ENSG00000152266	MNC	11	13513602	13517728	-1	5	0.25	11534.1	-	0.2	0.38	0.603	0.593	0.00023	0.00026		0	54.7075	0.00165045	-0.333333	-0.268	-10.757	0.297653	0.525	0.046802	33.45	2	4127	4.38178	795	791	799	6
SCNN1A	ENSG00000111319	MNC	12	6456009	6486896	-1	15	0.31	15461	0.21	0.3	0.11	-0.891	0.357	0.00011	-0.00031		0	60.3759	2.54734e-14	-0.505609	0.207	-20.2	-0.43339	0.048	0.011646	51.15	23	30887	1165.39	1812.02	315	3481	125
GUSB	ENSG00000169919	MNC	7	65425671	65447301	-1	1	1	0	0.24	0.28	0.17	0.297	0.208	0.00014	-0.00023		0	89.9042	4.4805e-05	-0.535854	0.126	-54.031	1.74127	0.9109	0.0162162	51.96	14	21531	694.412	1457.42	452	2555	80
TYROBP	ENSG00000011600	MNC	19	36395303	36399197	-1	4	0.24	17605.4	0.66	0.1	0.14	-1.897	-2.191	-0.00192	-0.00118		0	15.1798	0.0542094	-0.514085	0.7	-16.457	0.245825	0.815	0.0618266	51.45	9	3894	64.1269	537.05	415	620	40
ZMPSTE24	ENSG00000084073	MNC	1	40723779	40759856	1	-	-	-	0.55	0.11	0.09	-0.487	-0.397	7e-05	0.0001		0	88.6874	4.02288e-06	-0.474209	-0.16	0.404	0.101947	0.436	0.00714294	40.7	4	35944	1246.5	1760.1	530	2975	20
CDAN1	ENSG00000140326	MNC	15	43015757	43029324	-1	1	0.22	0	0.55	0.17	0.16	-0.454	0.115	-0.00083	-0.00044		0	13.8727	2.14295e-07	-0.16	1.155	74.168	0.196887	0.9338	0.0276915	54.45	6	13584	1140.87	3696.07	285	4657	73
MUT	ENSG00000146085	MNC	6	49398073	49430904	-1	-	-	-	0.16	0.1	0.05	1.113	1.535	-0.00019	6e-05		0	57.0448	2.16701e-23	-0.493976	-0.239	-15.957	-0.726998	0.809	0.00503558	34.47	1	32893	0	3811	3811	3811	13
CRX	ENSG00000105392	MNC	19	48322703	48364769	1	8	0.27	11302.3	-	0	0.02	2.828	2.433	0.00026	8e-05		0	39.329	0.0289299	-0.510445	0.781	-23.964	0.0939997	0.886	0.282592	49.03	7	23551	1679.48	2289.9	164	4366	20
UNG	ENSG00000076248	MNC	12	109535379	109548797	1	2	0.31	275.9	0	0.13	0.09	-1.307	0.005	1e-05	0.0001		0	40.6301	4.38003e-09	-0.506787	0.139	-41.601	-0.242988	0.255	0.0197166	47.26	5	13395	515.331	1940.29	498	2234	28
FGFR1	ENSG00000077782	MNC	8	38268656	38326352	-1	18	0.32	28942.1	0	0.03	0.01	-1.113	0.239	-6e-05	3e-05		1	96.6327	0.9988	-0.448189	0.094	6.947	2.79837	0.99476	0.223429	49.49	48	68619	1973.81	3575.93	276	6216	440
AGTR1	ENSG00000144891	MNC	3	148415571	148460795	1	6	0.26	5918.04	0.19	0.2	-	0.981	1.333	-0.00181	-0.00017		0	54.6774	NaN	-0.515021	-0.562	5.13	-0.127196	0.179	0.0199832	37.38	9	45224	590.675	1745.79	753	2359	24
MYF6	ENSG00000111046	MNC	12	81101277	81103253	1	6	0.24	118.81	-	0	0.08	0.512	0.183	-2e-05	-0.00016		0	11.5053	3.71633e-06	-0.4	0.405	-43.481	0.950446	0.534	0.00777775	51.93	1	1840	0	1329	1329	1329	3
HPS5	ENSG00000110756	MNC	11	18300223	18343745	-1	-	-	-	0.08	-	0.23	0.4	0.342	0.00011	-7e-05		0	17.1195	1.17348e-12	-0.48615	0.725	-18.149	-1.60494	0.037	0.0106117	39.75	11	43530	1693.38	3201.06	320	4840	115
GP1BB	ENSG00000203618	MNC	22	19710468	19712294	1	1	0.25	0	-	-	0.07	0.557	-1.508	-0.00021	-0.0001		0	NaN	NaN	-0.296296	1.559	-38.127	1.01896	NaN	NaN	72.34	1	1232	0	959	959	959	2
ROBO3	ENSG00000154134	MNC	11	124735282	124751366	1	-	-	-	0.2	0.36	0.16	-0.25	-0.345	0.00014	-3e-05		0	23.9443	2.0628e-05	-0.455782	-0.243	-36.356	0.233493	0.428	0.0256815	56.28	21	16039	1598.96	2436.29	473	4551	169
F2	ENSG00000180210	MNC	11	46740730	46761056	1	11	0.23	23841.6	0.13	0.23	0.16	-0.601	-0.78	-6e-05	-0.00037		0	92.127	0.772198	-0.567797	1.192	-48.724	2.68676	0.875	0.0639951	50.63	5	20310	500.549	1607.6	545	1990	40
MYO7A	ENSG00000137474	MNC	11	76839310	76926284	1	10	0.28	12192.2	0.13	0.06	0.02	1.813	1.113	-0.00025	-0.00029		0	9.39702	4.94184e-18	-0.489177	1.756	-52.472	-1.44287	0.974	0.00589988	55.05	14	86995	1946.88	5655.69	299	7483	304
CLCN7	ENSG00000103249	MNC	16	1494935	1525581	-1	-	-	-	0.04	0.1	0.02	1.136	1.36	-0.00081	-0.00068		0	96.0304	0.812963	-0.519048	-0.133	-49.408	2.99984	0.9532	0.0809312	59.82	14	30150	1536.77	2931.79	434	4184	129
FUCA1	ENSG00000179163	MNC	1	24171567	24194784	-1	2	0.23	0	1.41	0.49	0.16	-0.131	1.137	0.0003	-0.00014		0	51.3704	1.13565e-10	-0.539877	0.002	-36.841	1.00475	0.131	0.0104353	45.7	1	23217	0	2047	2047	2047	8
AGL	ENSG00000162688	MNC	1	100315640	100389579	1	5	0.31	9611.33	0.09	0.23	0.06	-0.527	0.577	0.00017	0.00014		0	58.9784	5.43999e-26	-0.509711	-0.159	-51.78	-2.23366	0.9643	0.00973647	36.33	8	73662	844.628	7048.15	682	7446	239
HSF4	ENSG00000102878	MNC	16	67197288	67203848	1	1	0.25	0	0.39	0.28	0.17	-1.8	-2.06	3e-05	-3e-05		0	51.5511	1.56235e-07	NaN	0.359	-35.213	0.795494	0.791	0.00340416	61.39	25	5264	517.342	1145.91	227	1839	184
SPINK1	ENSG00000164266	MNC	5	147204131	147211349	-1	-	-	-	0.3	0.5	0.31	-1.651	-0.391	9e-05	0.0002		0	20.5289	0.113863	-0.7	-0.384	-27.351	-0.794514	0.458	0.000756248	36.82	3	7218	392.022	691.111	244	1188	9
ENAM	ENSG00000132464	MNC	4	71494461	71552533	1	-	-	-	0.53	0.89	0.5	-1.928	-1.962	-0.00103	-0.00037		0	53.2016	1.27497e-08	-0.545455	-0.608	-40.743	-2.676	0.211	0.0134116	38.31	2	18080	2071.95	4747.73	557	5679	11
ACADM	ENSG00000117054	MNC	1	76190036	76253260	1	2	0.23	320.99	0.22	0.19	0.07	0.036	0.477	0.0004	0.00018		0	54.7557	3.67083e-13	-0.5	0.13	-52.723	0.141601	0.845	0.00837037	40.45	18	63228	625.282	1404.1	508	2535	141
SIX3	ENSG00000138083	MNC	2	45168902	45173216	1	5	0.25	394.62	0.07	0.09	0.04	-1.098	0.471	-0.0003	-0.00025		0	46.8345	0.816556	-0.468298	0.084	-13.665	3.95148	0.9188	NaN	57.28	1	4369	0	2713	2713	2713	2
SALL4	ENSG00000101115	MNC	20	50400581	50419059	-1	2	0.24	148.1	0.26	0.15	0.16	-0.134	-0.003	-0.00084	-0.00019		0	83.4468	0.999987	-0.493871	0.253	-27.776	1.66475	0.9009	0.387166	48.04	5	20190	1818.23	2135.24	605	5209	17
DSPP	ENSG00000152591	MNC	4	88529681	88538062	1	-	-	-	0.26	0.31	0.29	0.932	0.676	0	0.00022		0	NaN	0.000114912	NaN	-0.387	-46.552	-0.310629	0.9427	0.00684506	41.07	1	8344	0	4331	4331	4331	5
IRAK4	ENSG00000198001	MNC	12	44152747	44183346	1	8	0.31	7679.15	0.63	0.15	0.09	-1.13	-1.674	-0.00014	-0.00052		0	69.1585	1.19918e-06	-0.484288	-0.179	NaN	-1.36359	0.716	0.004221	37.58	14	30599	1137.34	1892.81	540	4284	131
APC	ENSG00000134982	MNC	5	112043195	112181936	1	107	0.34	527581	0.23	0.16	0.09	-0.123	-0.49	-0.00016	-0.00014		0	99.8072	1	-0.292281	0.315	-36.375	-1.49031	0.99614	0.0695573	37.63	10	138741	3744.62	6141.53	524	10704	100
NDUFS8	ENSG00000110717	MNC	11	67798084	67804111	1	-	-	-	0.55	0.1	0.05	-0.063	0.415	-0.00018	-0.00017		0	50.9728	0.0070628	-0.472851	0.202	-18.511	1.40307	0.806	0.015679	57.63	15	6027	525.502	751.776	353	3072	67
LHB	ENSG00000104826	MNC	19	49519237	49520338	-1	-	-	-	0.04	-	-	0.954	1.45	0.00033	0		0	12.4752	0.00147839	NaN	0.305	1.631	-0.510596	0.625	0.0179059	64.12	2	1111	7.66812	518.4	510	524	5
ALDH5A1	ENSG00000112294	MNC	6	24495080	24537435	1	1	1	0	0.32	0.29	0.14	-0.591	0.293	0.00027	1e-05		0	27.6911	9.15697e-07	-0.580808	-0.025	-42.255	0.713095	0.669	0.00678547	43.1	9	42340	1788.68	2979.08	470	5131	66
DLL3	ENSG00000090932	MNC	19	39989535	39999121	1	-	-	-	0.18	0.17	0.11	1.017	1.296	0.00036	0.00018		0	NaN	7.1604e-10	-0.512845	1.208	-47.037	2.62094	NaN	0.00747805	56.84	5	9586	666.502	1667.24	368	2332	29
KRT18	ENSG00000111057	MNC	12	53342655	53346685	1	31	0.33	90508.3	0	-	0.09	-1.669	0.385	2e-05	0.0001		0	58.0748	0.98207	-0.572052	0.391	-10.722	1.99067	0.9667	0.0586023	56.17	7	4035	431.741	1434.68	521	2088	34
MITF	ENSG00000187098	MNC	3	69788586	70017488	1	12	0.27	4039.91	0.15	0.22	0.06	-0.358	0.217	-8e-05	-2e-05		1	69.9898	0.999903	-0.485667	-0.507	-14.051	0.741847	0.797	0.193361	38.57	18	228902	1696.51	2608.13	382	4814	129
HPD	ENSG00000158104	MNC	12	122277433	122301502	-1	-	-	-	0.13	0.19	0.07	-1.403	0.98	0.00026	5e-05		0	49.4187	9.34393e-06	-0.492958	0.853	-32.507	1.2566	0.253	0.0155839	51.4	4	24069	407.433	1346.38	582	1709	39
BBS4	ENSG00000140463	MNC	15	72978527	73030817	1	2	0.24	39.17	0.47	0.26	0.16	-1.073	-0.469	7e-05	-0.00014		0	64.0263	3.74198e-12	-0.509171	0.026	-44.785	-2.37237	0.429	0.0159329	40.76	18	52296	774.817	1376.96	272	2467	162
AMT	ENSG00000145020	MNC	3	49454211	49460186	-1	-	-	-	1.03	0.24	0.12	1.681	0.897	0.00022	3e-05		0	83.0552	0.000381123	-0.446809	-0.214	-36.101	0.31134	0.9013	0.012	54.4	57	5907	723.384	1990.42	546	4544	364
PROS1	ENSG00000184500	MNC	3	93591881	93692910	-1	2	0.2	17.48	0.52	0.29	0.22	-0.4	-1.317	9e-05	0.00012		0	61.5023	0.00815195	-0.519608	-0.204	-5.588	0.48045	0.73	0.0188573	38.89	12	106952	926.27	2719.99	563	3436	138
GUCA1A	ENSG00000048545	MNC	6	42123144	42147794	1	-	-	-	0.2	0.02	0.02	-0.156	0.485	0.00022	-0.0007		0	40.7626	7.52239e-06	-0.507646	0.265	-1.628	0.376174	0.451	0.0128147	51.24	3	24643	373.062	1570.12	1075	1921	16
SLC26A2	ENSG00000155850	MNC	5	149340300	149373018	1	-	-	-	1.1	-	0.24	-1.71	-0.297	-0.00018	-0.00024		0	60.8397	3.51984e-18	-0.527716	-0.316	-29.806	-1.36808	0.798	0.00510233	41.16	3	32697	3863.45	3388.5	570	8054	8
RAB27A	ENSG00000069974	MNC	15	55495164	55611311	-1	20	0.28	56662.3	1.5	0.21	0.04	0.738	-0.002	-0.00044	-0.00061		0	57.7134	6.37694e-05	-0.485465	0.052	-34.561	-1.3695	0.281	0.00946779	41.6	12	116147	1090.65	1313.37	432	3459	65
FTCD	ENSG00000160282	MNC	21	47556176	47575481	-1	2	0.22	0	0.16	0.39	0.07	-0.451	-0.062	-0.00114	-0.00028		0	5.04186	5.44303e-14	-0.503778	0.482	10.129	-1.14309	0.635	0.00615278	58.97	12	19317	561.903	1606.47	318	1955	95
EPHX1	ENSG00000143819	MNC	1	225997794	226033260	1	-	-	-	0.5	0.19	0.12	0.512	0.188	0.00018	-0.00011		0	10.0536	1.18627e-09	-0.539474	0.44	-60.359	0.218386	0.157	0.00712932	50.76	6	35471	492.765	1454.57	455	1789	37
MVK	ENSG00000110921	MNC	12	110011060	110035067	1	2	0.25	0	0.2	0.2	0.16	0.485	0.715	0.00048	0.00028		0	65.0925	0.00432069	-0.418018	2.266	-34.82	1.12848	0.9302	0.0303622	52.45	17	24870	878.58	1721.44	367	4109	119
PCCB	ENSG00000114054	MNC	3	135969148	136056738	1	-	-	-	0.18	0.1	0.08	-0.659	-0.35	2e-05	8e-05		0	28.0164	7.56745e-12	-0.494783	-0.554	-48.537	-0.557127	0.9007	0.013047	41.75	19	87556	1389.36	1976.08	488	6090	214
CRYGD	ENSG00000118231	MNC	2	208986331	208989225	-1	-	-	-	0	0.16	-	-0.174	0.151	0.00032	0.00014		0	22.2276	3.22251e-05	-0.496479	-0.364	-23.263	0.375665	0.415	NaN	37.73	1	2917	0	642	642	642	3
NIPBL	ENSG00000164190	MNC	5	36876861	37066515	1	5	0.25	1348.6	0.1	0.11	0.04	-1.534	-1.063	5e-05	7e-05		0	99.5904	1	-0.0812721	1.478	-32.026	5.04337	0.999931	0.57309	35.04	9	189644	2927.77	8188.57	452	10425	168
IGHMBP2	ENSG00000132740	MNC	11	68671310	68708070	1	1	0.21	0	0.22	0.18	0.15	0.701	0.991	0.00044	0.00039		0	6.46949	9.98562e-10	-0.497984	0.751	-41.924	0.306897	0.9224	0.00607442	50.62	12	36711	1454.58	1940.18	444	3914	55
PLOD1	ENSG00000083444	MNC	1	11994262	12035595	1	4	0.27	596.64	0.12	-	0.05	-0.532	-0.016	-0.00036	-9e-05		0	17.4206	0.000283	-0.534409	0.063	31.543	0.409273	0.622	0.0134926	53.54	9	41333	1018.98	1523.87	362	2976	62
GAA	ENSG00000171298	MNC	17	78075355	78093678	1	-	-	-	0.14	0.12	0.1	1.028	1.299	0.00017	-7e-05		0	16.8002	6.1713e-22	-0.567108	0.162	-46.116	-0.667705	0.9685	0.00546167	58.33	9	18325	1429.96	2499.56	534	3751	68
SNCB	ENSG00000074317	MNC	5	176047085	176057530	-1	5	0.26	504.04	0	0	0.04	0.112	0.415	-0.00072	-4e-05		0	59.3518	0.337308	-0.534653	0.278	25.642	0.981432	0.625	0.0326283	56.95	6	10474	362.281	1091.47	552	1407	34
COL11A2	ENSG00000204248	MNC	6	33130458	33160276	-1	1	0.21	0	0.33	0.36	0.09	-0.146	1.052	0.00016	4e-05		0	NaN	NaN	-0.5	NaN	NaN	NaN	NaN	NaN	56.6	5	29818	1155.68	5940.13	1194	6422	207
CTNS	ENSG00000040531	MNC	17	3539762	3564836	1	-	-	-	0.28	0.14	0.14	0.993	1.029	-0.00164	-0.00038		0	17.7278	7.18904e-06	-0.541114	-0.201	-41.362	-0.0562843	0.9366	0.0112762	54.27	12	26644	1142.85	1991.14	536	4139	100
SERPING1	ENSG00000149131	MNC	11	57364860	57382326	1	8	0.21	13504.9	0.44	0.34	0.26	0.162	1.407	0.00016	9e-05		0	82.0493	0.996417	-0.481132	1.719	-11.071	0.796672	0.99435	0.326308	47.51	13	17461	548.056	1405.56	569	2231	66
HSPB1	ENSG00000106211	MNC	7	75931861	75933612	1	24	0.32	62134.6	0	0	0.08	-2.138	-0.774	0.00013	0.00029		0	71.1463	2.00036e-05	-0.526525	0.313	-44.021	1.54432	NaN	0.00299473	63.65	3	1622	389.315	852.75	527	1455	8
IQCB1	ENSG00000173226	MNC	3	121488610	121553926	-1	-	-	-	3.17	0.32	0.21	0.968	1.98	0.00017	0.00037		0	33.1486	5.20032e-10	-0.486151	-0.209	-35.996	-0.711899	0.015	0.00612777	36.52	7	65318	752.656	1755.14	571	2577	63
F11	ENSG00000088926	MNC	4	187187099	187210835	1	2	0.2	118.84	0.14	0.47	0.2	-0.25	0.383	-0.00019	0.0001		0	84.9045	2.82899e-20	-0.491996	-0.188	-28.735	-0.621573	0.793	NaN	40.07	7	23492	952.443	1860.83	563	3053	47
MAT1A	ENSG00000151224	MNC	10	82031576	82049440	-1	-	-	-	0	0.11	0.04	1.303	0.608	-2e-05	0.00014		0	83.3323	0.370785	-0.5	1.052	-17.802	2.21264	0.9252	0.0607414	50.27	4	17838	1346.99	2025.64	435	3384	22
HSPG2	ENSG00000142798	MNC	1	22148738	22263790	-1	10	0.25	8289.4	0.29	0.08	0.09	-0.877	-0.339	-0.00022	-0.00017		0	0.752967	1	NaN	0.967	-37.299	0.870428	0.412	0.0267625	56.09	15	115066	6557.18	8700.04	411	14341	170
PHKB	ENSG00000102893	MNC	16	47495034	47735434	1	2	0.25	40.52	0.04	0.04	0.1	-2.064	-2.028	-0.00023	-0.00022		0	64.2913	6.29644e-13	-0.501106	0.107	-19.093	-0.551278	0.9438	NaN	38.19	17	240400	1976.88	3334.01	412	5464	164
SDHC	ENSG00000143252	MNC	1	161284047	161332984	1	1	0.3	0	0.5	-	0.33	-1.505	-1.599	-0.00164	-0.00214		1	66.996	0.519532	-0.296914	2.263	NaN	1.09572	0.665	0.0144172	42.11	9	57583	401.606	792.643	369	1807	42
LRPPRC	ENSG00000138095	MNC	2	44113647	44223144	-1	24	0.32	48559.6	0.18	0.75	0.27	-1.031	0.674	-1e-05	8e-05		0	97.9399	6.33428e-09	-0.330074	1.592	-8.368	-3.15093	0.208	0.0298026	37.09	9	109765	2561.78	3513	557	6603	98
TCOF1	ENSG00000070814	MNC	5	149737202	149779871	1	6	0.27	7499.77	0.37	0.64	0.48	-1.311	-0.831	-0.00024	-9e-05		0	4.51178	0.999993	-0.315498	1.139	4.273	-1.24429	0.544	0.0233742	52.46	20	42679	1246.95	4173.53	526	5240	349
ADSL	ENSG00000239900	MNC	22	40742507	40764823	1	4	0.31	1720.68	0.4	0.38	0.06	-1.564	-1.599	-0.00019	-0.00037		0	69.2368	0.000529546	-0.0969163	3.3	-59.723	0.932017	0.817	0.0192233	44.97	23	43963	959.954	1449.06	280	4359	170
ITGB2	ENSG00000160255	MNC	21	46305868	46351904	-1	12	0.27	44742.1	0.02	0.16	0.09	0.02	1.182	3e-05	-3e-05		0	84.3202	0.0116563	-0.534884	0.284	-55.233	1.48309	0.9667	0.0151031	57.45	25	46036	1219.25	2300.61	422	4781	213
CREBBP	ENSG00000005339	MNC	16	3775055	3930727	-1	199	0.36	475383	0.06	0.07	0.05	-1.787	-1.632	-0.00022	-4e-05		1	99.7831	NaN	-0.194642	1.603	-23.218	5.58352	0.9989	0.712745	45.01	20	155659	4105.98	5028.41	84	10790	135
CACNA1S	ENSG00000081248	MNC	1	201008642	201081694	-1	1	0.21	0	0.13	0.19	0.06	-0.169	0.807	0.00016	-3e-05		0	38.6423	3.77897e-08	-0.459627	2.23	-26.376	-0.969656	0.97	0.0104103	51.58	2	72939	16.0917	6012.18	5996	6028	87
SOX18	ENSG00000203883	MNC	20	62679076	62680994	-1	1	0.23	0	0	0.1	0.07	-0.033	-0.044	0.00016	-0.0004		0	NaN	0.797369	-0.764706	-0.241	-39.902	NaN	NaN	NaN	70.65	1	2057	0	1862	1862	1862	2
HEXB	ENSG00000049860	MNC	5	73935848	74018472	1	1	0	0	0.93	0.51	0.29	-0.598	1.269	4e-05	-0.00034		0	57.6833	6.75579e-12	-0.506051	0.382	-20.349	0.0888088	0.629	0.0117885	42.11	13	82624	616.716	1216.75	288	2021	76
MC2R	ENSG00000185231	MNC	18	13882043	13915706	-1	-	-	-	0.11	0.12	0.06	0.853	0.973	-0.00037	-0.00015		0	47.5333	0.012867	-0.583333	-0.467	-26.377	0.163208	0.629	0.0229319	42.78	2	33663	1775.93	2114	576	3652	4
ERCC5	ENSG00000134899	MNC	13	103497194	103528345	1	6	0.26	2863.54	-	-	-	-0.091	1.273	-0.00052	0		1	2.08421	1.73564e-19	-0.488903	0.204	13.963	-0.605265	0.102	0.00966552	39.07	14	68855	1214.05	3599.93	596	5143	149
F13B	ENSG00000143278	MNC	1	197008321	197036397	-1	2	0.19	8.1	0.31	0.23	0.19	0.451	0.627	-0.00056	-6e-05		0	68.791	1.29445e-09	-0.558824	0.105	-27.244	-0.282108	0.492	0.0166982	34.01	3	28519	828.994	2029.9	596	2660	20
HGD	ENSG00000113924	MNC	3	120347020	120401418	-1	2	0.24	0	-	0.11	0.07	-1.12	0.186	0.00019	-4e-05		0	78.2182	8.53352e-06	-0.485729	-0.047	-50.444	-0.56887	0.727	0.00860167	41.25	10	54097	480.266	819.2	444	1674	60
ECM1	ENSG00000143369	MNC	1	150480538	150486265	1	-	-	-	2.85	0.55	0.4	0.257	0.679	0.0003	0.00022		0	33.251	1.46282e-09	-0.580645	0.598	-49.479	-0.569829	0.573	0.00484849	55.19	7	5727	712.923	1707.19	502	3066	48
PITX3	ENSG00000107859	MNC	10	103989943	104001231	-1	4	0.26	29.14	0	0.02	0.01	1.84	1.536	-0.00016	3e-05		0	67.2911	0.800583	-0.474227	0.096	-47.491	2.47763	NaN	NaN	54.66	2	11326	127.751	1306.5	1187	1426	8
HEXA	ENSG00000213614	MNC	15	72635775	72668817	-1	3	0.25	9414.96	-	-	-	-2.217	-2.34	-0.00158	-0.00074		0	66.8634	2.47574e-06	-0.484467	0.514	-33.868	0.191836	0.83	0.00361066	45.75	16	35496	1806.9	2130.88	449	6909	128
GNPTG	ENSG00000090581	MNC	16	1401924	1413352	1	-	-	-	0.25	0.06	0.16	-1.187	-1.044	3e-05	-0.00039		0	80.7602	8.63675e-14	-0.570605	0.958	-38.058	-2.70895	0.669	0.00597044	56.47	9	12182	676.385	1141.11	386	2400	57
DHCR24	ENSG00000116133	MNC	1	55315306	55352891	-1	-	-	-	0.02	0.02	0.02	0.008	0.63	-5e-05	-0.00041		0	86.1876	0.998294	-0.486239	0.332	-41.781	2.63443	0.968	0.0129851	47.67	12	37568	1660.51	3038.05	569	5311	96
FANCE	ENSG00000112039	MNC	6	35420138	35434880	1	10	0.27	754.94	0.37	0.38	0.25	-1.429	-1.5	0.00016	-0.00026		1	14.963	6.25147e-07	-0.444976	0.295	23.886	-0.433605	0.182	0.0181925	50.45	2	14764	13.3059	2562.38	2550	2576	21
DHCR7	ENSG00000172893	MNC	11	71139239	71163914	-1	5	0.31	13039.9	0.05	0.25	0.05	-0.424	0.301	-0.00176	-0.00023		0	3.86121	1.09974e-11	-0.501312	-0.114	-43.085	-0.389468	0.9613	NaN	51.71	12	24675	876.559	1332.9	456	2627	59
SERPINE1	ENSG00000106366	MNC	7	100770370	100782547	1	9	0.23	11505.2	-	0.08	0.12	0.066	0.94	0.00024	5e-05		0	59.4482	0.0574236	-0.558282	-0.232	-33.645	0.409948	0.83	0.0155208	50.41	1	12143	0	3156	3156	3156	9
GFAP	ENSG00000131095	MNC	17	42982376	42994305	-1	16	0.28	14564.7	0.43	0.02	0.09	-0.569	0.751	0.00018	0.00014		0	43.4191	0.0794594	-0.502618	0.667	-31.342	1.47429	0.9795	0.0125758	56.14	38	13778	1241.92	1702.88	370	5501	182
NPHP1	ENSG00000144061	MNC	2	110879888	110962643	-1	10	0.26	19261.3	0.41	0.37	0.18	0.173	-0.134	-0.00011	-5e-05		0	61.3337	1.22124e-07	-0.478261	0.535	-42.704	-0.866518	0.007	0.0085217	39.53	11	82755	2487.5	3380.38	357	10006	149
IMPDH1	ENSG00000106348	MNC	7	128032331	128050306	-1	-	-	-	0.07	-	0.02	0.276	-0.043	0.0003	0.00039		0	69.9898	0.00913391	-0.551061	0.949	-44.714	2.36447	0.9383	0.03212	57.06	18	17975	697.96	2043	544	2862	201
GSR	ENSG00000104687	MNC	8	30535583	30585443	-1	2	0.24	0	0.17	-	0.12	-0.19	-0.045	0.00018	-0.00086		0	30.3235	0.0484356	-0.553794	0.441	-43.48	0.831564	0.532	0.00691133	44.66	8	49780	786.538	1798.67	582	3034	93
SEPN1	ENSG00000162430	MNC	1	26126667	26144713	1	-	-	-	-	-	-	-0.024	1.296	-3e-05	-0.00019		0	28.9802	NaN	-0.579892	1.603	-5.478	0.530916	0.878	0.00873337	56.77	5	18045	1094.06	3779	812	4314	47
GRN	ENSG00000030582	MNC	17	42422614	42430470	1	10	0.26	25535.9	0.25	0.4	0.19	-0.825	-0.084	-0.00046	-0.00013		0	81.3867	5.63159e-08	-0.516035	0.551	-50.328	0.592511	0.403	0.0334916	57.73	22	7860	549.991	951.44	437	2130	125
CRYAB	ENSG00000109846	MNC	11	111779289	111794446	-1	13	0.28	14489.4	-	0.12	0.03	0.364	-1.065	0.00023	-0.00054		0	33.9016	0.301582	-0.458333	0.238	-46.043	0.38436	0.656	0.0050521	46.12	21	15158	573.782	1023.35	464	3414	71
AGT	ENSG00000135744	MNC	1	230838269	230850043	-1	1	0.25	0	0.16	0.3	0.23	-0.052	0.539	-0.00037	-0.00044		0	9.11391	3.60283e-08	-0.611111	1.226	-17.34	-1.20017	0.9306	0.00425265	53.59	1	11599	0	2116	2116	2116	5
EIF2B4	ENSG00000115211	MNC	2	27587219	27593353	-1	1	0.17	0	0.26	0.24	0.19	-0.389	0.002	0.00017	7e-05		0	72.3149	0.244424	-0.147239	1.978	-1.218	1.24776	0.9687	0.0431246	50.47	12	6105	569.75	1626.42	607	4293	112
RPE65	ENSG00000116745	MNC	1	68894505	68915642	-1	1	1	0	0	0.1	0.08	1.712	0.342	-9e-05	6e-05		0	73.1944	1.03843e-12	-0.552632	0.275	-39.283	-1.0768	0.886	0.00741757	38.81	1	21132	0	2605	2605	2605	14
ARSA	ENSG00000100299	MNC	22	51063446	51066607	-1	1	0	0	0.47	0.13	0.12	-0.589	0.163	0.00052	-0.00048		0	10.403	1.0071e-07	-0.633987	0.667	-5.262	0.0287572	0.99442	NaN	61.2	8	5419	1049.68	2080.48	573	4294	50
CYP2C19	ENSG00000165841	MNC	10	96447911	96613017	1	1	0.18	0	0.19	-	-	-0.896	-0.585	-0.00114	-0.0001		0	4.7467	6.29761e-10	-0.5	0.067	NaN	-3.40855	0.077	NaN	39.49	3	92866	1041.76	3150.95	1417	4131	19
AMH	ENSG00000104899	MNC	19	2248666	2252072	1	-	-	-	0.21	0.05	0.13	-0.941	-1.304	-0.0013	-0.00048		0	NaN	4.81505e-08	-0.333333	0.227	-2.579	1.05104	NaN	NaN	71.68	3	2764	521.172	1517.1	534	1809	10
MMAB	ENSG00000139428	MNC	12	109993255	110011679	-1	-	-	-	0.18	0.27	0.15	1.465	0.757	0.00093	0.00045		0	27.9983	0.00662165	-0.498756	0.184	-47.666	0.326476	0.729	0.00443717	52.08	10	19865	1109.63	1358.26	544	4090	68
GCK	ENSG00000106633	MNC	7	44183872	44237769	-1	2	0.24	0.5	0.36	0.02	0.04	-0.344	0.135	-0.00018	-0.00022		0	92.4703	0.707302	-0.456973	0.891	-33.271	4.39042	0.99277	0.0340511	49.87	12	54957	725.207	2194.18	404	2879	87
COL6A1	ENSG00000142156	MNC	21	47401651	47424964	1	2	0.22	72.32	0.12	0.11	0.05	1.336	1.021	6e-05	-8e-05		0	5.68038	0.22062	-0.528541	0.504	-27.056	0.679094	0.9557	0.129496	64.66	7	23281	1188.75	3171.22	435	4203	89
PDE6B	ENSG00000133256	MNC	4	619373	664571	1	-	-	-	-	0.17	0.03	-1.89	-1.537	-0.0009	-0.00097		0	12.6739	3.91131e-09	-0.496802	-0.333	-41.335	-0.402256	0.132	0.00514958	56.84	12	45198	1206.32	2048.14	450	3280	101
SERPINF2	ENSG00000167711	MNC	17	1646130	1658562	1	5	0.21	10257.9	0	0.21	0.26	0.215	0.828	0.00047	8e-05		0	NaN	NaN	-0.427673	NaN	NaN	NaN	NaN	NaN	57.07	5	12432	648.665	1601.96	838	2284	45
GCDH	ENSG00000105607	MNC	19	13001840	13025021	1	-	-	-	0.32	0.07	0.08	0.551	-0.324	-1e-05	-6e-05		0	86.8924	0.00177724	-0.478873	0.333	-33.192	1.2974	0.9095	0.0125762	51.37	16	23047	597.857	1258.86	423	1871	111
TTPA	ENSG00000137561	MNC	8	63961112	63998612	-1	1	0.25	0	0.17	0.2	0.12	1.225	0.412	4e-05	-0.00065		0	37.6544	1.0906e-05	-0.566064	-0.375	-34.644	-0.0703041	0.522	0.0118106	38.43	2	37500	1146.68	1961.57	283	2633	7
EIF2B1	ENSG00000111361	MNC	12	124104953	124118313	-1	12	0.26	35412.6	0	0.13	0.06	0.453	0.57	-0.00057	-0.00036		0	59.0507	1.89359e-05	-0.0492505	3.505	69.721	1.59873	0.636	0.0225287	45.42	6	13360	786.211	1263.91	423	2397	35
SDHD	ENSG00000204370	MNC	11	111957497	111990353	1	-	-	-	-	-	-	-1.439	-0.466	0.00025	-0.00029		1	35.4738	0.617828	-0.295826	1.835	-8.903	0.0993011	0.869	0.0851197	41.76	10	33192	242.347	820.385	460	1339	39
DYSF	ENSG00000135636	MNC	2	71680852	71913898	1	1	0.21	0	0.09	0.2	0.04	-1.288	0.012	0.00033	-0.00028		0	20.6012	7.57825e-29	-0.505814	0.296	-44.402	-0.247503	0.9978	0.00786464	49.64	19	233046	1449.65	6251.33	515	6796	671
F10	ENSG00000126218	MNC	13	113777128	113803843	1	8	0.23	6942.76	0	0.13	0.1	0.367	-0.523	-0.00025	-0.00015		0	65.3876	0.260004	-0.505962	-0.191	-49.286	2.2388	0.893	0.0271802	48.54	7	26730	313.148	1258.56	564	1536	43
ATP1A2	ENSG00000018625	MNC	1	160085549	160113381	1	-	-	-	-	0.01	0.01	0.544	0.182	-0.00015	4e-05		0	97.8254	0.981012	-0.578947	1.517	-31.634	5.39784	0.895	0.0401186	50.38	8	27832	1489.01	3630.11	444	5435	94
TRIM32	ENSG00000119401	MNC	9	119449581	119463579	1	14	0.31	25801.7	0.08	0.03	0.03	0.204	0.942	-0.0002	2e-05		0	86.2297	1.61165e-05	NaN	0.059	-10.359	0.610937	0.789	0.0100165	43.3	3	13998	1605.48	2415.29	699	3717	7
PAH	ENSG00000171759	MNC	12	103230663	103352188	-1	3	0.22	8796	0.07	0.15	0.07	0.021	0.932	0.00022	4e-05		0	39.4916	1.22602e-10	-0.428571	-0.039	-25.85	-1.53653	0.9868	0.00227975	41.55	18	121521	1142.4	1348.48	189	3759	100
SCO1	ENSG00000133028	MNC	17	10583654	10601692	-1	-	-	-	0.35	0.41	0.24	1.434	0.822	0.00015	-0.00011		0	66.6526	0.0527148	-0.427638	0.697	-2.004	-0.156883	0.792	0.0338186	41.24	5	25901	3519.83	3818.54	563	9577	24
ALG3	ENSG00000214160	MNC	3	183960089	183967336	-1	-	-	-	-	0.14	0.11	-0.966	-0.867	-0.00042	-6e-05		0	41.6722	2.46773e-05	-0.477703	0.247	-45.027	-0.642856	0.822	0.0069421	51.41	14	7247	398.313	1168.64	347	1697	75
AGPAT2	ENSG00000169692	MNC	9	139567595	139581875	-1	-	-	-	0.12	0.1	0.1	-0.119	-0.204	-0.00079	-0.00033		0	9.33679	0.00049377	-0.604863	0.944	-42.592	-0.0384719	0.892	0.0010526	62.71	5	14314	297.947	1266.75	720	1546	24
COL5A2	ENSG00000204262	MNC	2	189896622	190044605	-1	-	-	-	0.07	0.42	0.07	-1.838	-0.072	4e-05	-0.00064		0	73.9835	1	-0.489209	-0.067	-53.226	1.10562	0.99511	0.0507657	34.93	4	193414	2149.03	5704.73	704	6829	120
PRSS1	ENSG00000204983	MNC	7	142457319	142460923	1	2	0.2	226.41	0.18	-	-	2.648	1.568	0.00022	-0.00023		0	19.6615	0.009134	-1	0.056	NaN	0.00591552	0.875	0.00384023	51.95	7	3608	241.495	853.464	581	1433	28
STAR	ENSG00000147465	MNC	8	38001167	38008783	-1	4	0.22	2017.63	0.05	0.13	0.07	-1.883	-1.894	4e-05	-0.00051		0	32.9739	8.98061e-08	-0.501992	-0.234	-28.931	0.340226	0.649	0.00223749	50.33	4	8292	1219.39	1854.75	402	3448	20
GALT	ENSG00000213930	MNC	9	34638130	34651032	1	1	0.22	0	0.25	0.25	0.1	-1.154	-0.59	-0.00054	-1e-05		0	76.4713	0.0610813	-0.441805	0.355	-48.995	2.08541	0.9592	0.0121894	50.16	29	12902	508.57	1149.7	551	2566	162
RPS19	ENSG00000105372	MNC	19	42363988	42376994	1	8	0.31	6430.12	0	0	0.01	-0.194	0.696	-0.00039	-8e-05		0	68.6826	0.840824	-0.12656	4.83	-10.053	2.06724	NaN	0.279053	53.32	8	12670	566.744	802.805	313	2021	41
PHYH	ENSG00000107537	MNC	10	13319796	13344412	-1	7	0.26	9232.21	0.38	0.23	0.24	1.728	1.739	0.00047	0.00034		0	30.6849	0.0142066	-0.533431	0.082	-32.619	-0.106184	0.881	0.00495003	46.07	7	24616	484.887	1316.98	568	1829	44
AICDA	ENSG00000111732	MNC	12	8754762	8765467	-1	3	0.24	11.7	0.68	0.26	0.06	-1.159	-0.548	-0.00165	-0.00085		0	58.4543	0.020955	-0.5	0.461	-38.338	2.32419	0.509	0.0104306	41.39	6	10697	906.133	1175.96	206	2803	23
FSHR	ENSG00000170820	MNC	2	49189296	49381676	-1	4	0.31	4288.29	0.78	0.29	0.15	0.338	1.071	-0.0003	-0.00038		0	94.8979	3.82254e-10	-0.499083	-0.106	-51.242	-2.0177	0.589	0.00718589	39.06	5	192370	878.563	1562.83	548	2762	42
ABCC6	ENSG00000091262	MNC	16	16242785	16317379	-1	-	-	-	0.27	0.4	0.15	0.021	0.636	-0.00077	-0.00025		0	43.9492	5.75385e-19	-0.493355	0.511	-47.383	-0.970861	0.9806	NaN	49.86	9	74594	1631.16	3909.54	476	5747	134
SCNN1B	ENSG00000168447	MNC	16	23289552	23392620	1	9	0.31	10344.1	0.09	0.08	0.09	-0.319	-0.542	-0.00034	-0.00028		0	50.0873	2.94994e-05	-0.496894	-0.002	-34.184	-0.172042	0.448	0.0193694	48.05	9	103063	590.65	1814.82	519	2560	73
SGCB	ENSG00000163069	MNC	4	52886872	52904648	-1	-	-	-	0.26	0.1	0.02	-0.068	0.63	-5e-05	-4e-05		0	67.6947	0.00515637	-0.522936	-0.636	-29.87	-0.741669	0.812	0.0113822	38.29	3	17593	1832.53	2079.93	599	4248	15
GCSH	ENSG00000140905	MNC	16	81115566	81130008	-1	3	0.26	407.72	0.16	-	0.28	-0.424	-0.588	-0.00158	-0.0031		0	50.2018	0.00038772	-0.536615	1.389	-11.492	0.585497	0.292	0.0268808	43.85	10	14450	699.464	1162.75	403	2537	40
MPI	ENSG00000178802	MNC	15	75182346	75191798	1	-	-	-	0.23	-	0.23	-0.731	0.199	6e-05	6e-05		0	35.0762	2.42562e-08	-0.49556	0.681	-39.236	0.160118	0.735	0.0189838	51.86	24	12214	1308.88	1434.05	407	5793	121
NF2	ENSG00000186575	MNC	22	29999545	30094587	1	22	0.32	42735.4	0.47	0.09	0.01	-0.107	0.393	0.00026	6e-05		1	85.5973	0.999598	-0.440405	0.345	-57.606	2.60811	0.99159	0.391449	45.79	15	95042	1655.09	3066.44	1000	5995	221
MTR	ENSG00000116984	MNC	1	236958610	237067281	1	2	0.31	753.64	0.06	0.28	0.1	0.194	1.112	-0.00032	-4e-05		0	79.1398	6.86069e-07	-0.472779	1.261	-27.834	2.23691	0.493	0.0150114	40.64	9	125986	2787.87	5293.19	1007	10547	183
ABCD3	ENSG00000117528	MNC	1	94883933	94984222	1	12	0.25	15043.6	0	0.31	0.06	0.576	-0.12	0.00021	8e-05		0	83.4046	0.999878	-0.500615	-0.105	-40.093	2.42051	0.885	0.0696602	37.07	7	100277	1343.04	2981.78	623	4367	83
SLC2A2	ENSG00000163581	MNC	3	170714137	170744539	-1	1	0.25	0	0.06	0.21	0.19	-0.392	-0.376	-0.0008	-0.00065		0	65.8153	4.56953e-05	-0.625	0.249	-36.252	-0.156586	0.529	0.0154031	36.9	5	30396	993.294	2124.62	380	3181	37
CLDN16	ENSG00000113946	MNC	3	190040330	190129932	1	-	-	-	0.46	0.37	0.08	-0.152	0.245	0.00043	-0.00092		0	39.582	0.00144663	-0.352941	-0.455	-49.721	-0.382179	0.855	0.0157697	37.26	3	89602	1410.52	1676.25	430	3273	12
CA2	ENSG00000104267	MNC	8	86376081	86393722	1	7	0.31	24947.2	-	0.16	0.17	0.293	-0.263	-1e-05	3e-05		0	67.6104	0.00964133	-0.52207	-0.132	-51.933	0.425497	0.534	0.0260958	38.44	5	17525	382.442	945.111	587	1562	27
MMAA	ENSG00000151611	MNC	4	146539415	146581187	1	-	-	-	0.66	0.29	0.2	-0.071	-0.646	2e-05	-7e-05		0	85.79	6.68756e-09	-0.507327	-0.381	-16.676	-0.343301	0.707	0.0032033	38.78	11	60991	1715.23	2333.84	684	5944	57
ATP6V1B1	ENSG00000116039	MNC	2	71163012	71192536	1	1	0.21	0	0.23	0.02	0.04	-0.513	0.366	-0.00103	-0.00017		0	76.6882	4.81358e-05	-0.476708	0.796	-45.865	1.07228	0.736	0.0159378	50.19	7	29531	584.357	1309.07	467	1907	55
MATN3	ENSG00000132031	MNC	2	20191872	20212455	-1	3	0.19	0	0.57	0.51	0.16	0.245	0.493	0	0.0001		0	15.1617	6.76858e-08	-0.570248	0.858	-0.978	0.129693	NaN	0.0142634	42.5	3	20616	678.444	1890.76	793	2557	17
HSD17B3	ENSG00000130948	MNC	9	98997588	99064434	-1	-	-	-	1.91	0.3	0.28	-0.317	1.837	-0.00236	5e-05		0	70.8331	0.000660161	-0.498521	-0.249	-54.321	0.0155969	0.771	0.00735299	43.26	10	66870	234.154	932.573	518	1404	82
EPX	ENSG00000121053	MNC	17	56270098	56282535	1	-	-	-	0.11	0.23	0.09	-0.25	-1.179	0.00017	-0.00011		0	3.01789	3.10084e-13	-0.482456	0.286	-42.997	-0.55674	0.139	NaN	51.82	1	12448	0	2719	2719	2719	13
TPO	ENSG00000115705	MNC	2	1377995	1547483	1	-	-	-	-	0.13	0.14	1.411	0.683	-0.00066	-0.00053		0	45.178	3.97464e-12	-0.5	0.152	-20.83	0.847055	0.146	0.0102445	48.22	16	169645	1373.27	2560.78	381	5391	144
FUCA2	ENSG00000001036	MNC	6	143816614	143832827	-1	-	-	-	0	0.21	0.15	0.69	0.958	0.00012	-8e-05		0	42.5215	9.08079e-10	-0.485804	0.436	-21.675	0.132562	0.14	0.00764576	39.72	3	16908	877.233	1675.58	646	2385	12
TTC8	ENSG00000165533	MNC	14	89290497	89344335	1	-	-	-	0.05	0.02	0.05	-0.327	-0.275	-0.00052	-1e-05		0	69.2368	0.962116	-0.501246	-0.119	-47.606	-0.470656	0.349	0.0337539	36.61	17	56925	1080.43	2102.5	479	5270	187
PROC	ENSG00000115718	MNC	2	128176003	128186822	1	3	0.2	857.13	0.05	0.17	0.17	1.863	1.701	-0.00038	1e-05		0	87.4526	0.39437	NaN	0.692	-19.434	1.76788	0.903	0.0261121	57.68	10	10815	533.506	938.204	500	1769	49
TEK	ENSG00000120156	MNC	9	27109139	27230173	1	6	0.26	23723	0.22	0.15	0.09	-0.579	1.399	0.00022	-0.00014		0	92.8679	1	-0.5	-0.177	-40.283	1.19127	0.9543	0.182019	40.55	5	121033	880.18	3963.72	1543	4666	99
HOXD13	ENSG00000128714	MNC	2	176957619	176960666	1	1	0.22	0	0.12	0.02	0.03	-0.892	-0.36	-0.00023	-1e-05		0	44.0395	0.802763	-0.525641	0.656	6.922	3.0408	0.837	0.0286345	49.88	1	3223	0	2416	2416	2416	2
PHGDH	ENSG00000092621	MNC	1	120202421	120286838	1	2	0.31	204.18	0.06	0.06	0.06	0.256	0.562	0.00029	0.00012		0	82.224	1.8114e-06	-0.49484	1.741	-46.287	0.600829	0.849	0.0157936	43.78	34	95815	734.323	1626.13	312	3180	280
HMGCL	ENSG00000117305	MNC	1	24128375	24165110	-1	1	0.16	0	0.13	0.41	0.11	0.531	1.055	5e-05	-3e-05		0	77.164	0.00014684	-0.505608	0.339	0.126	-0.493891	0.724	0.0114368	46.84	9	36735	499.557	1487.83	463	2151	52
SERPIND1	ENSG00000099937	MNC	22	21128167	21142008	1	1	0.19	0	0.08	0.32	0.13	-0.369	0.341	0.00019	0.00012		0	51.6716	3.60468e-07	-0.878049	1.874	-39.794	-0.339774	0.832	0.00751716	46.49	2	13607	213.454	2023	1798	2203	9
SLC12A3	ENSG00000070915	MNC	16	56899119	56949762	1	2	0.25	312.31	0.16	0.1	0.05	0.511	0.313	-0.00017	-0.00031		0	83.3805	3.16955e-15	-0.524064	-0.051	-34.483	-1.02675	0.9772	0.00516902	52.83	6	50643	1242.45	4466.19	745	5567	108
GNRHR	ENSG00000109163	MNC	4	68605046	68620078	-1	-	-	-	0.23	0.32	0.09	0.973	0.593	-0.00031	-0.00033		0	38.3049	0.00157831	-0.5	-0.364	-31.04	-0.840154	0.508	0.0205107	34.17	2	17270	1940.58	2630.5	859	4402	6
TFAP2B	ENSG00000008196	MNC	6	50786436	50815326	1	6	0.27	3457.95	0	0.02	0	-0.171	0.077	8e-05	0.00018		0	83.9708	0.991723	-0.454545	0.114	-36.793	2.95127	0.9317	0.236705	44.14	3	28896	2501.7	3405.77	797	5631	13
CDH3	ENSG00000062038	MNC	16	68670092	68756519	1	8	0.27	963.8	0.14	0.19	0.11	0.959	0.481	-0.00019	-0.00016		0	76.4954	3.64259e-11	-0.502541	1.156	-43.19	0.385195	0.271	0.0112181	49.26	10	86427	1545.5	2603.46	291	4452	71
HBD	ENSG00000223609	MNC	11	5253908	5256600	-1	6	0.31	20480.3	0.2	0.64	-	-1.307	2.39	2e-05	-0.00022		0	27.5164	0.00872775	NaN	-0.171	-21.023	-1.28924	0.862	0.00343825	38.32	5	10979	166.036	590	305	806	15
RFXANK	ENSG00000064490	MNC	19	19303008	19312678	1	13	0.27	5086.57	0.1	0.06	0.09	-1.369	-1.24	-0.00034	-0.00038		0	68.1284	1.45623e-07	-0.501916	1.398	0.591	0.489649	0.155	0.0289008	54.66	15	9640	322.022	958.133	288	1376	83
FTL	ENSG00000087086	MNC	19	49468558	49470135	1	8	0.25	11419.5	0.49	0.15	-	0.658	0.45	1e-05	4e-05		0	76.387	0.000431359	-0.395105	1.018	NaN	1.13936	0.209	0.00476682	55.82	1	1570	0	871	871	871	4
ELN	ENSG00000049540	MNC	7	73442119	73484237	1	10	0.22	10465.8	1.05	0.36	0.31	-1.643	-1.428	-0.00076	-0.00049		1	31.1005	0.999697	-0.473171	0.411	-28.385	0.187787	0.185	0.00757293	54.95	34	42118	1107.23	2499.24	474	3967	603
NF1	ENSG00000196712	MNC	17	29421945	29709134	1	7	0.27	1785.4	0.03	0.34	0.02	0.7	0.87	-0.00013	-7e-05		1	99.7952	1	-0.528793	0.007	-53.645	6.21894	0.884	0.0614085	37.62	23	287189	4264.95	7357.79	331	12373	389
PSEN1	ENSG00000080815	MNC	14	73603126	73690399	1	29	0.29	38219.8	0	0	0.07	-0.242	-0.916	-2e-05	-0.00022		0	57.1893	0.995315	-0.491833	0.371	-32.248	1.80617	0.99786	0.265649	42.73	25	87273	1608.29	1732.13	442	6018	161
PAFAH1B1	ENSG00000007168	MNC	17	2496504	2588909	1	14	0.28	11828.7	0.23	0.08	0.01	-0.594	0.69	-5e-05	-0.0002		0	77.7664	0.998329	-0.0636605	2.656	29.741	3.66292	0.9296	0.366257	42.4	13	92405	1810.42	1745.44	557	5589	63
KRT4	ENSG00000170477	MNC	12	53200333	53208335	-1	5	0.25	529.55	0.43	0.09	0.11	-1.022	0.951	-0.00086	-0.00017		0	5.74664	3.70331e-05	NaN	-0.083	-46.152	-0.0314953	0.739	0.00417012	48.56	5	7567	684.714	1550.31	552	2141	26
HR	ENSG00000168453	MNC	8	21971928	21990897	-1	10	0.28	420.24	0.55	0.43	0.22	-0.356	0.208	-0.001	-0.00049		0	3.98169	0.316568	-0.513274	0.458	20.309	0.0100278	0.305	0.0114725	61.32	9	18965	2209.5	3750.46	522	5474	59
RDH12	ENSG00000139988	MNC	14	68168603	68201169	1	-	-	-	0	0.11	0.1	-1.429	-0.066	0.0002	-0.00035		0	39.0037	3.2911e-06	NaN	0.665	-24.263	0.358701	0.711	0.00709103	41.06	4	32565	604.748	1574.19	163	1878	21
VSX1	ENSG00000100987	MNC	20	25051521	25062996	-1	-	-	-	0.21	0.2	0.18	-1.265	0.303	-7e-05	-0.0004		0	NaN	0.00797064	-0.5	0.078	-28.751	-0.383471	NaN	0.00723087	46.78	7	11480	484.091	1500.63	558	2192	30
AAAS	ENSG00000094914	MNC	12	53701240	53718648	-1	-	-	-	0.18	0.31	0.07	-0.206	-2.058	0.00021	-0.00098		0	65.2611	7.87097e-18	-0.411111	1.91	-12.988	-1.08148	0.822	0.00443807	49.39	22	17408	600.565	1732.22	550	2690	240
ERCC4	ENSG00000175595	MNC	16	14014014	14046202	1	12	0.28	5480.91	0.21	0.22	0.09	-0.681	0.174	-0.00022	-0.00014		1	60.2915	4.55461e-17	-0.26297	0.682	72.116	-1.06156	0.122	0.011732	39.57	8	32194	2589.02	2806.82	523	6764	39
MYBPC3	ENSG00000134571	MNC	11	47352957	47374253	-1	3	0.24	618.76	0.13	0.13	0.08	0.047	0.666	-3e-05	-2e-05		0	31.1246	8.07616e-07	NaN	0.522	-31.324	0.690435	0.502	0.0139303	57.91	4	21296	590.133	3914.56	2772	4217	129
SPTA1	ENSG00000163554	MNC	1	158580278	158656488	-1	9	0.26	6849.46	0.66	0.45	0.18	0.768	1.254	0.0003	0.00012		0	0.259021	NaN	-0.652174	-0.198	-33.547	-3.70353	0.194	0.0274415	37.55	9	76011	3482.14	5572.53	422	8018	78
CYP27A1	ENSG00000135929	MNC	2	219646472	219680016	1	-	-	-	0.07	0.17	0.24	-1.676	2.607	4e-05	3e-05		0	17.5833	2.1857e-13	-0.501799	-0.282	-25.898	0.110063	0.295	0.0032218	43.71	5	33544	691.502	1626.1	799	2566	29
C7	ENSG00000112936	MNC	5	40909354	40983041	1	3	0.24	9262.28	0.43	0.28	0.27	0.651	1.082	0.00082	0.00035		0	16.3002	2.09614e-15	-0.557692	-0.034	-48.626	-2.57152	0.402	0.00305741	38.19	7	75146	2604.3	3223.6	284	5716	35
G6PC	ENSG00000131482	MNC	17	41052814	41065386	1	-	-	-	0.33	0.16	0.09	0.623	0.039	-0.00022	-0.00034		0	51.7499	3.48107e-06	-0.581818	0.161	-34.551	0.253657	NaN	0.011867	46.81	4	13641	1542.26	1959.44	604	4164	16
F13A1	ENSG00000124491	MNC	6	6144318	6321246	-1	4	0.22	3106.46	0.23	0.33	0.11	0.286	0.692	0.00033	-0.00031		0	62.5866	9.14335e-05	-0.452055	0.05	-29.966	0.531603	0.817	0.00683067	41.74	6	176929	1641.67	2008.29	454	3828	34
LYZ	ENSG00000090382	MNC	12	69742121	69748014	1	7	0.25	3183.62	0	2.42	-	-0.445	0.192	-0.00021	-0.00043		0	18.5049	0.000122445	-0.454545	-0.171	-44.102	0.301487	0.34	0.00200483	36.54	3	5853	458.127	1009.22	558	1490	9
KCNQ4	ENSG00000117013	MNC	1	41249684	41306124	1	-	-	-	0.05	0.23	0.03	-0.516	0.84	-4e-05	-5e-05		0	39.4916	0.624325	-0.571069	1.101	-41.85	3.97461	0.9576	0.0927899	55.51	4	56665	947.68	3017.92	1926	4324	51
FAH	ENSG00000103876	MNC	15	80444832	80479288	1	1	0.26	0	0.25	0.19	0.08	1.077	0.813	2e-05	3e-05		0	60.9602	1.7009e-07	-0.520851	0.406	-29.459	0.376723	0.761	0.00314788	49.96	14	34456	969.439	1750.86	255	3427	115
ALDH3A2	ENSG00000072210	MNC	17	19551449	19580911	1	1	0.2	0	0.74	0.27	0.14	0.18	-0.33	-0.00032	-0.00048		0	68.4417	4.59007e-08	-0.492574	-0.005	-57.164	0.471821	0.749	0.0107898	45.09	42	37624	1302.11	2486.43	400	5084	283
MCOLN1	ENSG00000090674	MNC	19	7587512	7598895	1	2	0.25	866.07	0.03	0.06	0.05	0.178	-0.223	0.00023	2e-05		0	65.9539	0.0260655	-0.515873	0.283	-10.102	2.93166	0.73	0.00553703	57.01	10	11385	757.236	1426.83	470	2253	54
TPI1	ENSG00000111669	MNC	12	6976283	6980112	1	6	0.31	2647.27	0	-	0.09	0.451	0.426	-0.00085	-9e-05		0	57.4604	0.136197	-0.357401	1.681	-10.132	1.0828	0.9043	0.0471679	59.16	10	3829	472.894	1131.77	328	1763	53
SGCA	ENSG00000108823	MNC	17	48241575	48253292	1	2	0.22	142.98	0.56	0.21	0.1	-1.422	-0.139	0.00015	-8e-05		0	21.3481	0.00658994	-0.50289	1.023	0.957	1.04417	0.9472	0.0308148	55.92	11	11714	336.007	924.375	410	1429	64
NDUFS4	ENSG00000164258	MNC	5	52856463	52979168	1	-	-	-	0	0.29	0.2	1.227	0.807	0.00109	0.0004		0	41.612	4.46011e-06	-0.510429	0.204	-53.442	-1.06214	0.329	0.0127405	36.57	6	122705	114.565	652.793	450	833	29
MOCS2	ENSG00000164172	MNC	5	52391509	52405893	-1	-	-	-	0.49	0.4	0.21	-0.271	0.448	-0.00065	-0.00073		0	22.1191	1.6033e-08	-0.493072	-0.308	-21.038	-1.31275	0.14	0.00834339	38.21	10	14384	1263.22	1757.29	707	4166	59
ALPL	ENSG00000162551	MNC	1	21835858	21904905	1	-	-	-	0.09	0.13	0.06	0.68	0.7	0.0001	-0.00016		0	82.8685	7.7773e-14	-0.510998	0.312	-54.791	1.65504	0.9553	0.0140834	51.62	7	69013	594.518	1990.1	703	2536	58
PEX10	ENSG00000157911	MNC	1	2336236	2345236	-1	6	0.25	16282	0.16	0.2	0.1	-0.919	-0.02	0.00028	-3e-05		0	13.698	1.14559e-08	-0.576433	1.113	21.181	-0.545956	0.766	0.0128798	61.52	9	9833	936.349	1764.91	548	2905	43
LARGE	ENSG00000133424	MNC	22	33668847	34318829	-1	-	-	-	0	0.01	0.02	-0.484	-0.381	0.00012	-0.00067		0	91.8198	0.989971	-0.505204	0.338	-26.72	2.72204	0.583	0.0632136	43.98	16	760615	1825.95	2657.43	523	5368	96
IDUA	ENSG00000127415	MNC	4	980785	998316	1	-	-	-	0.38	0.18	0.1	0.881	0.199	-0.001	-0.00024		0	11.0957	3.29108e-05	-0.470852	-0.468	-14.657	0.220631	NaN	NaN	65.37	13	17567	766.032	1539.35	218	2186	88
BRCA1	ENSG00000012048	MNC	17	41196312	41322290	-1	158	0.36	445619	2.05	0.54	0.66	1.816	1.549	0.00016	-0.00013		1	79.9048	1.59683e-31	-0.187563	0.508	43.978	-1.26079	0.99793	0.00783466	44.09	34	125950	2152.95	3072.08	375	7270	379
EDAR	ENSG00000135960	MNC	2	109510927	109605828	-1	1	0.2	0	0	0.02	0.05	-0.881	-1.249	-0.00101	-0.00101		0	60.0928	0.00027803	-0.473684	0.422	-25.838	0.854483	0.842	0.00862616	48.85	3	94901	121.368	4227.23	4062	4323	35
AVP	ENSG00000101200	MNC	20	3063202	3065370	-1	2	0.24	190.42	0.36	-	0.07	-	0.652	-	-0.00021		0	NaN	0.668354	-0.328125	-0.035	1.99	1.07615	NaN	0.0172704	67.96	1	2168	0	619	619	619	3
CYP2D6	ENSG00000100197	MNC	22	42522501	42526908	-1	-	-	-	-	-	-	0.596	1.948	0.00024	0.00032		0	NaN	NaN	-0.5	NaN	NaN	NaN	NaN	NaN	62.7	5	4382	345.72	1649.07	1187	2257	42
HSD11B2	ENSG00000176387	MNC	16	67464555	67471456	1	4	0.27	26.26	0.11	0.17	0.12	-1.108	-1.584	-0.0005	-0.00015		0	80.4952	0.0510397	-0.58577	-0.136	-29.954	1.756	0.87	0.0445613	59.84	4	6901	655.375	1049.86	540	1896	14
SCN5A	ENSG00000183873	MNC	3	38589548	38691164	-1	5	0.31	9056.22	0.15	0.23	0.04	0.452	0.69	-7e-05	3e-05		0	20.1253	0.999971	-0.552846	0.592	-24.037	2.52665	0.999587	0.0632357	50.94	14	101630	1957.95	7347.63	335	8519	260
RYR1	ENSG00000196218	MNC	19	38924339	39078204	1	7	0.23	36336.2	0.05	-	0.03	-0.605	-1.024	-0.00066	-0.00096		0	99.9699	2.76895e-07	-0.496981	1.034	-20.029	4.43735	0.99752	0.0179988	52.14	10	153873	5651.9	11634.1	421	15400	311
GHRHR	ENSG00000106128	MNC	7	30978284	31032869	1	-	-	-	0.2	0.43	0.17	-1.446	0.397	-0.00027	-0.00023		0	37.8592	2.37585e-06	-0.6	0.272	-38.866	-0.559354	0.176	0.00643221	45.67	12	54585	411.368	1203.36	330	1672	80
PEX6	ENSG00000124587	MNC	6	42931608	42946958	-1	2	0.16	0	0.27	0.19	0.13	0.654	0.839	0.00019	0.00014		0	56.5026	1.19316e-11	-0.469734	0.054	-51.933	1.87448	0.886	0.0161899	51.99	2	15316	379.241	3093.38	2696	3444	32
COL1A2	ENSG00000164692	MNC	7	94023873	94060544	1	-	-	-	0.17	-	0.16	0.403	0.877	0.00027	4e-05		0	58.617	0.995401	-0.488889	0.003	-35.38	1.30197	0.9929	0.0502663	37.38	13	36332	1948.13	3568.55	380	5993	165
JAG1	ENSG00000101384	MNC	20	10618332	10654694	-1	3	0.25	127.47	0.07	0.16	0.03	0.766	0.498	-0.0005	-0.00033		0	89.9343	1	NaN	0.129	-53.117	4.05152	0.99373	0.313619	47.45	9	36315	1912.23	3602.22	507	5940	89
ETFA	ENSG00000140374	MNC	15	76507696	76603813	-1	3	0.23	30.01	0.19	0.14	0.07	-0.049	0.945	-0.00013	0.00011		0	70.1705	1.01655e-05	-0.495278	-0.187	-30.622	0.916707	0.755	0.00921803	40.14	20	96119	469.647	1063.14	412	2289	155
FH	ENSG00000091483	MNC	1	241660903	241683061	-1	1	0.23	0	0.2	0.11	0.07	-0.765	-0.087	-0.00087	-0.00033		1	82.0011	0.0605584	-0.35514	0.576	-37.478	0.745016	0.9253	0.0360328	36.86	3	22152	684.452	1323.6	351	1791	15
PTS	ENSG00000150787	MNC	11	112097088	112140678	1	3	0.24	0	-	0.19	0.18	0.117	1.07	-0.00011	-0.00054		0	55.7075	1.10753e-05	-0.569715	-0.203	-34.89	0.434679	0.558	0.0135355	41.9	9	43588	177.07	774.59	430	1069	39
SGSH	ENSG00000181523	MNC	17	78180515	78194722	-1	-	-	-	0.46	0.1	0.05	0.58	0.856	-0.00024	-1e-05		0	7.06584	3.13141e-06	-0.580817	0.824	-43.828	0.268824	0.863	0.00950117	58.83	17	14207	1365.36	1379.06	538	5562	79
CPT1A	ENSG00000110090	MNC	11	68522088	68611878	-1	1	0.22	0	0.1	0.13	0.06	-0.958	-0.539	0.00011	-0.00051		0	61.2192	0.0825231	-0.507193	0.81	-49.27	2.12234	0.9662	0.0452047	50.04	9	89790	1519.23	2666.11	499	5238	93
HBB	ENSG00000244734	MNC	11	5246694	5250625	-1	-	-	-	0	-	-	0.414	0.093	-0.00098	-0.00013		0	29.3537	3.35707e-08	-0.614035	-0.213	-10.813	-0.799659	0.99049	0.000293872	37.64	6	3931	132.289	587	319	754	17
PHOX2A	ENSG00000165462	MNC	11	71950121	71956708	-1	5	0.27	129.77	0.43	0.29	0.01	-1.32	-1.698	6e-05	-2e-05		0	NaN	0.86233	-0.358209	0.14	-42.219	2.99262	NaN	NaN	61.28	3	6587	516.93	1096	605	1699	8
CNGA3	ENSG00000144191	MNC	2	98962618	99015064	1	-	-	-	0.09	0.12	0.12	-1.501	0.899	-0.00029	-0.00029		0	16.0051	1.79004e-05	-0.530983	0.529	-18.717	-0.673484	0.9494	0.00326602	47.34	4	52413	794.244	2718.48	569	3547	25
ANKH	ENSG00000154122	MNC	5	14704910	14871887	-1	-	-	-	0.06	0	0.01	-0.511	0.476	-0.00031	-0.0001		0	72.3149	0.132381	-0.54986	-0.026	-45.607	2.84057	0.885	0.0396076	43.86	9	166978	3612.51	3413.79	287	8207	34
TBX4	ENSG00000121075	MNC	17	59529765	59562471	1	-	-	-	0.08	0.03	0.05	-0.482	0.332	-0.00014	-0.00016		0	66.3454	0.465844	-0.510504	0.489	-40.248	1.57173	0.891	0.0595696	52.81	8	32706	1056.04	1682	546	3394	53
GDNF	ENSG00000168621	MNC	5	37812779	37839788	-1	2	0.18	0.5	0.48	0.17	0.2	0.138	-0.175	0.00018	5e-05		0	28.5224	0.142837	-0.505495	0.089	-38.533	1.36771	0.972	0.00517335	46.43	8	27364	1615.98	1873.65	295	4171	23
GSN	ENSG00000148180	MNC	9	123970078	124095121	1	20	0.3	28974.6	0.09	0.05	0.07	0.1	0.066	-9e-05	-1e-05		0	6.44539	NaN	-0.483871	0.163	-47.494	1.74634	0.112	0.006141	46.87	15	125049	996.161	2304.78	556	6454	170
FANCF	ENSG00000183161	MNC	11	22644079	22647387	-1	11	0.25	1986.5	0.83	0.37	0.11	-1.381	-0.665	-0.00082	-0.00072		1	38.8712	8.80289e-06	-1	-0.047	17.165	0.515348	NaN	0.0218215	43.69	1	3290	0	3291	3291	3291	1
ATP2A1	ENSG00000196296	MNC	16	28889726	28915830	1	2	0.19	0	0.04	0.09	0.03	-0.124	0.413	0.00032	7e-05		0	96.4279	4.4959e-09	-0.480108	0.774	-35.362	2.53525	0.9195	0.0082074	54.02	9	26061	1249.31	2681.89	195	3532	88
PCCA	ENSG00000175198	MNC	13	100741269	101182686	1	-	-	-	0.18	0.2	0.12	0.479	0.397	9e-05	-4e-05		0	88.1754	7.12187e-11	-0.514262	-0.217	-32.125	-0.208515	0.884	0.0056983	39.84	16	441422	616.696	1921.07	397	2484	200
GNPTAB	ENSG00000111670	MNC	12	102139275	102224716	-1	-	-	-	0.14	0.15	0.11	-0.361	-0.29	0.00017	6e-05		0	84.001	4.60495e-17	-0.518359	0.605	-45.621	0.586293	0.9104	0.0101712	40.95	11	85460	2293.1	2650.49	373	5720	61
NPC2	ENSG00000119655	MNC	14	74942895	74960880	-1	1	0.67	0	0	0	0.19	-0.464	1.181	-0.00025	-0.00012		0	40.6602	0.000367057	-0.476596	-0.458	-12.995	0.848889	0.578	NaN	43.65	9	17985	252.121	821.171	469	1436	41
TTN	ENSG00000155657	MNC	2	179390716	179695529	-1	13	0.27	30627.4	0.25	-	0.07	-1.55	-1.324	-0.0002	-0.0003		0	0.49997	NaN	-0.515973	0.233	-26.951	-5.48127	0.029	NaN	37.71	16	304813	27046.4	89216.2	519	109224	1700
DBT	ENSG00000137992	MNC	1	100659736	100715390	-1	3	0.26	8327.66	0.24	0.32	0.11	-1.533	-0.412	8e-05	-0.0005		0	27.3056	1.5498e-05	-0.494681	0.021	-4.575	0.930715	NaN	0.00771128	39.15	2	62915	4706.33	6892.47	1521	10799	19
GDF5	ENSG00000125965	MNC	20	34021145	34042568	-1	6	0.22	501.81	0.27	0.12	0.11	0.134	-0.729	-0.00045	-0.00023		0	40.2385	0.944556	-0.583333	-0.369	-40.967	2.04606	0.842	0.122026	48.34	2	21399	105.345	2504	2368	2572	6
GJB3	ENSG00000188910	MNC	1	35246790	35251970	1	-	-	-	-	0.06	0.08	0.393	0.931	0.00046	3e-05		0	15.4087	3.38455e-07	-0.444444	0.105	-35.55	-0.80818	0.893	0.00342182	56.94	2	5155	228.053	1994.5	1797	2192	4
SLC12A6	ENSG00000140199	MNC	15	34525460	34630261	-1	-	-	-	0.08	0.06	-	-0.258	-0.52	-3e-05	-0.00115		0	98.2652	0.795047	-0.506494	0.058	-7.621	3.4007	0.9746	0.0459289	39.55	20	108276	1779.53	4512.82	490	8072	333
AQP2	ENSG00000167580	MNC	12	50344524	50352664	1	1	0.3	0	0.05	0.03	0.11	0.645	0.135	-0.00024	-1e-05		0	82.7239	1.82231e-05	-0.545455	0.597	-30.211	1.60812	0.801	0.00490791	54.88	3	8140	1367.79	2284.23	809	4174	13
SPINK5	ENSG00000133710	MNC	5	147405246	147516852	1	-	-	-	-	0.45	0.36	1.719	1.71	5e-05	-0.00089		0	30.6307	4.96973e-16	-0.466667	-0.051	-37.674	-0.831118	0.003	0.0067576	35.54	9	111699	996.597	2730.33	465	3656	176
FZD4	ENSG00000174804	MNC	11	86656721	86666433	-1	1	0.22	0	0.13	0.02	0.04	-1.293	-1.452	-0.00046	-0.00055		0	77.1219	0.795214	-0.574074	-0.099	-17.539	0.802514	0.9416	0.307652	45.44	1	9716	0	7387	7387	7387	2
TMC1	ENSG00000165091	MNC	9	75136717	75451267	1	-	-	-	0.17	0.07	0.03	0.433	0.489	0.00015	-0.00022		0	75.7364	1.05104e-08	NaN	0.074	-3.484	0.037934	0.181	0.0071436	39.22	17	316689	1458.59	3165.24	465	5340	240
ITGA2B	ENSG00000005961	MNC	17	42449548	42466873	-1	7	0.26	11881.4	0.23	0.16	0.19	0.152	0.257	8e-05	-6e-05		0	95.3015	3.66975e-10	-0.503125	0.528	14.214	1.94872	0.5	0.0189272	54.81	10	17469	1236.21	2183.55	461	3479	113
FECH	ENSG00000066926	MNC	18	55215515	55254004	-1	4	0.23	9017.46	0.37	0.22	0.14	-1.117	0.496	-0.00019	-7e-05		0	53.4486	0.00299742	-0.54902	-0.194	-6.163	1.2668	0.9183	0.0171568	42.64	12	42325	2789.59	3134.38	512	7695	86
EIF2B2	ENSG00000119718	MNC	14	75469614	75476292	1	3	0.25	5377	0.32	0.08	0.05	1.444	1.944	-7e-05	0		0	72.8932	6.62127e-09	-0.0574713	3.346	62.793	1.47448	0.683	0.00814816	44.02	7	9445	1493.12	1661.26	551	4304	34
IHH	ENSG00000163501	MNC	2	219919146	219925189	-1	-	-	-	0.25	0.02	0.04	1.904	0.758	0.00011	-9e-05		0	71.1222	0.862585	-0.75	-0.231	-23.709	2.79068	0.9582	0.046392	64.42	1	6497	0	2473	2473	2473	3
MUTYH	ENSG00000132781	MNC	1	45794835	45806142	-1	3	0.26	21.98	0.38	0.49	0.26	-0.901	-1.047	0.00025	-4e-05		1	45.6298	NaN	-0.492512	0.366	7.529	-0.462134	0.9757	NaN	51.04	46	11730	523.849	1452.04	358	2528	441
WRN	ENSG00000165392	MNC	8	30891317	31031285	1	22	0.3	10254	0.85	0.57	0.33	0.65	0.389	-1e-05	-5e-05		1	12.192	1.23081e-21	-0.500196	-0.232	-38.876	-1.50907	0.012	0.00621001	35.99	6	142350	2140.03	5158.91	627	7575	102
KRT14	ENSG00000186847	MNC	17	39738531	39743173	-1	2	0.25	162.7	0.05	-	0.06	0.622	1.214	-0.00037	-5e-05		0	69.6765	0.000956861	NaN	-0.178	NaN	1.96062	0.9482	0.0105771	55.23	3	4616	431.065	1288.14	710	1636	14
GGT1	ENSG00000100031	MNC	22	24979718	25024972	1	-	-	-	-	-	-	-0.863	-0.205	-	-9e-05		0	19.2639	NaN	-0.529098	1.093	NaN	3.65226	0.145	0.00798097	53.35	26	34194	808.212	1370.61	535	2632	188
CHMP2B	ENSG00000083937	MNC	3	87276421	87304698	1	3	0.27	834.08	0	0.1	0	-1.18	-0.656	-0.00038	-0.0002		0	59.2073	2.72016e-05	-0.477778	-0.177	-1.818	-0.0642685	0.409	0.00320696	34.77	5	28285	827.283	1662.96	664	2590	25
PEX13	ENSG00000162928	MNC	2	61244360	61276394	1	4	0.21	176.9	0	0.11	0.12	-0.13	-0.364	-0.00056	0.0001		0	16.9026	0.00465223	-0.490964	0.519	-1.351	-0.557735	0.489	0.0167312	39.79	5	34765	1657.06	2116	601	4472	13
PGAM2	ENSG00000164708	MNC	7	44102326	44105186	-1	1	0.24	0	0	0.04	0.04	-1.639	-0.35	8e-05	-0.00024		0	39.0037	3.74905e-07	-0.484848	-0.04	-24.681	-0.294333	0.532	0.000613175	58.43	1	2840	0	837	837	837	3
LMX1B	ENSG00000136944	MNC	9	129376722	129463311	1	1	0.21	0	0	0	0	2.018	0.511	-0.00063	-0.00022		0	83.3323	0.993063	NaN	0.606	-44.046	2.79261	0.9018	0.067779	56.28	3	87104	13.9315	6309	6291	6324	24
BMPR2	ENSG00000204217	MNC	2	203241659	203432474	1	21	0.26	50957	0.05	0.1	0.05	-1.179	-0.547	-0.00021	3e-05		0	90.6572	0.999989	-0.559007	0.116	-39.192	1.45238	0.9485	0.0850234	41.12	4	191424	4107.76	7807.56	757	12068	41
GNMT	ENSG00000124713	MNC	6	42928496	42931618	1	5	0.25	673.12	0	0.05	0.06	-	1.375	-	0.00012		0	42.8709	0.0100651	-0.333333	0.12	-26.554	0.380506	0.621	0.0850505	57.24	1	3126	0	1076	1076	1076	6
GNPAT	ENSG00000116906	MNC	1	231376953	231413719	1	1	0.17	0	0.33	0.26	0.17	0.246	0.525	0.0001	3e-05		0	74.1702	0.0168654	-0.489676	0.751	-54.718	0.512675	0.672	0.037544	41.78	6	36766	805.13	2045.92	589	2685	60
AMHR2	ENSG00000135409	MNC	12	53817639	53825318	1	-	-	-	0.25	0.34	0.29	-0.617	0.205	-0.0009	-0.00103		0	82.8504	1.47959e-10	-0.490798	1.635	-39.482	-0.518339	0.794	0.0119643	52.71	7	7817	513.332	1540.91	583	2162	47
SMARCAL1	ENSG00000138375	MNC	2	217277137	217347776	1	-	-	-	0.15	0.2	0.3	-0.189	0.675	0.00016	-0.00021		0	49.3404	3.20029e-09	-0.468192	0.125	-37.924	0.568682	0.9357	0.00727233	43.15	13	70639	1170.41	2000.27	310	3201	85
FOXL2	ENSG00000183770	MNC	3	138663066	138665982	-1	1	0.26	0	0.04	0.21	0.02	-1.361	-2.156	0.00014	-0.00053		1	NaN	0.967029	-0.444444	-0.39	-37.448	NaN	NaN	NaN	64.65	1	2913	0	2914	2914	2914	1
IGF1	ENSG00000017427	MNC	12	102789645	102874423	-1	11	0.25	28660.7	0.28	0.05	0.19	-1.057	-1.252	-6e-05	-0.00026		0	40.6963	0.275895	-0.50495	-0.05	-60.797	1.9373	0.872	0.0614795	39.7	7	85870	2266.13	1613.2	363	7277	30
LMAN1	ENSG00000074695	MNC	18	56995055	57027194	-1	2	0.2	8796	0.17	0.32	0.1	-0.45	-0.302	-0.00017	-0.00048		0	79.8807	0.0271062	-0.47066	-0.293	-57.396	0.274397	0.557	0.0348589	36.9	5	31442	2073.64	2803.58	442	4824	26
RP1	ENSG00000104237	MNC	8	55528627	55543394	1	-	-	-	0.79	0.43	0.47	0.639	0.072	0	2e-05		0	19.4145	3.91006e-19	-0.625	0.33	-11.534	-3.22601	0.503	0.0065491	38.27	8	362298	2141.96	3989.27	787	7071	81
GUCY2D	ENSG00000132518	MNC	17	7905912	7923657	1	-	-	-	0.25	0.11	0.1	-0.639	-0.806	-0.00066	-0.00024		0	94.5606	7.46225e-06	-0.534694	-0.264	-28.593	2.78343	0.9075	0.0176449	55.58	2	17727	923.929	3394.55	540	3680	22
CDKN1C	ENSG00000129757	MNC	11	2904443	2907111	-1	9	0.27	343.22	-	-	0.32	-1.13	0.08	-0.00035	7e-05		0	NaN	NaN	-0.470588	NaN	NaN	NaN	NaN	NaN	67.55	6	2560	480.961	1422.1	775	1936	20
SH3BP2	ENSG00000087266	MNC	4	2794750	2842825	1	8	0.27	78.27	0.39	0.27	0.13	-0.493	-0.258	0.00018	-0.00026		0	39.8229	1.26051e-06	-0.453093	0.092	-41.401	-0.000406161	0.9624	0.0222677	59.2	28	48027	3332.46	2959.49	407	9211	181
ECE1	ENSG00000117298	MNC	1	21543740	21671997	-1	-	-	-	0.09	0.05	0.02	-0.471	0.059	-0.00045	-0.00012		0	62.7733	0.966245	-0.513815	0.119	-16.041	2.95671	0.9784	0.212288	52.21	14	128325	1541.41	2966.06	486	5099	152
CHAT	ENSG00000070748	MNC	10	50817141	50901925	1	-	-	-	0.63	0.2	0.1	-0.815	0.114	-0.00041	-0.00023		0	2.25288	0.0041366	-0.375	0.236	-11.528	0.71002	0.9938	0.0257515	50.94	12	58847	1232.65	2300.75	256	5296	132
COLQ	ENSG00000206561	MNC	3	15491640	15563258	-1	1	1	0	0.39	0.11	0.16	1.43	0.671	2e-05	-0.00014		0	75.8448	3.82792e-09	-0.451613	0.838	-45.798	-0.520154	0.922	0.00580359	46.58	8	71618	909.13	1876.58	283	2960	85
GP1BA	ENSG00000185245	MNC	17	4835592	4838325	1	-	-	-	0.28	0.73	0.58	-0.95	-0.355	-3e-05	-0.00015		0	61.0987	4.91284e-08	0	1.178	-32.846	-0.52022	0.37	0.0176075	55.95	2	2746	95.8514	2409	2339	2514	5
MTRR	ENSG00000124275	MNC	5	7851299	7906138	1	-	-	-	0.45	0.47	0.19	-0.129	-0.179	-0.00068	-0.00038		0	40.2928	5.38684e-08	-0.553097	0.626	-46.639	-1.48928	0.49	0.0126943	39.8	25	54839	1259.82	1788.7	346	3274	144
PEX7	ENSG00000112357	MNC	6	137143717	137235075	1	4	0.22	655.42	0.66	0.25	0.1	-0.415	0.876	0.00021	3e-05		0	73.0077	8.05031e-06	-0.512782	0.182	-17.723	-0.243455	0.384	0.00186909	38.37	3	91370	318.739	1128.18	680	1454	22
NPC1	ENSG00000141458	MNC	18	21086307	21166862	-1	4	0.3	2853.05	0.56	0.22	0.13	1.338	0.678	-0.00014	-1e-05		0	86.808	5.63045e-14	-0.514512	0.597	-0.04	1.01302	0.9305	0.0194577	44.65	14	80322	1573.14	2788.85	410	4760	88
TPM2	ENSG00000198467	MNC	9	35681989	35691017	-1	4	0.23	103.95	0.4	0.29	0.1	1.729	0.665	0.00063	0.00012		0	82.5733	1.82265e-05	-0.480826	2.262	-33.748	2.98856	0.703	0.011798	54.9	10	8064	295.592	1122.79	518	1580	66
F7	ENSG00000057593	MNC	13	113760105	113774995	1	5	0.25	2227.25	0.2	0.31	0.18	-1.779	0.05	-0.00036	-0.00024		0	24.0347	0.0799657	-0.55	-0.347	-40.533	0.17818	0.9345	0.00662322	61.36	6	14897	1184.04	2156.5	558	3109	36
CLCNKB	ENSG00000184908	MNC	1	16370272	16383803	1	-	-	-	0.27	0.31	-	0.507	1.693	-0.00225	-0.00074		0	7.16824	2.24788e-12	-0.502358	0.762	-22.876	0.673902	0.88	0.00339434	59.26	4	13572	644.973	1977.94	464	2562	52
DRD2	ENSG00000149295	MNC	11	113280318	113346413	-1	8	0.25	4038.62	0.07	0.03	0.03	0.189	0.305	6e-05	-3e-05		0	80.8566	0.997123	-0.615385	0.332	-57.781	3.26732	0.695	0.0407384	48.36	10	66086	849.578	1794.28	443	2808	57
GLMN	ENSG00000174842	MNC	1	92711959	92764544	-1	3	0.25	187.73	0.43	0.89	0.18	0.001	-0.555	2e-05	-2e-05		0	22.2396	7.93673e-14	-0.476451	0.392	-22.495	-0.184745	0.082	0.0160354	38	6	52585	564.837	1476.64	572	2006	61
MYL3	ENSG00000160808	MNC	3	46899362	46923659	-1	-	-	-	0	0.07	0.04	-0.779	-1.389	0.00018	-0.00063		0	69.7247	0.0166928	-0.636364	0.25	-20.585	0.746451	0.782	0.246436	53.82	8	47061	455.141	1145.93	451	1880	56
SLC6A19	ENSG00000174358	MNC	5	1201710	1225232	1	-	-	-	0.06	0.13	0.06	0.275	0.665	-0.00031	-0.00044		0	87.1032	1.00937e-12	-0.472727	0.339	-34.805	0.370855	0.313	0.00196977	59.82	2	23516	935.19	4292.3	3337	5168	23
SLC25A4	ENSG00000151729	MNC	4	186064395	186068434	1	5	0.27	8965.68	0.19	0	0.05	-1.83	1.383	3e-05	9e-05		0	70.9355	0.0137489	-0.621762	-0.278	-37.577	2.46568	0.828	0.0722625	46.85	2	7116	1469.4	3040.5	1666	4415	8
ALOXE3	ENSG00000179148	MNC	17	7999218	8022365	-1	-	-	-	0.35	0.09	0.11	-0.783	0.36	0.00016	3e-05		0	88.1152	7.40624e-13	-0.503051	0.277	-17.843	0.693187	0.854	0.00572462	51.81	4	23147	505.594	3102.61	751	3362	49
SLC5A1	ENSG00000100170	MNC	22	32439019	32509016	1	2	0.25	284.32	0.38	0.27	0.12	-0.6	-1.381	-0.00118	-0.00104		0	87.4104	0.000264817	-0.478261	0.941	-39.784	2.06934	0.9227	0.0257393	43.15	4	69768	1766.02	3823.29	568	4832	38
SCN9A	ENSG00000169432	MNC	2	167051695	167232503	-1	-	-	-	0.23	0.14	0.06	-0.044	1.24	-0.00099	-5e-05		0	36.6906	2.58653e-10	-0.501548	0.563	-43.3	-0.688047	0.9879	0.0106052	34.44	15	180816	3078.4	6502.4	527	9768	219
BBS7	ENSG00000138686	MNC	4	122745595	122791652	-1	-	-	-	0.22	0.28	0.08	2.323	-0.228	0.00031	5e-05		0	85.6876	7.3031e-11	-0.46063	-0.042	-29.566	0.0572641	0.616	0.013083	35.62	6	46158	1272.06	2552.44	164	3840	50
GNE	ENSG00000159921	MNC	9	36214438	36277053	-1	-	-	-	0.14	0.02	0.02	-0.15	0.299	0.00016	-7e-05		0	93.2775	4.08466e-06	-0.498024	0.741	-53.561	2.44102	0.9564	0.00485328	43.82	7	62615	1424.16	3511.71	527	5298	70
NOTCH3	ENSG00000074181	MNC	19	15270444	15311792	-1	5	0.24	402.04	0.02	0.1	0.06	-0.632	-0.454	-0.00083	-0.00085		0	60.4843	0.999369	-0.556314	0.044	-60.353	4.79022	0.9642	0.0426478	54.88	6	41957	3229.13	5548.42	558	8680	69
ERCC3	ENSG00000163161	MNC	2	128014866	128051752	-1	19	0.29	9505.18	-	0.01	0.03	-0.902	-0.219	3e-05	0.00014		1	97.7531	2.65533e-14	-0.107438	2.721	69.531	1.17414	0.158	0.00969283	46.18	21	36876	877.962	2392.06	563	4018	189
SERPINA1	ENSG00000197249	MNC	14	94843084	94857030	-1	5	0.31	55862.7	0.21	0.57	-	0.975	0.988	0.00034	6e-05		0	11.0295	0.000334865	-0.494888	-0.144	-35.535	-1.16934	0.99538	0.00592847	51.8	20	13946	1073.95	1856.43	446	3532	87
FLCN	ENSG00000154803	MNC	17	17115526	17140502	-1	2	0.22	0	-	-	-	-0.351	0.202	0.00018	0.00027		1	59.1952	2.11244e-06	-0.501002	1.357	-46.301	1.53136	0.9064	0.0326086	53.29	10	24976	1291.33	2200.16	243	3667	44
NAGLU	ENSG00000108784	MNC	17	40688190	40696467	1	-	-	-	0.05	0.31	0.14	-1.878	-0.596	-0.00116	-0.00071		0	86.4827	4.01925e-05	-0.56768	0.54	-34.683	1.44732	0.841	0.0210958	56.84	5	8208	862.555	1405.22	510	2475	18
KCNA1	ENSG00000111262	MNC	12	5019071	5040527	1	6	0.24	499.85	0.02	0.03	0.02	-0.245	0.139	-0.00045	-0.00014		0	91.6752	0.706368	-0.4	-0.019	-48.304	4.90901	0.9209	0.0286992	47.17	4	8351	3142.42	2661.33	506	7985	9
TSC2	ENSG00000103197	MNC	16	2097466	2138716	1	27	0.32	47234.3	0.22	0.07	0.06	-1.432	-1.223	-0.00024	-0.00024		1	99.2711	NaN	-0.589389	0.924	-53.518	0.891075	0.999724	0.0962555	59.93	69	41524	1693.38	4340.43	209	6415	1151
COL7A1	ENSG00000114270	MNC	3	48601506	48632700	-1	7	0.23	11156.6	0.51	0.41	0.26	-1.983	-2.311	8e-05	-0.00014		0	19.1796	3.16775e-21	-0.46087	0.993	-33.427	1.59703	0.9629	NaN	60.13	10	31194	3127.19	6606.48	305	9276	243
HPS4	ENSG00000100099	MNC	22	26839389	26879803	-1	1	0.24	0	0.52	0.46	0.31	-1.06	-0.422	-0.00059	-0.00038		0	26.5285	1.85752e-07	-0.494505	0.204	-45.882	-1.57794	0.875	0.00555874	46.81	18	40414	1644.55	3130.63	471	6136	149
ERCC8	ENSG00000049167	MNC	5	60169658	60240900	-1	7	0.26	321.26	0.25	0.08	0.08	0.265	0.676	0.00026	0.00023		0	46.7562	1.73779e-08	-0.502086	-0.091	-38.225	-0.950644	0.381	0.00561056	37.16	12	71242	817.61	1778.54	471	3424	115
PSEN2	ENSG00000143801	MNC	1	227057885	227083806	1	19	0.31	54826.6	0.03	0.01	0.02	0.326	0.421	-0.00041	-0.00015		0	59.7976	2.35843e-05	-0.55291	0.824	-25.004	0.526983	0.9768	0.0236329	52.42	11	25921	709.384	1613.37	566	2465	84
HPS1	ENSG00000107521	MNC	10	100175955	100206684	-1	-	-	-	0.15	0.11	0.13	0.657	0.064	-0.00067	-0.00057		0	13.204	1.19274e-05	-0.555556	0.479	-25.743	-0.177058	0.187	0.0156243	49.72	15	30749	1321.87	2290.35	431	3714	149
SERPINC1	ENSG00000117601	MNC	1	173872947	173886516	-1	-	-	-	0.12	0.35	0.11	-0.281	-1.05	-0.00059	0.00022		0	50.6114	0.998834	-0.611111	0.818	-11.562	1.16991	NaN	0.250939	46.31	4	13574	422.384	1062.9	626	1594	20
FBN2	ENSG00000138829	MNC	5	127593601	127994878	-1	2	0.18	105.43	0.1	0.15	0.02	-0.698	-0.262	-0.00036	-0.00026		0	93.6811	1	-0.511013	-0.093	-42.203	1.2238	0.99215	0.0760405	37.12	7	401276	3675.88	8623.22	742	11132	199
FANCL	ENSG00000115392	MNC	2	58386378	58468507	-1	15	0.26	3383.09	0.18	0.35	0.28	-0.327	-0.91	-0.00059	-0.00039		0	12.6438	2.47832e-09	-0.384064	0.112	7.508	-2.37112	0.015	0.00775168	34.76	10	82129	465.526	1157.7	487	1698	91
SBDS	ENSG00000126524	MNC	7	66452664	66460588	-1	1	0.22	0	0	-	0.02	-1.066	-0.808	0.00021	-0.00014		1	65.1587	0.00216755	-0.298755	2.092	NaN	1.15575	0.625	0.0318396	42.8	5	7907	406.158	1145.26	513	1613	23
POLH	ENSG00000170734	MNC	6	43543887	43586701	1	7	0.31	9282.18	0.35	0.71	0.34	-1.587	-1.772	0.00011	-0.00014		0	20.4024	6.82744e-09	-0.491623	0.986	20.292	0.399246	0.163	0.0205129	43.62	3	44338	3029.77	5183.32	331	8368	25
FANCM	ENSG00000187790	MNC	14	45605143	45670093	1	20	0.26	11141.5	0.45	0.52	0.34	-1.696	-1.333	-0.00058	-0.00045		0	3.59015	3.40897e-21	-0.173947	0.337	-14.37	-1.30079	0.04	NaN	37.51	10	64960	2372.36	4634.15	448	7131	99
GALNS	ENSG00000141012	MNC	16	88880142	88923378	-1	1	0.2	0	0.12	-	0.12	-0.319	-0.761	-0.00081	-0.00185		0	28.0164	4.48678e-07	-0.50655	0.596	-28.865	-0.597804	0.9162	0.0129778	60.17	13	43236	1626.01	2018.35	456	5682	86
CLN6	ENSG00000128973	MNC	15	68499330	68549549	-1	-	-	-	0.47	0.06	0.06	-1.746	0.177	-0.0023	-0.00044		0	33.4197	2.72485e-06	-0.520095	0.093	-33.01	0.767613	0.829	0.0450968	47.26	25	50219	628.87	1167.4	442	3335	124
PCSK1	ENSG00000175426	MNC	5	95726119	95769847	-1	2	0.27	32.06	0.05	0.35	0.08	0.807	1.014	-0.00019	0.0001		0	75.1521	0.0115535	-0.457627	-0.095	-55.376	0.808795	0.729	0.0248577	39.92	4	43810	1728.79	2874.46	565	5136	41
ALAD	ENSG00000148218	MNC	9	116148597	116163613	-1	-	-	-	0.05	0.52	0.13	-0.254	0.631	-0.00091	-0.00024		0	56.9062	0.672468	-0.423963	0.87	-39.988	1.16694	0.867	0.0235798	51.37	9	14978	1287.07	1866.18	536	3247	50
ABCA4	ENSG00000198691	MNC	1	94458393	94586688	-1	1	0.19	0	0.24	0.14	0.13	-1.626	0.063	-0.00079	-0.0006		0	0.933679	2.22762e-25	-0.473373	-0.107	-49.202	-1.49782	0.9893	0.00754663	46.44	8	128314	2524.33	4651.91	327	7328	117
SERPINA6	ENSG00000170099	MNC	14	94770585	94789731	-1	-	-	-	0.66	0.36	0.38	0.885	1.448	0.00059	0.00033		0	45.1539	5.24557e-08	-0.506692	-0.126	-44.593	-0.518113	0.827	0.00633327	45.28	3	19141	326.856	1405.67	719	1609	12
MSX2	ENSG00000120149	MNC	5	174151536	174157896	1	17	0.28	14937.8	0.35	0.05	0.08	-0.477	-0.556	-0.0009	-0.00031		0	73.1341	0.791356	-0.563607	0.433	-7.384	1.06853	NaN	0.0654599	46.87	2	6314	581.392	1691.5	1188	2195	4
PEX1	ENSG00000127980	MNC	7	92116334	92157845	-1	2	0.16	0	0.1	-	0.21	-1.247	-1.072	0.00018	-0.00041		0	53.8582	2.07958e-11	-0.495798	0.633	-23.876	-0.0477669	0.9159	0.020419	37.11	10	41500	1296.97	3586.81	336	5333	120
MAN2B1	ENSG00000104774	MNC	19	12757325	12777556	-1	-	-	-	0.42	-	-	-0.669	-0.42	-0.00018	-0.0001		0	9.138	3.87815e-12	-0.541796	0.626	-42.487	2.4772	0.81	0.00743651	53.98	17	20231	1397.21	2148.73	323	3685	122
TECTA	ENSG00000109927	MNC	11	120971882	121062202	1	-	-	-	0.23	0.11	0.03	0.538	1.366	-9e-05	-0.00017		0	97.3496	2.44357e-15	NaN	-0.228	-42.94	2.30375	0.771	0.0124177	44.11	6	90320	1583.99	6107.72	832	7426	100
KCNH2	ENSG00000055118	MNC	7	150642049	150675403	-1	5	0.25	12854	0.03	0.1	0.02	1.475	0.477	0.0002	0.00017		0	79.5976	0.998196	-0.449275	0.605	-37.747	4.81336	0.999173	0.00505827	59.57	6	33360	674.276	3320.72	2430	4292	54
PEX3	ENSG00000034693	MNC	6	143771944	143811147	1	1	0.18	0	-	0.15	0.07	0.533	0.641	-0.00019	-0.00018		0	77.2785	0.0032905	-0.492908	0.173	15.076	0.93866	0.407	0.0147466	35.1	3	39811	1044.59	1871.62	408	2750	21
OPA3	ENSG00000125741	MNC	19	46030685	46105470	-1	-	-	-	-	0.19	0.08	-0.017	0.453	0.0001	3e-05		0	79.0434	0.147639	-0.492229	0.364	-35.466	2.08161	0.682	0.0048393	49.78	3	74785	3195.12	3735.67	1146	7811	6
MGP	ENSG00000111341	MNC	12	15034115	15038860	-1	1	0.2	0	-	-	0.09	1.16	1.536	-0.0001	-2e-05		0	17.4508	0.000574923	-0.75	-0.068	-38.618	0.169654	0.455	0.00658917	37.48	4	4993	500.054	1042.15	423	1650	13
SMAD4	ENSG00000141646	MNC	18	48494410	48611415	1	65	0.33	107057	0	0	0.02	0.022	-0.169	-1e-05	3e-05		1	76.2544	0.990394	NaN	0.055	-41.99	4.18242	0.884	0.143514	37.94	16	56651	3453.25	3505.72	459	8772	85
USH1C	ENSG00000006611	MNC	11	17515442	17565963	-1	4	0.23	8875.12	0.3	0.35	0.08	0.412	0.711	-0.00022	-0.00035		0	57.9965	1.80167e-13	-0.515152	0.232	-9.627	-1.3496	0.074	NaN	51.78	11	50521	803.458	2113.56	244	3241	137
ITGB3	ENSG00000259207	MNC	17	45331212	45421658	1	-	-	-	-	-	-	0.085	0.26	-0.00054	-0.00059		0	65.4961	1.02506e-10	-0.487032	0.556	-41.396	1.89273	0.873	0.00915352	46.53	3	59916	2291.09	4036.27	408	5941	26
BMPR1A	ENSG00000107779	MNC	10	88516407	88684945	1	15	0.26	26723.6	0.1	0.04	0.02	0.395	-0.432	-0.00026	-8e-05		0	82.1396	0.996976	-0.473931	-0.286	-9.928	2.80755	0.84	0.0159282	39.9	5	176224	1755.58	4352.21	421	6417	57
SDHA	ENSG00000073578	MNC	5	218356	256815	1	1	0.3	0	0.14	0.39	0.05	0.096	0.091	-0.00168	-0.00167		1	83.242	0.00110253	-0.298663	2.81	18.955	2.32147	0.568	0.00400455	46.02	20	38841	751.301	1803.21	432	3001	140
SNAI2	ENSG00000019549	MNC	8	49830249	49834299	-1	2	0.27	0	0	0	0.05	-0.969	-0.765	1e-05	6e-05		0	64.3937	0.950635	NaN	-0.039	-5.927	1.23946	NaN	0.268392	40.53	3	4142	976.02	1759.25	626	2828	8
SLC17A5	ENSG00000119899	MNC	6	74303102	74363878	-1	-	-	-	0.2	0.17	0.12	-0.44	0.234	-0.00068	-0.00191		0	78.182	7.44265e-08	-0.536711	0.167	-39.726	0.10274	0.118	0.00699431	42.17	2	60613	1224.55	2492.62	734	3292	16
DSP	ENSG00000096696	MNC	6	7541808	7586950	1	16	0.31	43277.7	0.07	0.1	0.03	-0.881	1.412	4e-05	-9e-05		0	97.8556	1	-0.513906	0.838	-17.094	0.911424	0.923	0.0499541	42.3	3	45097	2338.83	8139.08	754	9697	52
KCNE1	ENSG00000180509	MNC	21	35818988	35884573	-1	2	0.21	84.12	-	-	-	0.449	0.76	0.00017	-0.00017		0	28.5224	0.00906219	-0.6	-0.438	-37.772	-0.464855	0.9832	0.0094772	43.71	9	65522	1057.05	2665.4	666	3505	25
TRPS1	ENSG00000104447	MNC	8	116420724	116821899	-1	-	-	-	0.07	0.17	0.11	-0.248	0.306	8e-05	-0.0003		0	73.3751	0.999998	-0.505064	-0.115	-27.568	1.14348	0.9777	0.23601	35.81	12	401177	3378.38	4208.74	569	9990	58
COL8A2	ENSG00000171812	MNC	1	36560837	36590821	-1	1	0.2	0	0.41	0.08	0.09	-1.913	-0.442	-0.00026	-0.00057		0	68.4778	0.0121905	-0.444444	0.652	11.296	1.02708	NaN	NaN	55.63	3	29983	1188.54	3955.25	2036	4669	8
GLRA1	ENSG00000145888	MNC	5	151202074	151304403	-1	-	-	-	0	0.02	0.01	0.508	1.421	0.00013	3e-05		0	63.695	0.000609093	-0.509934	0.353	-35.243	1.33988	0.9217	0.0164141	41.69	4	102338	102.872	1721.38	1555	1812	34
TMPRSS3	ENSG00000160183	MNC	21	43791999	43816955	-1	2	0.26	70.36	0.14	0.26	0.07	-0.631	0.202	-0.00113	-0.00057		0	26.0526	6.82462e-08	-0.47619	-0.099	-53.101	-0.475763	0.846	0.0105052	50.64	9	24254	503.928	2339.12	416	2969	88
LHX3	ENSG00000107187	MNC	9	139088096	139096955	-1	7	0.24	13944	0.19	0.02	0.03	0.279	0.175	0.00032	0.00019		0	62.2071	0.0243326	-0.666667	0.009	-28.995	1.58022	NaN	NaN	65.6	4	8878	276.782	2633.13	2385	3092	23
CTNNB1	ENSG00000168036	MNC	3	41236328	41301587	1	137	0.35	537121	0	0	0	-0.284	0.153	5e-05	-0.00012		1	91.9643	0.999998	-0.472956	0.039	-34.323	4.43639	0.792	0.134469	39.9	56	65355	679.598	3059.74	475	4888	742
B4GALT7	ENSG00000027847	MNC	5	177027101	177037348	1	-	-	-	0.36	0.07	0.05	0.738	0.515	0.00043	-5e-05		0	76.7484	0.00075084	-0.574026	0.733	-25.182	-0.112344	0.587	0.0104649	57.85	8	10198	757.702	1354.57	410	2653	30
AP3B1	ENSG00000132842	MNC	5	77296349	77590579	-1	6	0.25	11239.1	0.43	0.43	0.15	-1.544	0.384	0	-0.00024		0	64.3696	0.998894	-0.476904	-0.087	-27.988	-0.393582	0.517	0.0266017	36.56	8	292372	1507.35	2968.9	498	3986	79
ATP2C1	ENSG00000017260	MNC	3	130569439	130735556	1	-	-	-	1	0.07	0.04	-0.046	-0.224	3e-05	-7e-05		0	92.9522	0.999999	-0.490748	-0.195	-23.858	3.45417	0.99097	0.0701236	37.56	24	166117	1317.22	3596.54	540	5067	429
HMBS	ENSG00000256269	MNC	11	118955576	118964259	1	-	-	-	0.08	0.1	0.11	1.245	1.996	-0.00038	-0.00017		0	61.9661	0.991044	-0.485536	0.572	-11.555	1.00781	0.9749	0.0767048	50.91	32	8683	443.936	1273.43	441	2130	327
MPL	ENSG00000117400	MNC	1	43803478	43818443	1	2	0.24	25.89	-	0.5	0.29	-1.634	-0.931	0.00017	3e-05		1	20.3361	5.95157e-08	-0.537037	0.962	-49.314	0.176028	0.657	0.00496781	48.16	4	16648	1025.82	2257.63	530	3633	38
AHI1	ENSG00000135541	CNM	6	135604670	135818914	-1	-	-	-	0.78	0.59	0.18	-0.74	-1.094	-0.00074	-0.00029		0	20.2156	1.99681e-18	-0.494308	-0.206	-41.601	-1.88139	0.002	0.00631616	36.31	17	214233	1934.07	3852.1	421	6063	204
PRSS16	ENSG00000112812	CNM	6	27215480	27224403	1	-	-	-	0.69	0.22	0.21	-0.56	-0.852	0.00019	-5e-05		0	65.737	1.59029e-05	-0.521531	0.775	-54.086	2.22039	0.167	0.0117182	49.82	20	8923	857.19	1246.19	414	3411	97
SCN2A	ENSG00000136531	CNM	2	166095912	166248818	1	1	0.19	0	0.07	0.04	0.02	1.074	1.351	2e-05	0.00014		0	98.9519	1	-0.483607	0.12	-29.534	6.58484	0.99855	0.257771	35.7	21	197317	2566.86	7865.24	661	11676	399
B3GNT1	ENSG00000174684	CNM	11	66112843	66115163	-1	-	-	-	0	0.05	0.02	-1.14	0.795	0.0001	0.00017		0	74.7847	0.0913237	-0.583942	0.769	-58.861	3.36861	0.565	0.0186804	56.78	1	2255	0	2007	2007	2007	2
ILDR1	ENSG00000145103	CNM	3	121706170	121741051	-1	-	-	-	0.11	0.26	0.25	-0.364	1.031	-9e-05	-0.00011		0	19.9807	3.96666e-14	-0.62963	0.727	-48.469	-1.47219	0.049	0.00848029	44.15	5	34924	592.089	2099.8	1456	2855	35
VAV1	ENSG00000141968	CNM	19	6772725	6857377	1	52	0.31	62788.3	0	0.25	0.04	-1.188	-0.047	-0.00062	-0.00147		0	90.0488	0.99947	-0.451995	0.093	-50.496	4.40514	0.801	0.174747	47.39	10	84658	745.253	2453.54	563	2892	157
RIN2	ENSG00000132669	CNM	20	19867165	19983101	1	3	0.21	117.76	0.38	0.11	0.12	-0.684	0.992	-0.00021	-0.00061		0	2.97572	0.231762	-0.47818	0.838	-29.691	0.233806	0.398	0.0258473	44.28	13	244853	1707.27	2531.47	281	4507	75
AMIGO2	ENSG00000139211	CNM	12	47469490	47473734	-1	3	1	0	0	0.1	0.09	0.535	0.768	0.00012	-3e-05		0	86.9707	0.929817	-0.666667	0.051	-1.957	1.49214	0.84	0.288813	44.59	3	4244	384.645	3158.5	2856	3763	8
EBF1	ENSG00000164330	CNM	5	158122928	158526769	-1	3	0.26	178.19	0	0.24	0	-0.054	-0.241	6e-05	-2e-05		1	92.8438	0.997377	-0.501265	0.2	-51.124	3.64228	0.876	0.147731	39.97	11	404000	1650.72	3507.91	490	5405	127
PLCL2	ENSG00000154822	CNM	3	16844159	17132086	1	1	0.25	0	0	0.11	0.03	0.143	0.127	3e-05	-0.00011		0	96.9821	NaN	-0.435366	-0.058	-36.961	3.33076	NaN	0.360955	39.07	4	287953	1170.05	3188.95	1031	4161	20
BF,CFB	ENSG00000243649	CNM	6	31895475	31919861	1	-	-	-	-	-	-	-0.92	-1.251	-0.00022	-0.00034		0	81.5132	4.31229e-06	-0.571429	0.359	-30.118	2.2106	0.63	0.0357761	52.62	14	6434	728.814	1350.81	481	2476	81
NEBL	ENSG00000078114	CNM	10	21068902	21463116	-1	2	0.21	223.67	0.5	0.31	-	-0.397	-0.058	-5e-05	-0.00039		0	37.3471	5.5755e-23	-0.498759	0.136	-42.097	-2.45127	0.03	NaN	39.04	13	394214	3817.82	3939.05	272	9216	84
PLCG2	ENSG00000197943	CNM	16	81772702	81991899	1	12	0.27	1345.36	0.11	0.1	0.03	0.115	1.057	-1e-05	-0.0005		0	83.8263	NaN	-0.539863	-0.003	-15.746	0.965149	0.779	0.0576296	46.99	17	223588	3050.96	3505.39	260	8666	147
POLQ	ENSG00000051341	CNM	3	121150278	121264853	-1	1	0.18	0	0.4	0.5	0.3	-1.373	0.099	0.00018	7e-05		0	25.2937	5.13866e-50	-0.47395	0.293	-39.917	-1.4587	0.352	NaN	39.06	4	115214	2878.2	7752.8	613	9055	71
GATA5	ENSG00000130700	CNM	20	61038553	61051026	-1	1	0.23	0	0.03	0.15	0.11	1.056	0.516	0.00018	-2e-05		0	NaN	0.0365916	-0.475	0.059	-13.167	0.808349	NaN	NaN	61.68	1	12498	0	2620	2620	2620	7
ATP8B3	ENSG00000130270	CNM	19	1782074	1812275	-1	-	-	-	-	0.2	0.1	0.423	0.593	-0.00098	-0.00047		0	14.1618	7.94311e-25	-0.503945	1.136	-13.975	-1.32719	0.609	NaN	58.09	8	30201	1581.19	3801.84	882	5237	128
FCRLA	ENSG00000132185	CNM	1	161676762	161684142	1	-	-	-	0.68	0.47	0.35	0.395	0.38	-0.00092	-0.00023		0	15.1919	1.35652e-05	-0.526316	-0.287	-2.379	-1.42931	0.094	0.00753236	46.05	16	7380	687.689	1731	527	2903	63
ASNS	ENSG00000070669	CNM	7	97481430	97501854	-1	5	0.31	5823.23	0.07	0.29	0.05	1.089	1.367	0.00037	0.00016		0	86.3924	8.77718e-05	-0.451104	-0.156	-6.335	1.49968	0.074	0.0153768	38.47	17	20865	622.342	1693.79	562	2385	131
NINJ2	ENSG00000171840	CNM	12	673462	772945	-1	-	-	-	0.16	0.27	0.18	-0.958	1.297	-0.00218	-0.00031		0	28.9501	0.11895	-0.498484	0.825	15.054	-0.138764	0.557	0.00333827	48.05	6	99483	282.854	882	323	1252	20
SEMA3G	ENSG00000010319	CNM	3	52467069	52479101	-1	-	-	-	0.07	0.07	0.11	-0.903	-1.255	-0.00046	-0.00012		0	91.6029	2.62895e-10	-0.469091	-0.085	-21.83	0.252816	0.103	0.00367986	59.62	3	12068	2155.17	3012.27	616	4993	30
HCK	ENSG00000101336	CNM	20	30639991	30689659	1	25	0.32	53650.9	0.13	0.08	0.07	-1.603	0.028	4e-05	-0.00023		0	19.5892	0.000125134	-0.516329	-0.252	-25.068	NaN	0.824	NaN	48.11	9	49668	194.866	1992.88	1127	2215	110
PARP1	ENSG00000143799	CNM	1	226548392	226595780	-1	96	0.34	227012	0.23	0.12	0.07	0.488	0.815	0.00024	-6e-05		0	82.8203	0.00304714	-0.471623	0.269	-0.777	0.565969	0.279	0.0255026	46.8	10	47402	1625.22	2314.61	416	3978	57
TRIM29	ENSG00000137699	CNM	11	119981983	120056237	-1	33	0.29	73770.6	0.21	0.08	0.06	-0.99	-0.746	-0.0005	-0.00084		0	37.5821	0.00243869	-0.555556	-0.052	-39.9	0.37623	0.372	0.00898864	48.88	21	74243	813.357	1184.87	285	2977	95
IL12RB2	ENSG00000081985	CNM	1	67773047	67862583	1	2	0.25	85.63	0.18	0.75	0.46	-0.408	0.882	0.00016	-7e-05		0	15.487	2.2522e-05	-0.494465	-0.194	-49.101	-0.295185	0.261	0.00983172	41.68	8	89726	962.142	3277.94	604	4040	103
CCR1	ENSG00000163823	CNM	3	46243200	46249887	-1	4	0.19	8940.32	0.27	0.55	-	-0.192	0.084	7e-05	-0.00037		0	50.4849	0.955355	-0.333333	0.245	-31.15	1.54802	0.876	0.300256	46.69	1	6602	0	2646	2646	2646	2
CTSB	ENSG00000164733	CNM	8	11700033	11726957	-1	9	0.26	7281.95	0.04	0.12	0.18	1.056	0.66	-6e-05	6e-05		0	59.9663	4.34175e-08	-0.547872	0.554	-38.706	NaN	0.9579	NaN	52.13	33	26924	849.956	1249.57	368	3733	203
ACTL7A	ENSG00000187003	CNM	9	111624603	111626035	1	1	0.21	0	0.15	0.06	0.11	-1.261	1.659	0.00025	-0.00012		0	44.9852	2.34635e-10	NaN	0.123	-11.967	-0.780392	NaN	0.0102378	57.08	1	1490	0	1491	1491	1491	1
CLMN	ENSG00000165959	CNM	14	95654735	95786243	-1	-	-	-	0.21	0.39	0.22	-1.448	-0.873	-0.00017	-0.00126		0	13.8546	4.54745e-06	-0.508772	-0.086	-15.682	-0.61511	0.9	0.0132037	46.89	9	137968	5228.57	4114.34	452	12749	50
KCNJ13	ENSG00000115474	CNM	2	233631174	233641278	-1	-	-	-	0.48	0.13	0.1	-0.413	0.717	-0.00073	0.00015		0	65.8454	0.0272899	NaN	-0.391	-16.863	1.54853	0.908	0.107629	35.62	5	10763	1226.02	1502.23	495	3609	13
DIO3	ENSG00000197406	CNM	14	102027688	102029789	1	-	-	-	-	-	-	-0.436	0.688	-0.00062	4e-05		0	76.0737	NaN	NaN	-0.101	-37.068	3.66159	0.9443	0.240697	60.8	1	2101	0	2102	2102	2102	1
WWOX	ENSG00000186153	CNM	16	78133310	79246564	1	23	0.29	21180.2	0.36	0.17	0.05	-0.211	-0.048	-0.00048	-0.00073		0	1.524	1.07934e-09	-0.513775	-0.5	-39.731	-3.91252	0.696	0.00576603	42.64	18	1113237	558.701	1179.8	448	2241	99
P2RY11	ENSG00000244165	CNM	19	10222214	10226048	1	-	-	-	0.14	0.16	-	-0.585	-0.33	-0.00046	-0.00044		0	3.21065	1.5015e-14	-0.5	0.694	-20.609	-1.7488	0.292	0.000917287	62.34	2	3679	712.45	1171	554	1788	4
INPP5D	ENSG00000168918	CNM	2	233924677	234116549	1	15	0.27	2751	0.23	0.25	0.08	1.383	0.832	0.00013	-0.00053		0	#N/A	#N/A	#N/A	#N/A	#N/A	#N/A	#N/A	#N/A	48.79	14	147936	2016.12	3247.02	401	5274	115
INPP4A	ENSG00000040933	CNM	2	99061317	99207496	1	-	-	-	0.05	0.03	0.04	-0.188	-0.153	4e-05	-0.0001		0	94.151	0.999991	-0.721059	0.283	-37.828	3.19077	0.73	0.0327795	47.33	10	149538	3489.63	5744.15	499	10096	152
TAS1R2	ENSG00000179002	CNM	1	19166093	19186176	-1	1	0.67	0	0.16	0.23	0.12	0.026	1.469	9e-05	-0.00035		0	12.4029	1.79737e-12	-0.4375	0.206	-50.115	-0.471734	0.9177	0.00274389	49.67	1	20083	0	2542	2542	2542	6
BRD1	ENSG00000100425	CNM	22	50166931	50221160	-1	8	0.28	5953.71	0.04	0.16	0.03	-1.053	-0.824	1e-05	-0.0003		0	98.0664	0.999951	-0.49863	-0.465	-55.858	4.28998	0.65	0.0446362	54	8	54229	1258.8	3972.29	409	4997	68
BRINP2	ENSG00000198797	CNM	1	177140633	177251558	1	-	-	-	0.11	0.03	0.06	1.306	0.329	-0.00028	-7e-05		0	42.0095	0.999826	-0.53125	-0.037	-45.394	0.791156	NaN	0.354913	41.88	3	111464	1326.76	3066.13	373	4097	15
SEMA6A	ENSG00000092421	CNM	5	115779312	115910630	-1	1	0.21	0	0.16	0.26	0.05	-1.515	-0.193	-0.00014	-0.00056		0	90.0367	0.999862	-0.462118	-0.175	-18.504	0.374376	0.867	0.195126	40.58	15	131318	2266.58	3011.93	537	6878	109
FAM110B	ENSG00000169122	CNM	8	58907068	59116838	1	-	-	-	0.2	0.06	0.02	0.227	-0.592	0.00018	-0.00032		0	66.1888	0.744433	-0.542857	0.503	-42.32	2.55001	NaN	0.281248	40.5	7	209770	1150.79	1178	270	3438	28
NT5DC2	ENSG00000168268	CNM	3	52558386	52569070	-1	1	0.25	0	0.3	0.15	0.01	1.058	0.948	9e-05	-3e-05		0	91.7716	6.36357e-06	-0.482201	-0.313	-21.178	1.26042	0.301	0.0188748	61.51	15	10669	628.604	1342.56	419	2047	108
MPHOSPH9	ENSG00000051825	CNM	12	123636867	123728561	-1	3	0.26	475.46	1.57	0.35	0.22	0.651	1.178	3e-05	-0.0002		0	68.6465	NaN	NaN	0.216	-28.14	-0.134311	0.106	0.0227772	42.99	24	91694	2255.58	3017.38	294	6369	178
PIK3C3	ENSG00000078142	CNM	18	39535171	39667794	1	9	0.24	12147.1	0	0.03	0.01	0.306	-0.695	5e-05	-0.00017		0	97.2532	1.98569e-07	-0.246231	2.136	26.306	2.21587	0.519	0.0228011	35.33	17	132596	3770.23	4283.11	168	9415	143
KCNE4	ENSG00000152049	CNM	2	223916532	224063117	1	-	-	-	0.05	0.04	0.05	-1.192	-0.413	-0.00151	-0.00173		0	53.0149	NaN	NaN	-0.25	-28.089	1.67466	NaN	0.168487	39.96	2	146585	1230.58	1702.33	908	3291	6
SMARCAD1	ENSG00000163104	CNM	4	95128762	95212443	1	1	0.25	0	0.12	0.1	0.06	0.768	1.571	0.00022	0.0002		0	92.5788	0.999999	-0.466433	-0.411	-48.733	3.11043	0.987	0.151354	36.02	8	83681	1287.91	3841.47	444	5017	137
TYRP1	ENSG00000107165	CNM	9	12685439	12710290	1	1	0.22	0	0.39	0.23	0.19	1.321	-0.477	-0.00035	-0.00061		0	37.1363	7.34662e-29	-0.508772	-0.328	-44.859	-3.42055	0.809	0.00300305	34.54	7	24846	1042.03	1421.68	343	2896	25
ESR1	ENSG00000091831	CNM	6	151977826	152450754	1	198	0.36	515029	0.13	0.09	0.08	-0.262	-0.287	-0.00033	-0.00054		1	82.8083	0.999257	-0.494395	0.071	-43.578	2.20753	0.99683	0.130523	39.66	15	472928	2578.37	3507.84	132	6466	77
SLC4A8	ENSG00000050438	CNM	12	51785101	51902980	1	3	0.25	121.05	0.1	0.2	0.03	1.313	0.545	0.00017	7e-05		0	98.3435	0.999989	-0.494805	0.723	-40.158	3.65053	0.886	0.0644554	42.72	18	124446	4090.72	5166.22	178	11764	191
CD200R1L	ENSG00000206531	CNM	3	112534556	112565703	-1	-	-	-	0.73	0.84	-	0.207	-0.291	0.00046	-0.00032		0	22.2758	1.3247e-06	-0.628571	-0.005	-9.882	-0.996238	0.302	0.00828489	39.5	5	31147	331.804	1237.61	750	1597	31
ZNF536	ENSG00000198597	CNM	19	30719197	31204445	1	-	-	-	0.02	0.04	0.06	-1.25	0.14	-6e-05	-0.00024		0	98.8736	1	-0.490457	0.257	-31.518	3.27009	0.9184	0.103876	46.3	5	485248	1694.79	2753.4	655	4973	20
MAP4K4	ENSG00000071054	CNM	2	102313312	102511149	1	13	0.28	24109.8	0.33	0.02	0.02	-0.54	-0.297	2e-05	0.00012		0	85.4647	NaN	-0.604451	0.306	-47.482	4.01324	0.742	0.0316314	41.04	21	197839	2048.58	5143.07	362	7640	403
TAC1	ENSG00000006128	CNM	7	97361220	97369784	1	6	0.24	30971.8	-	0.07	0.12	0.999	1.324	-0.0003	-0.00015		0	59.6109	0.666347	-0.527778	-0.542	-9.636	1.31516	NaN	0.248191	39.5	5	8388	195.183	912.6	522	1061	25
CD276	ENSG00000103855	CNM	15	73976307	74006859	1	-	-	-	0.22	0.08	0.1	-0.13	-0.072	-0.00015	-0.00031		0	5.09608	1.10681e-08	-0.54211	0.953	-44.595	-0.258538	0.162	0.00292913	52.51	19	30548	1020.56	1633.95	503	3295	103
RASGRP1	ENSG00000172575	CNM	15	38780304	38857776	-1	3	0.26	100.58	0	0.15	0.09	0.254	-0.571	2e-05	-0.00039		0	74.0919	0.761317	-0.512195	0.888	-53.694	1.69096	0.225	0.0400109	41.82	13	77472	1441.99	2671.17	304	5031	150
PSD	ENSG00000059915	CNM	10	104162376	104181296	-1	1	0.2	0	0.55	0.43	0.11	-1.109	-0.298	9e-05	7e-05		0	68.1887	0.999272	-0.531401	0.749	-17.591	2.05546	0.606	0.0708677	59.67	9	18922	1347.04	2858.84	494	3861	74
NME8	ENSG00000086288	CNM	7	37888199	37940003	1	-	-	-	0.89	0.59	0.43	0.975	1.217	0.00024	-0.00064		0	8.06578	NaN	-0.35	-0.517	-58.463	-1.96326	NaN	NaN	37.47	6	51800	798.928	1513.56	442	2308	54
DLK1	ENSG00000185559	CNM	14	101192042	101201539	1	2	0.21	8796	0.08	0.11	0.11	0.117	-0.309	0.00021	-6e-05		0	74.4955	0.0688101	-0.549296	0.023	-53.341	1.31362	0.878	0.0459635	55.89	5	12519	1685.72	1683.73	469	4657	22
TNNC1	ENSG00000114854	CNM	3	52485118	52488086	-1	6	0.31	21692.4	0	0.13	0	-	-1.116	-	-0.00024		0	66.4659	0.267287	-0.443396	-0.212	-28.821	2.22398	0.78	0.0618692	59.55	3	2941	143.685	642	337	727	12
MUS81	ENSG00000172732	CNM	11	65624597	65635124	1	7	0.26	4637.24	0.84	0.14	0.19	0.937	1.131	-0.00029	-6e-05		0	47.2502	4.42203e-07	-0.474178	1.209	-8.966	0.452803	0.117	0.00730176	60.2	17	10527	808.902	1542.11	285	3420	123
SYT4	ENSG00000132872	CNM	18	40847843	40857615	-1	2	0.25	57.72	0	0.16	0.09	-0.687	-0.994	-9e-05	2e-05		0	59.635	0.153591	-0.45045	-0.244	-14.802	-0.44841	0.391	0.0518999	34.56	8	9643	1230.05	1356.8	510	3936	25
RPS6KA2	ENSG00000071242	CNM	6	166822852	167319939	-1	6	0.27	29.24	-	0.13	0.04	0.073	0.356	-0.00067	-0.00081		0	97.6266	0.956652	-0.495612	0.266	-40.242	2.6514	NaN	0.0315095	46.48	13	497087	2091.44	3057.89	552	5992	158
CERS6	ENSG00000172292	CNM	2	169312372	169631644	1	-	-	-	0	0.05	0.06	-0.898	-0.752	0.00018	-0.00047		0	62.4782	0.176231	-0.537999	0.143	-16.846	0.453104	NaN	0.0499404	39.32	2	319275	187.306	7025.29	6851	7217	21
UCN2	ENSG00000145040	CNM	3	48599160	48601206	-1	-	-	-	-	1.4	0.35	-1.609	-2.191	5e-05	-3e-05		0	40.9493	0.244295	-0.571429	0.672	-15.895	-0.972736	0.852	NaN	57.99	1	2063	0	1498	1498	1498	2
KCNH8	ENSG00000183960	CNM	3	19189946	19577138	1	-	-	-	0.69	0.12	0.08	-1.811	-1.501	0.00012	-0.00017		0	72.9655	1.79171e-06	-0.501301	0.444	-55.837	1.03911	0.88	0.0173921	36.02	3	387132	1411.17	4587.56	652	5082	36
C20orf195	ENSG00000125531	CNM	20	62184373	62188061	1	4	0.25	405.91	0.06	0.06	0.08	0.055	-0.214	-0.00018	-1e-05		0	84.9286	1.40891e-05	-0.519126	-0.195	-45.326	0.334443	0.858	0.0119241	61.91	4	8804	751.007	1280.86	804	2954	7
CLC	ENSG00000105205	CNM	19	40221890	40228668	-1	-	-	-	-	0.86	-	0.485	1.058	-	2e-05		0	18.3182	0.000471183	-0.333333	-0.013	-4.263	-0.236077	0.288	0.0074458	43.84	1	6774	0	631	631	631	4
MRPS30	ENSG00000112996	CNM	5	44809027	44820530	1	-	-	-	0.19	0.25	0.36	1.011	1.165	-0.00011	-2e-05		0	15.2461	3.78684e-11	-0.229075	-0.067	-3.389	0.267973	0.2	0.00421182	36.56	4	11481	1265.32	1549.07	560	4331	14
SBNO1	ENSG00000139697	CNM	12	123773656	123849390	-1	-	-	-	0.03	0.23	0.02	-0.861	-1.129	-0.00076	-0.00128		0	98.0543	1	NaN	2.449	93.739	3.28117	0.9819	0.167312	43.26	3	75738	67.7006	11077.7	10981	11128	95
GIGYF2	ENSG00000204120	CNM	2	233562009	233725285	1	20	0.28	15966.5	0.05	0.13	0.07	-0.351	0.739	0.00015	0.00021		0	80.4289	1	-0.461933	0.932	-27.584	1.4351	0.554	0.433841	39.44	46	163306	2836.42	3548.02	287	7878	412
UBE2D1	ENSG00000072401	CNM	10	60094735	60129403	1	92	0.33	102935	-	0.08	0	-1.141	-1.382	8e-05	-0.00062		0	54.3762	0.711916	-0.493323	0.068	-56.532	1.69077	NaN	0.246023	36.06	4	35772	729.368	2234.82	839	2623	17
VPS13C	ENSG00000129003	CNM	15	62144588	62352672	-1	-	-	-	0.33	0.2	0.13	-0.822	-0.202	-5e-05	-1e-05		0	99.241	NaN	-0.507437	-0.453	-7.443	-4.65084	0.029	NaN	34.88	12	208084	3598.59	11361	549	14578	432
RGS17	ENSG00000091844	CNM	6	153331857	153452384	-1	1	0.19	0	0	0	0.06	0.483	1.57	-0.00038	-0.0001		0	51.4186	0.101776	NaN	-0.341	-10.942	0.774879	0.334	0.0481645	37.44	2	126823	83.8004	7861.33	7773	7932	9
BANK1	ENSG00000153064	CNM	4	102332443	102995969	1	1	0.21	0	0.47	0.33	0.4	0.708	0.596	0.00039	-0.0001		0	11.8366	5.84081e-18	-0.508675	-0.208	-10.605	-2.21085	0.002	0.00908713	36.28	8	663526	867.637	2800.78	512	3544	100
BCL11A	ENSG00000119866	CNM	2	60678302	60780702	-1	7	0.27	93.1	0.53	0.36	0.02	-0.21	0.345	-6e-05	5e-05		1	96.958	NaN	-0.490858	-0.111	-38.638	5.52393	0.9806	0.253959	44.77	27	103947	1674.6	2140.97	369	6102	93
RBFOX1	ENSG00000078328	CNM	16	6069095	7763340	1	-	-	-	0.63	0.03	0.03	-0.699	0.363	0	-0.00068		0	94.3558	0.833804	-0.515789	-0.15	-51.499	0.478242	NaN	0.063517	42.38	24	2473538	1319.54	2388.28	293	4884	253
TSGA10	ENSG00000135951	CNM	2	99613724	99771427	-1	1	0.23	0	0.16	-	0.04	0.399	0.169	0	-3e-05		0	16.0171	0.00423573	-0.496475	0.133	-15.222	-0.400296	0.473	0.0867719	37.63	19	157703	1124.44	2299.41	255	3903	173
RNF186	ENSG00000178828	CNM	1	20140523	20141771	-1	2	0.24	11.28	0.29	0.21	0.24	-1.45	0	0.00042	-0.00073		0	10.4572	1.48088e-06	NaN	0.856	-16.622	-0.0364439	0.384	NaN	58.09	1	1254	0	1255	1255	1255	1
ATF6	ENSG00000118217	CNM	1	161736084	161933860	1	12	0.31	8677.46	0.2	0.15	0.15	0.015	-0.949	-0.00052	-0.00078		0	87.4104	0.000882653	-0.481916	0.108	-2.997	-0.166634	0.232	0.0163527	37.21	2	197750	2920.63	5876.67	778	7470	21
SOD2	ENSG00000112096	CNM	6	160100096	160183561	-1	5	0.27	3702.48	0.76	0.12	0.1	1.262	0.815	0.00011	0.00013		0	56.334	0.617359	-0.277778	1.459	-16.835	1.15472	0.332	0.0302195	42.75	14	76117	3902.55	2277.93	454	14167	56
CHL1	ENSG00000134121	CNM	3	238279	451090	1	-	-	-	0.13	0.31	0.14	-1.316	0.18	-0.00081	-0.00048		0	76.7002	0.968855	-0.518769	0.153	-9.917	-3.8574	0.659	0.0164652	37.01	16	212654	2823.55	4408.81	399	7856	155
CCL19	ENSG00000172724	CNM	9	34689564	34691274	-1	2	0.18	8796	0.16	0.28	-	-	0.353	-	0.00032		0	40.0639	0.147383	0	0.093	4.461	0.704385	0.647	0.18507	55.24	3	1706	130.261	548.444	414	683	9
THUMPD2	ENSG00000138050	CNM	2	39963200	40006407	-1	-	-	-	0.18	0.53	0.31	0.366	0.392	-0.00038	1e-05		0	74.0196	1.6938e-09	-0.504087	0.019	-52.278	-2.30496	0.686	0.00453465	36.6	9	43207	825.891	1765.05	210	3148	56
POU5F1	ENSG00000204531	CNM	6	31130253	31148508	-1	14	0.31	22305.9	-	-	-	1.289	1.232	0.00052	-7e-05		1	NaN	NaN	-0.421053	NaN	NaN	NaN	NaN	NaN	52.24	8	16394	478.091	1283.56	369	2276	32
ST18	ENSG00000147488	CNM	8	53023399	53373519	-1	-	-	-	0.16	0.42	0.17	-0.763	-0.387	-0.00027	-0.00039		0	67.0622	0.999975	-0.502263	-0.318	-15.851	-0.871095	0.69	0.113674	39.41	24	350120	1990.95	2740.07	501	6187	193
FBXO5	ENSG00000112029	CNM	6	153291664	153304714	-1	6	0.26	1722.6	-	0.19	0.27	0.297	0.765	2e-05	-0.00022		0	25.6551	0.995224	-0.0622304	0.299	-3.969	0.847823	0.876	0.0871144	38.53	3	13060	200.412	2216.25	2054	2610	12
RBM17	ENSG00000134453	CNM	10	6130950	6159420	1	3	0.25	375.57	-	0	0.01	-1.101	-0.28	0.00024	0.00029		0	83.3986	0.993548	-0.120996	2.897	19.823	3.46287	0.9498	0.274107	41.2	12	28423	1324.38	1799.12	389	3751	66
SCLT1	ENSG00000151466	CNM	4	129786076	130014764	-1	2	0.26	427.31	0.14	0.2	0.29	-0.648	0.709	0.00022	0.00013		0	25.0105	2.64613e-15	-0.511038	-0.181	-7.529	-0.916563	0.03	0.00553595	36.17	10	228679	970.87	2328.88	734	3673	114
IDE	ENSG00000119912	CNM	10	94211441	94333833	-1	3	0.21	229.01	0.11	0.05	0.04	-1.87	-0.558	7e-05	0.00018		0	96.2231	0.00159333	-0.505841	-0.186	-14.327	1.26538	0.203	0.0374757	40.71	9	122409	1933.26	3982.21	482	5894	119
CCR4	ENSG00000183813	CNM	3	32993066	32997841	1	5	0.22	4762.22	0	0.07	0.07	-1.076	-0.004	-0.00161	4e-05		0	81.4891	0.18305	-0.571429	0.063	-41.563	0.19634	0.662	0.240938	45.18	1	4705	0	3025	3025	3025	2
CCL2	ENSG00000108691	CNM	17	32582237	32584222	1	12	0.27	38668.5	0	0.09	0.55	1.228	0.934	9e-05	0.00025		0	40.6	0.148709	-0.513514	-0.315	-9.73	0.937858	NaN	0.173435	45.97	4	1985	124.453	811.857	736	996	7
TRIM42	ENSG00000155890	CNM	3	140396881	140419992	1	-	-	-	0.44	0.22	0.08	0.049	0.846	3e-05	-2e-05		0	10.2283	3.08316e-17	-0.47929	0.163	-51.611	0.536744	0.069	0.00367753	41.69	1	23086	0	2514	2514	2514	5
ZBTB40	ENSG00000184677	CNM	1	22778344	22857650	1	-	-	-	0.72	0.36	0.22	-0.23	0.509	0.00019	0.00012		0	92.9402	2.71335e-08	-0.442652	0.429	-46.647	0.782043	0.476	0.0204906	42.31	5	102319	2886.2	7135.35	1855	8992	69
BCL2	ENSG00000171791	CNM	18	60790579	60987361	-1	57	0.33	194155	-	0.1	0.09	-0.365	-0.363	5e-05	-0.00026		1	61.3879	0.199917	-0.396344	-0.435	-50.952	2.86259	0.762	0.050891	42.74	4	196782	2965.81	5215	572	7461	8
PCDH7	ENSG00000169851	CNM	4	30722037	31148422	1	-	-	-	0.27	0.08	0.03	-0.122	0.141	-0.00012	-1e-05		0	97.5062	NaN	-0.507042	0.188	-0.084	NaN	0.769	NaN	35.57	8	426390	2560.81	2477.57	287	6769	21
EPHA3	ENSG00000044524	CNM	3	89156674	89531284	1	11	0.29	22868.9	0.17	0.07	0.03	1.227	-0.396	-0.00019	-4e-05		0	93.1691	0.999087	-0.502959	-0.16	-38.019	0.283102	0.709	0.0270664	34.59	3	374513	1401.61	4082.22	2546	5712	41
RBM14	ENSG00000239306	CNM	11	66384053	66406124	1	-	-	-	0.39	0.1	0.04	-1	-0.804	0.00015	7e-05		0	93.6329	0.999936	-0.141667	3.754	20.797	3.37692	0.99201	0.240931	49.61	9	13308	1619.47	1350.91	372	5367	23
LIMS2	ENSG00000072163	CNM	2	128395956	128439360	-1	1	0.23	0	0.06	0.08	0.07	0.595	-0.046	-0.00019	-0.00022		0	56.593	2.9644e-11	-0.562814	-0.159	-21.864	-0.428074	0.9278	0.0063551	56.36	18	43405	760.646	2017.57	531	4807	134
EN1	ENSG00000163064	CNM	2	119599747	119605254	-1	2	0.23	80.85	0.34	0.47	0.08	-0.163	-0.151	0.00021	4e-05		0	60.4	0.979075	-0.560322	0.879	-46.123	3.41079	NaN	0.216025	58.18	2	5477	1142	1438	449	2427	4
CEP170	ENSG00000143702	CNM	1	243287730	243418650	-1	-	-	-	0.08	0.14	0.11	0.548	0.384	7e-05	0		0	NaN	NaN	-0.498913	NaN	NaN	NaN	NaN	NaN	36.28	25	130920	2901.45	3552.05	420	7059	163
LBP	ENSG00000129988	CNM	20	36974759	37005665	1	4	0.2	9379.3	0.56	0.24	0.29	-1.239	-0.463	-0.00117	-0.00074		0	0.795133	3.16714e-11	-0.484436	0.551	-20.891	-0.632307	0.029	0.00122583	47.03	1	30531	0	1825	1825	1825	15
ESRRA	ENSG00000173153	CNM	11	64073044	64084215	1	15	0.28	32305.7	0	0.01	0.02	-1.599	-1.19	0.0001	5e-05		0	57.1893	0.871138	-0.557752	1.547	-21.727	2.22488	NaN	0.051549	57.13	7	11246	782.578	1677.35	610	2293	34
TUSC3	ENSG00000104723	CNM	8	15274724	15624158	1	-	-	-	0	0.21	0.03	0.315	0.564	4e-05	-0.00022		0	92.0426	0.020248	-0.498011	-0.327	-55.307	0.554125	0.365	0.0210016	36.98	13	349434	1145.87	1753.81	457	3697	88
C1orf106	ENSG00000163362	CNM	1	200860176	200884863	1	-	-	-	0.59	0.17	0.09	-0.059	1.162	0.00036	6e-05		0	14.0233	0.0984494	-0.530612	1.095	-38.155	2.14576	NaN	0.0174087	53.23	7	24694	1759.29	2446.71	554	4298	41
BUD13	ENSG00000137656	CNM	11	116618886	116643704	-1	-	-	-	0.29	0.65	0.2	-1.485	-0.599	3e-05	-0.00023		0	40.3108	4.69595e-08	-0.0733945	0.948	42.066	-0.661189	0.139	0.0185045	41.56	3	24817	439.346	1818.25	947	2192	24
SH3BGRL2	ENSG00000198478	CNM	6	80341000	80413372	1	-	-	-	0	-	0.05	-0.702	0.626	0.00033	7e-05		0	47.2743	0.00169842	-0.544218	-0.257	-11.222	0.0981155	0.351	0.00515534	38.81	1	72326	0	4603	4603	4603	4
CAMK2D	ENSG00000145349	CNM	4	114372188	114683083	-1	4	0.26	316.03	0	0	-	0.365	0.141	-0.0001	-0.00025		0	85.5792	0.202597	-0.489553	-0.427	-10.789	2.66195	0.079	0.0265094	35.99	14	310895	1814.05	2803.33	583	5820	206
SULF1	ENSG00000137573	CNM	8	70378859	70573150	1	-	-	-	1.09	0.06	0.06	-0.758	0.692	0.00029	-0.0001		0	78.682	0.999704	-0.513267	0.129	-16.061	1.16043	0.983	0.0548794	40.34	23	194291	2054.21	3512.19	388	5710	189
AHNAK2	ENSG00000185567	CNM	14	105403581	105444694	-1	-	-	-	0.53	0.19	-	0.399	0.013	-0.00067	-0.00073		0	0	1.41799e-65	-0.547112	0.929	-56.809	NaN	0.092	NaN	57.29	4	41130	7199.8	14004.5	1709	18335	18
C4orf26	ENSG00000174792	CNM	4	76481258	76491095	1	-	-	-	1.31	-	-	-0.022	0.801	0.0004	0.00018		0	12.7342	0.000103433	-0.41791	-0.013	-20.441	-0.728995	0.432	0.0209321	42.69	5	9823	521.18	778.2	234	1725	15
KLHL32,KIAA1900	ENSG00000186231	CNM	6	97372605	97588630	1	-	-	-	0.12	0.08	0.02	-0.151	-0.248	0.00016	-0.00062		0	85.4105	0.00592662	-0.510256	-0.003	-32.536	1.53148	0.436	0.0347804	38.88	7	216134	1067.93	2879.9	708	3699	58
CD33	ENSG00000105383	CNM	19	51728320	51747115	1	2	0.23	4.29	1.92	0.57	-	0.348	0.411	-0.00036	-3e-05		0	3.87326	8.73091e-10	-0.416667	0.167	-30.628	-0.789065	0.019	NaN	43.84	7	18796	1292.96	1795.82	536	4728	39
CEBPE	ENSG00000092067	CNM	14	23586513	23588825	-1	15	0.26	18668.9	0.16	0.06	0.06	-0.65	0.746	0.00034	9e-05		0	56.0147	0.000307938	-0.5	1.067	24.803	-0.172523	0.493	0.013424	61	1	2312	0	1554	1554	1554	2
PMP2	ENSG00000147588	CNM	8	82352561	82359758	-1	-	-	-	0	0.13	0.12	0.442	0.574	-0.00105	-0.00119		0	20.1313	0.0794698	0	-0.096	-10.838	-0.246567	0.415	0.0188279	33.98	2	7113	1208.02	2555.43	1264	3524	7
FAM57A	ENSG00000167695	CNM	17	635652	646206	1	1	0.23	0	0.57	0.4	0.33	-0.387	0.086	0.00027	9e-05		0	37.4134	0.00506279	-0.541905	-0.238	-22.729	0.0879095	0.828	0.0161106	49.92	7	10556	797.083	1543.22	373	2386	23
TNS3	ENSG00000136205	CNM	7	47314752	47622156	-1	-	-	-	0.1	0.16	0.14	0.799	0.846	0.00033	-5e-05		0	84.7479	0.999977	NaN	-0.003	-41.614	0.89793	0.9583	0.043967	48.46	12	307404	2730.46	3166.45	357	7585	130
ZNF264	ENSG00000083844	CNM	19	57702868	57724724	1	-	-	-	0.14	0.17	-	0.571	0.226	-0.00013	1e-05		0	58.9121	1.50506e-09	-0.25	-0.474	-42.231	-1.12226	0.256	0.00665135	44.47	6	31346	4592.97	3294.7	359	12163	20
ANKRD29	ENSG00000154065	CNM	18	21178890	21242849	-1	-	-	-	0.18	0.55	0.05	-1.23	-1.11	-0.00054	-0.00026		0	68.0802	0.0964293	-0.495868	0.268	-50.998	0.375908	0.264	0.00869599	44.28	8	63985	1287.01	1944.84	559	3597	44
PRL	ENSG00000172179	CNM	6	22287480	22297730	-1	2	0.24	41.96	0.34	0.18	-	-1.727	0.89	8e-05	-0.00039		0	64.1648	0.0317935	-0.666667	0.011	-18.56	1.12576	0.703	0.00773635	36.95	5	15582	289.041	999.346	614	1364	26
ARL3	ENSG00000138175	CNM	10	104436315	104474164	-1	9	0.28	20384.3	0	0.14	0.01	-1.035	-0.488	-0.00175	-0.0002		0	41.2325	0.164631	-0.482121	0.125	-12.263	1.1628	0.643	0.0400324	44.56	1	40666	0	3834	3834	3834	6
PLCE1	ENSG00000138193	CNM	10	95753746	96088149	1	4	0.31	1585.33	0.41	0.54	0.16	0.654	0.071	-3e-05	-0.00017		0	94.163	1.30916e-05	NaN	0.269	5.722	0.627465	0.198	0.0175063	41.18	4	302011	2817.23	8206.62	670	12024	97
MXI1	ENSG00000119950	CNM	10	111967363	112047123	1	3	0.25	115.83	0.47	0.12	0.07	-0.803	-0.75	4e-05	-0.00023		0	52.4788	0.96543	-0.530693	0.233	-3.94	1.77071	0.469	0.0522746	40.13	38	79760	736.861	1856.04	567	3470	223
CCNE1	ENSG00000105173	CNM	19	30302805	30315215	1	27	0.32	11313.3	-	0.25	0.12	-0.86	-0.112	0.00025	2e-05		1	71.8631	0.984059	-0.508287	0.128	-44.043	1.52126	0.559	0.0362636	47.23	7	12321	448.329	1445.81	415	1954	52
GYPA	ENSG00000170180	CNM	4	145030457	145061904	-1	-	-	-	5.68	1.69	0.6	0.367	-0.138	-0.00066	-0.00155		0	34.8593	0.000489146	-0.25	-0.247	-7.148	-1.10301	0.231	0.0110309	36.61	20	31448	835.427	948.376	216	2659	109
EPHA10	ENSG00000183317	CNM	1	38179552	38230805	-1	-	-	-	-	-	-	-0.296	0.946	-0.00029	-6e-05		0	6.10807	2.52402e-16	-0.662338	0.313	-43.759	1.57828	0.247	0.00565244	50.36	11	51253	1411.35	2552.09	364	5477	116
SLC16A8	ENSG00000100156	CNM	22	38474141	38480100	-1	2	0.22	25.06	0.15	0.19	0.1	0.095	-0.005	0.0004	8e-05		0	NaN	0.000370123	-0.222222	0.006	-30.66	2.30208	NaN	NaN	62.38	3	5959	610.404	1240.73	677	1878	11
PELI3	ENSG00000174516	CNM	11	66234216	66244808	1	6	0.31	1101.05	0.12	0.05	0.03	0.341	0.97	1e-05	5e-05		0	77.4291	0.427303	-0.545455	1.687	-42.815	3.26259	0.475	0.0319938	56.57	9	11010	825.845	2014.37	289	2783	51
RFTN2	ENSG00000162944	CNM	2	198435524	198540769	-1	-	-	-	0.34	0.24	0.17	0.277	0.789	0.00018	7e-05		0	45.4611	0.00419777	-0.50271	-0.01	-20	-1.10918	0.131	0.0114092	40.77	4	107821	2380.05	2628.68	584	5419	22
LTA	ENSG00000226979	CNM	6	31539831	31542101	1	4	0.25	8882.13	0.43	0.36	0.33	0.641	-0.069	3e-05	0		0	NaN	NaN	-0.5	NaN	NaN	NaN	NaN	NaN	57.77	4	2270	54.5209	1452.71	1377	1507	14
H2AFY	ENSG00000113648	CNM	5	134669590	134735604	-1	13	0.29	7524.97	0	0	0.02	-1.771	-1.87	-0.00066	-0.00064		0	86.6514	0.963726	-0.484484	-0.108	-51.228	3.17567	0.863	0.0878995	47.07	20	66014	1949.38	1834.25	293	10982	106
RNF144B	ENSG00000137393	CNM	6	18368779	18469105	1	8	0.31	3067.53	0	0.23	0.1	-1.035	0.523	-0.001	-0.0004		0	63.9961	0.000122463	-0.54251	0.1	-53.639	-0.264691	0.356	0.0108471	39.19	2	81520	2136.98	3784.27	457	5032	11
GABRR1	ENSG00000146276	CNM	6	89887220	89940997	-1	-	-	-	0.27	0.04	0.04	0.788	1.39	8e-05	-8e-05		0	60.0928	8.43298e-05	-0.564103	-0.2	-49.821	0.674446	0.632	0.00840801	43.42	7	53774	670.839	2532.27	335	3259	66
LILRB4	ENSG00000186818	CNM	19	55155340	55181810	1	2	0.23	4.29	0.74	-	-	-0.728	-0.443	-0.0001	-0.00088		0	0.95175	4.06538e-09	NaN	0.768	-28.826	-2.30133	0.009	0.0015806	47.12	10	26470	1038.28	1820.12	430	4002	85
RHPN2	ENSG00000131941	CNM	19	33469499	33555794	-1	5	0.26	865.2	0.24	0.28	0.1	1.26	0.983	9e-05	-0.00052		0	2.69261	0.371349	-0.487671	0.549	-2.16	1.34388	0.256	0.0149449	48.33	7	86296	1158.17	2731.62	468	3793	50
CNTNAP5	ENSG00000155052	CNM	2	124782864	125672864	1	-	-	-	0.23	0.14	-	-1.268	0.496	0.00013	4e-05		0	91.5848	0.999747	-0.497729	0.24	-52.86	-1.09056	0.702	0.0370351	38.93	3	890000	1721.83	4593.93	347	5284	28
CCDC88C	ENSG00000015133	CNM	14	91737667	91884188	-1	-	-	-	0.29	0.11	0.11	-1.308	-0.606	-0.00052	-0.00051		0	1.28306	0.00182399	-0.54153	0.232	-48.726	-0.511458	0.496	0.0180399	51.25	14	146521	3001.35	3738.75	420	7519	83
PHB	ENSG00000167085	CNM	17	47481414	47492246	-1	22	0.33	18474.9	0	-	0	0.082	0.046	-0.00015	0.00012		0	77.0978	0.85218	-0.00829875	2.892	26.185	2.52071	0.9449	0.10734	48.42	15	10856	559.765	1098.13	431	1952	79
MS4A4A	ENSG00000110079	CNM	11	60048014	60076445	1	-	-	-	0.47	0.96	-	0.146	0.496	0.00038	4e-05		0	19.2519	NaN	-0.492669	0.02	-45.088	-0.498901	NaN	0.00762429	38.48	7	132242	396.89	1090.57	658	1676	44
DCP1B	ENSG00000151065	CNM	12	2055220	2113701	-1	1	0.24	0	0.49	0.51	0.32	-1.687	-0.717	-0.00143	-0.00113		0	27.8236	5.83374e-07	-0.494186	-0.278	-34.275	-0.884191	0.167	0.0112264	38.72	7	58482	614.933	1565.63	598	2231	41
ASIC2	ENSG00000108684	CNM	17	31340105	32501983	-1	2	0.2	0	0.3	0.44	0.04	1.046	0.794	-0.00036	-0.00018		0	94.3979	0.971495	-0.509545	0.135	-57.611	3.51649	NaN	0.140814	44.41	5	1161877	1289.99	2374.32	508	3443	31
OSTF1	ENSG00000134996	CNM	9	77703459	77762181	1	4	0.21	717.07	0	0.04	0.03	0.659	0.324	0.00043	4e-05		0	47.3405	0.21762	-0.556452	-0.469	-33.517	0.162747	0.574	0.0537378	40.26	1	58751	0	1348	1348	1348	10
FGF6	ENSG00000111241	CNM	12	4537321	4554780	-1	-	-	-	0.23	0.11	0.07	0.64	0.724	7e-05	-0.00028		0	35.0039	3.71548e-05	-0.508197	-0.292	-49.717	0.278389	NaN	0.00748941	48.68	3	17459	190.726	547.286	335	743	7
RUNX3	ENSG00000020633	CNM	1	25226002	25291612	-1	16	0.31	25060.6	0.23	0.28	0.06	-1.325	0.589	-0.00034	-0.00036		0	73.0558	0.994836	-0.534778	0.758	-53.976	4.31944	0.9488	0.04992	54.8	5	65610	1584.64	2594.62	284	4340	26
NEK4	ENSG00000114904	CNM	3	52744800	52804965	-1	-	-	-	-	0.57	0.33	1.138	0.226	0.00017	-2e-05		0	66.3032	1.0405e-20	-0.505452	0.646	-33.949	-0.185478	0.007	0.00403469	42.79	7	62502	1825.72	2964.6	355	6053	70
TLL1	ENSG00000038295	CNM	4	166794410	167025047	1	-	-	-	0.04	0.06	0.06	-0.91	-0.101	-0.00073	-0.00027		0	84.26	0.77464	-0.524052	-0.359	-25.997	0.8427	0.539	0.0384689	35.7	6	231220	2134.41	4619.98	558	7291	83
TNFRSF4	ENSG00000186827	CNM	1	1146706	1149518	-1	2	0.25	17.24	-	0.3	0.18	-1.201	-1.697	0.00021	-0.00037		0	15.3605	0.253966	-0.595238	0.274	-47.813	-0.0950873	NaN	NaN	70.33	3	2813	506.356	1102	393	1707	16
WBP1L	ENSG00000166272	CNM	10	104503727	104576021	1	-	-	-	-	0.1	0.16	1.046	1.131	-0.00023	0		0	37.7447	NaN	-0.518812	0.328	-16.85	0.599401	NaN	0.0309458	47.4	4	90568	1118.64	3492.33	491	4129	18
RTEL1	ENSG00000258366	CNM	20	62289163	62328416	1	-	-	-	0.17	0.24	0.19	-0.489	0.61	0.00019	-5e-05		0	4.63225	NaN	-0.18315	1.256	95.068	-1.70741	0.9483	0.0163493	59.63	15	38443	1433.2	3528.38	331	4955	232
CSF2	ENSG00000164400	CNM	5	131409483	131411859	1	2	0.21	0	0.58	0.52	0.49	-0.477	0.235	0.00035	-0.0001		0	52.1113	0.694896	-0.75	0.104	-4.426	0.547898	NaN	0.220459	55.5	1	2381	0	788	788	788	4
PSORS1,HLA-C	ENSG00000204525	CNM	6	31236526	31239907	-1	10	0.31	41100.7	0.49	-	-	2.515	2.08	0.00014	0.00016		0	NaN	NaN	-0.5	NaN	NaN	NaN	NaN	NaN	59.28	10	3381	355.953	1325.72	754	1880	54
GPR20	ENSG00000204882	CNM	8	142366600	142377367	-1	-	-	-	0.13	0.06	0.08	-0.313	-0.365	-0.00144	-0.00077		0	8.59587	0.164042	-0.502627	0.101	-35.012	0.794632	0.781	0.0558562	61.69	1	10816	0	1564	1564	1564	2
NDUFAB1	ENSG00000004779	CNM	16	23592323	23607677	-1	-	-	-	0	-	0.17	-1.404	-1.228	-0.00194	-0.00067		0	46.4611	0.698113	-0.0938416	2.004	34.439	0.445182	0.864	0.189733	48.72	5	15302	158.149	696.304	503	885	23
PDGFD	ENSG00000170962	CNM	11	103777914	104035107	-1	-	-	-	0	0.11	0.14	1.151	0.945	0.00027	6e-05		0	29.2814	0.000137856	-0.494237	-0.219	-60.992	0.20302	0.299	0.0334072	37.11	3	257190	1425.72	3206.11	620	4052	18
DUSP4	ENSG00000120875	CNM	8	29190581	29208185	-1	3	0.25	37.49	0.02	0.02	0.01	-0.6	-0.621	-0.00029	-0.00015		0	26.2996	0.0223372	-0.481781	-0.286	-11.141	2.71909	0.625	0.0714564	51.1	2	17620	1367.16	4111.89	2959	5553	9
AACS	ENSG00000081760	CNM	12	125549925	125627873	1	-	-	-	0.22	0.08	0.05	0.107	0.165	-0.00014	-0.00011		0	9.09584	3.31755e-09	-0.566802	0.152	-14.133	-0.478025	0.113	0.00335722	51.2	12	77899	1618.55	2528.99	429	6646	84
NFKBIL1	ENSG00000204498	CNM	6	31514647	31526606	1	10	0.25	10875.6	0.37	0.12	0.09	-0.395	-0.386	0.00034	-0.00014		0	NaN	NaN	-0.496471	NaN	NaN	NaN	NaN	NaN	48.1	5	11959	401.596	1124.63	554	1451	19
DNAJC5B	ENSG00000147570	CNM	8	66933795	67012751	1	-	-	-	0.27	0.19	0.25	-1.566	-0.996	-0.0002	-0.00066		0	20.0349	1.29264e-06	-0.5625	-0.164	-30.748	0.044619	0.324	0.00111396	40.46	4	79692	891.074	1681.15	441	2480	20
PIGR	ENSG00000162896	CNM	1	207101863	207119811	-1	2	0.24	1604.56	0.73	0.63	0.35	-0.672	-0.393	-0.00034	-0.00022		0	60.1229	0.666558	-0.538462	0.144	-37.145	1.18695	0.607	0.0695503	49.28	3	17944	1831.42	3208.07	263	4275	15
ZNF320	ENSG00000182986	CNM	19	53367043	53400946	-1	-	-	-	0.16	0.21	-	0.308	0.92	-0.00013	-4e-05		0	35.3171	0.002308	NaN	-0.238	-8.017	-0.231199	0.514	0.0217624	43.61	15	36842	2207.7	2109.94	502	6448	68
STYX	ENSG00000198252	CNM	14	53196898	53241716	1	-	-	-	0	0.25	-	-0.274	0.607	0.0001	0.00014		0	45.9249	0.440534	-0.457082	0.089	-12.93	0.848096	0.693	0.117459	38.28	3	44823	1080.1	4393.28	840	4864	25
RAB1B	ENSG00000174903	CNM	11	66036004	66044963	1	4	0.26	2406.85	0	0	0.01	0.331	0.54	0.00016	0.00016		0	45.9249	0.867167	-0.484945	0.582	-11.077	2.27195	0.757	0.0829311	55.52	2	8902	475.232	1487.36	991	1901	11
TPD52L2	ENSG00000101150	CNM	20	62496643	62522898	1	3	0.21	0	0.46	-	0.1	-0.665	-1.279	0.00017	-0.00037		0	62.3818	0.899209	-0.503711	0.136	-20.601	-0.102085	0.392	0.0305845	54.36	10	26317	484.145	2239.48	1094	4053	64
B3GAT1	ENSG00000109956	CNM	11	134248398	134281812	-1	-	-	-	0.14	0.02	0.01	-0.179	0.005	-0.00088	-0.00089		0	80.2241	0.427649	-0.603306	-0.19	-57.087	3.27246	0.625	0.0458953	55.94	5	33738	1656.58	4224.73	757	6160	26
PGM5	ENSG00000154330	CNM	9	70971815	71145977	1	1	0.21	0	0.3	0.07	0.03	-0.225	-0.247	-4e-05	-0.00029		0	25.1852	0.816014	-0.487179	0.231	-33.378	1.2213	0.541	0.0466993	40.29	7	202753	1203.16	1906.4	571	4032	48
AKAP13	ENSG00000170776	CNM	15	85923802	86292586	1	12	0.28	17314.9	0.44	0.51	0.32	0.7	1.113	0.00016	0.00023		0	6.04783	NaN	-0.485956	0.086	4.574	-3.38521	0.9307	0.0111309	39.92	24	368787	4490.65	6195.59	322	13327	233
BRI3BP	ENSG00000184992	CNM	12	125478246	125515777	1	-	-	-	-	0.02	0.08	-0.484	1.054	-0.00063	-0.00087		0	53.3221	0.0540995	-0.540305	0.257	-48.428	2.10303	0.843	0.0263237	48.37	3	37586	2396	5105.67	1911	6703	9
ZNF804B	ENSG00000182348	CNM	7	88388682	88966346	1	-	-	-	0.84	0.64	0.35	0.532	0.802	-3e-05	-0.00012		0	1.86736	2.12538e-19	-0.497418	-0.163	-23.438	-2.1835	0.128	0.00932612	34.85	2	578828	991.539	5028	3968	5823	7
MAGI2	ENSG00000187391	CNM	7	77646393	79082890	-1	2	0.22	1161.35	0.1	0.06	0.08	-0.565	0.73	-0.00035	-0.00033		0	98.2893	0.999997	-0.499376	0.528	-27.979	3.18675	0.608	0.0406415	36.83	42	1436612	2298.27	4017.3	89	6975	351
ACMSD	ENSG00000153086	CNM	2	135596117	135659604	1	1	0.25	0	0.05	0.17	0.15	-0.977	0.825	0.00017	-3e-05		0	21.8119	1.15138e-08	-0.483871	0.164	-36.687	-0.693259	0.656	0.00519787	39.51	4	63418	402.802	1376.19	528	1936	31
VAMP5	ENSG00000168899	CNM	2	85811531	85820535	1	-	-	-	0.77	2.12	0.22	0.474	0.905	0.00128	-0.00041		0	52.7077	0.204119	-0.52459	0.153	-38.751	0.239426	0.473	0.000535066	52.19	2	8975	52.5814	621.6	564	660	5
EAPP	ENSG00000129518	CNM	14	34985135	35008916	-1	1	0.23	0	0.39	0.17	0.09	0.374	1.072	-0.00073	7e-05		0	70.8331	1.52777e-07	-0.340633	0.839	-13.981	-1.06059	0.261	0.00463295	44.1	5	23773	260.489	1057.26	562	1303	27
MRPL30	ENSG00000185414	CNM	2	99771461	99814089	1	-	-	-	-	-	-	0.469	0.812	0.00021	4e-05		0	38.7928	0.0028484	NaN	0.542	NaN	-0.413713	NaN	0.0579229	40.16	5	18409	1485.85	1851.93	562	4435	27
MYRIP	ENSG00000170011	CNM	3	39850405	40301812	1	1	0.22	0	0.12	0.28	0.17	-1.228	-0.145	-0.00046	-0.0005		0	15.1738	0.858555	-0.504457	1.37	-23.842	-0.656884	0.309	0.0113025	40.16	10	451407	1169.73	3616.42	622	5073	139
IFT172	ENSG00000138002	CNM	2	27667238	27712656	-1	2	0.2	18.46	0.48	0.09	0.04	-0.59	0.391	2e-05	2e-05		0	66.2671	4.0255e-15	-0.504587	0.469	-36.177	0.21688	0.04	0.0131523	45.51	18	45412	2062.21	3253.43	360	5565	215
FGF12	ENSG00000114279	CNM	3	191859684	192485553	-1	2	0.21	0	-	0.03	0	1.417	0.492	-9e-05	-0.00038		0	76.5376	0.393501	-0.511912	-0.211	-31.987	2.71311	0.791	0.0428991	37.5	9	628369	1798.16	1689.49	540	5406	39
FAM155A	ENSG00000204442	CNM	13	107822318	108519083	-1	-	-	-	0.16	0.08	0.14	-0.943	0.406	0.00013	-0.00055		0	67.4899	0.290867	-0.504682	2.336	-13.309	1.57334	0.786	0.124227	37.44	1	703986	0	9264	9264	9264	3
TENM3	ENSG00000218336	CNM	4	183065140	183724177	1	-	-	-	0.11	0.01	0.01	-0.329	0.482	-7e-05	-0.00031		0	98.8495	NaN	NaN	-0.019	-41.569	3.05516	NaN	0.0639479	38.92	6	659037	4479.45	6658.85	469	10923	55
COL4A2	ENSG00000134871	CNM	13	110958159	111165374	1	2	0.19	0	0.63	0.47	0.18	1.974	1.22	0.00017	-0.00036		0	66.8213	9.91342e-15	-0.472959	1.052	-48.762	1.76376	0.9092	0.0170175	47.83	18	207397	2359.63	3633.59	337	6446	138
SLC4A7	ENSG00000033867	CNM	3	27414214	27525911	-1	1	0.25	0	0.35	0.21	0.06	0.712	0.501	6e-05	0.00022		0	96.5484	0.37505	-0.379576	1.064	-21.653	1.23821	0.531	0.0602531	36.85	18	111699	1843.2	4645.23	574	7970	357
BIRC5	ENSG00000089685	CNM	17	76210267	76221717	1	21	0.28	13960.1	-	-	0.1	1.104	2.168	0.00041	0.00045		0	17.3664	0.124337	-0.0454545	3.154	63.208	0.615879	0.111	0.00593829	49.27	11	11450	920.553	1170.72	386	2711	43
FMN1	ENSG00000248905	CNM	15	33057747	33486897	-1	-	-	-	0.62	0.44	-	1.507	0.451	0.00025	-0.0002		0	NaN	NaN	-0.474771	NaN	NaN	NaN	NaN	NaN	39.64	13	429170	5303.75	6192.5	393	13511	105
MORC1	ENSG00000114487	CNM	3	108677086	108836989	-1	-	-	-	0.58	0.57	0.41	0.164	0.803	0.0001	-4e-05		0	52.286	0.673837	-0.503248	-0.476	-13.639	0.113284	0.294	0.0155803	37.56	2	159886	348.627	3407.78	3056	3747	55
ZPBP2	ENSG00000186075	CNM	17	38024417	38034149	1	-	-	-	-	0.68	0.26	1.163	1.469	0.00018	-9e-05		0	45.0093	4.49111e-07	-0.56044	-0.156	2.205	-0.126488	0.047	0.0172653	38.91	4	9732	482.634	1499.89	795	2177	27
KAT5	ENSG00000172977	CNM	11	65479467	65487075	1	96	0.32	214855	0.04	0.01	0	0.486	0.497	6e-05	0.00031		0	92.5245	0.506782	-0.288732	2.506	-14.044	4.44894	0.41	0.0426086	55.16	17	7608	698.426	1345.5	499	2237	122
SEC16A	ENSG00000148396	CNM	9	139334549	139372141	-1	3	0.26	159.24	-	0.27	0.29	-0.324	-0.412	0.00019	0.00011		0	26.1249	0.999966	-0.215909	1.82	11.038	-2.04251	0.001	0.00806697	52.76	9	43663	2274.04	6611.15	537	8982	179
PRPF6	ENSG00000101161	CNM	20	62612488	62664453	1	16	0.29	16581.9	0	0.25	0.02	-1.261	-0.368	0.00018	-0.00021		0	98.723	0.590464	-0.0839161	3.368	105.681	6.17642	0.539	0.0367991	50.53	1	51968	0	3047	3047	3047	21
RBMS3	ENSG00000144642	CNM	3	29322473	30051886	1	-	-	-	0	0.06	0.12	-0.267	0.085	-0.00053	-0.00073		0	76.899	0.0023312	-0.504031	0.01	-21.482	0.96259	0.251	0.0466753	36.91	20	1435600	2755.14	2824.46	413	8540	169
INHBA	ENSG00000122641	CNM	7	41724712	41742706	-1	4	0.21	8797.9	0	0.06	0.03	-0.852	-0.158	2e-05	-4e-05		0	79.0434	0.992226	-0.372549	0.099	-26.802	2.7153	0.9567	0.082334	40.65	5	38666	1962.03	2491.73	386	6046	15
PPP1R37	ENSG00000104866	CNM	19	45594654	45651335	1	2	0.21	142.2	0.08	0.29	0.08	0.387	0.574	-0.00032	-0.00017		0	NaN	NaN	NaN	1.338	-3.178	NaN	NaN	NaN	55.56	9	56681	1658.28	1856.55	176	5943	38
BCAR1	ENSG00000050820	CNM	16	75262928	75301951	-1	44	0.3	54805.5	0.09	0.38	0.07	-0.819	-0.261	-0.00017	-0.0006		0	24.4383	0.99984	-0.439035	0.124	-9.664	-0.883791	0.842	0.168512	59.7	22	39872	1279.45	2706.33	547	4659	96
SOCS1	ENSG00000185338	CNM	16	11348262	11350036	-1	27	0.32	25196.5	0.04	0.01	0.02	-1.033	0.187	2e-05	0.00014		1	NaN	0.0952551	-0.517241	-0.233	-38.629	2.6728	NaN	NaN	68.73	2	1796	310.037	1426	1247	1784	3
FABP5	ENSG00000164687	CNM	8	82192598	82197012	1	2	0.23	34.1	0	0.2	0.13	-0.055	-0.433	-0.00048	-0.00012		0	41.5035	0.0617772	-0.553018	NaN	NaN	-1.2153	0.205	0.00657024	44.25	4	4241	163.711	776.5	579	986	12
SCG5	ENSG00000166922	CNM	15	32933877	32989299	1	1	0.24	0	0	-	0.08	-0.675	0.43	0.00026	4e-05		0	NaN	NaN	-0.49375	NaN	NaN	NaN	NaN	NaN	42.31	9	55422	291.215	923.25	401	1238	40
SERP2	ENSG00000151778	CNM	13	44947801	44971850	1	2	0.25	148.37	1.17	0.49	0	-1.321	-0.722	0.00013	-0.00017		0	51.027	0.103513	-0.502269	0.061	-21.276	0.543303	NaN	0.0275944	44.49	4	24049	92.6114	824.643	747	962	14
FOS	ENSG00000170345	CNM	14	75745477	75748933	1	43	0.32	22477.7	0.14	0.09	0.09	-0.189	-0.659	-0.00062	-0.00014		0	37.5098	0.820444	-0.531915	0.061	-34.046	1.51866	0.745	0.0530773	54.04	10	3404	587.727	1084.92	249	2104	26
C9orf3	ENSG00000148120	CNM	9	97488983	97849441	1	-	-	-	1.39	0.32	0.44	-0.757	-1.132	-0.00043	-0.00077		0	77.8748	2.26511e-11	-0.49161	-0.176	-47.754	0.515853	0.014	0.00481286	42.89	22	360517	893.279	1586.86	443	3136	157
COG6	ENSG00000133103	CNM	13	40229764	40365802	1	1	0.17	0	0.32	0.18	0.07	1.881	1.805	-1e-05	7e-05		0	69.8693	5.09303e-09	-0.396774	-0.476	-27.743	-1.25807	0.031	0.00688941	35.35	12	136038	1844.03	2750.88	186	5257	93
HLA-B	ENSG00000234745	CNM	6	31321649	31324965	-1	17	0.28	15948.8	0.54	-	-	1.531	1.542	0.00016	0.00014		0	NaN	NaN	-0.367647	NaN	NaN	NaN	NaN	NaN	42.89	10	87697	435.668	965.459	147	1536	37
PDLIM5	ENSG00000163110	CNM	4	95373037	95589377	1	4	0.25	3716.02	1.21	0.34	0.09	1.213	0.915	0.00029	0		0	52.0932	0.000681954	-0.519668	-0.534	-52.151	-0.467145	0.319	0.0269943	36.89	23	216370	1967.85	2766.19	372	6219	186
ZEB2	ENSG00000169554	CNM	2	145145568	145282147	-1	8	0.28	1456.27	0.09	0.05	0.06	-1.278	-0.772	3e-05	-0.00025		0	90.4705	1	-0.461254	1.352	1.649	4.99585	0.9813	0.216431	38.58	47	156693	3418.8	4747.23	100	9583	273
DDX6	ENSG00000110367	CNM	11	118620034	118661858	-1	2	0.25	185.75	-	0.48	0.04	0.648	1.084	0.0002	0.00033		0	73.8871	0.999655	-0.383506	1.816	62.115	3.32753	NaN	0.334333	41.56	8	43401	2105.53	3966.51	738	6152	61
C6orf118	ENSG00000112539	CNM	6	165693153	165723096	-1	-	-	-	0.41	0.51	0.22	-0.891	0.751	-0.00176	-0.00025		0	4.2889	2.06546e-12	-0.477273	0.71	-46.702	-1.05481	0.042	0.0012878	41.12	3	29941	596.385	1282.29	517	1822	17
PICALM	ENSG00000073921	CNM	11	85668727	85780924	-1	3	0.26	188.28	0.06	0.03	0.05	-0.141	0.773	0.00016	0.00041		1	81.7662	0.998229	-0.542616	0.31	-18.236	0.147923	0.382	0.0667293	37.29	24	112707	1257.34	1871.7	390	4134	229
ERAP1	ENSG00000164307	CNM	5	96096521	96143803	-1	-	-	-	0.14	0.4	0.17	1.187	0.997	-0.00089	-6e-05		0	28.1429	1.10543e-26	-0.553086	-0.05	-35.656	-1.06908	0.001	0.00269957	39.27	9	47290	2250.71	3331.18	463	5495	66
PCGF6	ENSG00000156374	CNM	10	105062553	105110891	-1	6	0.25	949.96	0.29	0.08	0.15	1.56	-0.226	6e-05	0.00014		0	37.6544	0.000473253	-0.592944	1.305	-0.939	0.618236	0.291	0.0126026	43.9	5	48348	376.868	1973.49	498	2236	39
DKKL1	ENSG00000104901	CNM	19	49865040	49878373	1	1	0.21	0	0.92	0.27	0.2	2.027	1.027	-0.00129	-0.00024		0	4.34914	9.7848e-05	-0.467043	0.4	-35.818	-0.132682	0.264	0.00792636	50.25	6	13333	141.268	743.87	500	939	23
RBX1	ENSG00000100387	CNM	22	41347351	41369313	1	49	0.3	32442.8	0	0.26	0	-0.888	-1.203	7e-05	-5e-05		0	45.2443	0.739467	-0.0829694	2.87	-10.296	2.68342	NaN	0.298025	44.92	3	21962	475.297	1130.9	574	1871	10
JARID2	ENSG00000008083	CNM	6	15246527	15522252	1	5	0.25	120.13	0.15	0.04	0.1	-1.106	-0.167	-9e-05	-0.00015		0	98.8193	0.999864	-0.490239	0.527	0.362	3.70236	0.9587	0.113997	43.92	3	275973	1879.4	5044.86	520	6003	42
PLCL1	ENSG00000115896	CNM	2	198669426	199437305	1	-	-	-	0.14	0.11	0.05	0.024	0.543	-3e-05	-0.00022		0	94.0606	0.00535036	-0.49	-0.327	-46.133	1.35235	0.317	0.0338054	37.39	6	767988	2419.06	4570.03	236	6696	31
PRUNE	ENSG00000143363	CNM	1	150980896	151008189	1	1	0.24	0	-	0.25	0.21	-1.452	-0.858	8e-05	-0.00055		0	38.582	0.000641824	-0.496241	0.822	-23.99	0.0757968	NaN	0.0175916	46.61	11	27293	947.143	1853	732	3025	66
ADAM29	ENSG00000168594	CNM	4	175750819	175899331	1	-	-	-	0.25	0.46	0.33	0.404	1.023	-0.00034	-0.00067		0	81.2782	3.15176e-16	-0.520661	-0.281	-5.488	-0.995264	0.033	0.0043993	35.73	14	148512	1288.52	1846.76	533	3386	55
TAF1C	ENSG00000103168	CNM	16	84211458	84220669	-1	9	0.28	897.72	0.75	0.32	0.25	0.17	0.749	-0.00023	-0.00018		0	2.54804	1.12039e-10	-0.107955	2.671	80.68	-2.94768	NaN	0.0104119	59.13	23	9223	1329.78	2486.33	259	4637	193
ERG	ENSG00000157554	CNM	21	39751949	40033704	-1	6	0.31	352.12	0	0.1	0.03	0.351	0.302	0.00012	-0.00025		1	81.8746	0.997699	-0.559322	0.014	-32.945	2.80007	0.9261	0.0659884	41.91	16	281753	1789.84	3368.64	560	5034	142
SPATA5L1	ENSG00000171763	CNM	15	45694529	45713617	1	-	-	-	0.71	0.42	-	0.048	0.581	-3e-05	-0.00014		0	63.8696	1.19007e-13	-0.0816327	3.087	98.451	1.97884	0.789	0.0073348	41.46	7	19079	887.34	1730.88	362	2561	34
MCC	ENSG00000171444	CNM	5	112357796	112824527	-1	35	0.29	28338.7	0.08	0.04	0.04	0.032	-0.036	-0.00098	-0.00053		0	69.4898	6.11731e-10	-0.491202	0.885	-55.821	-1.16414	0.162	NaN	41.55	10	466724	3129.58	4684.03	664	8295	90
CFHR1	ENSG00000244414	CNM	1	196788875	196801319	1	1	0.17	0	1.11	-	-	2.883	2.74	-0.00074	-0.00044		0	7.66219	0.000900659	-0.75	-0.244	NaN	1.23154	0.172	NaN	33.72	5	12432	317.537	951.056	399	1271	18
PIGL	ENSG00000108474	CNM	17	16120523	16252115	1	-	-	-	-	0.67	0.29	0.111	-0.017	-0.00036	-0.0002		0	23.8901	1.4316e-05	-0.465541	0.329	-30.84	-0.301843	0.442	0.00468572	44.78	17	134606	391.939	844.672	388	2160	67
CEP57	ENSG00000166037	CNM	11	95523129	95565857	1	-	-	-	0.18	0.22	0.12	0.176	0.812	9e-05	0.00014		0	72.6041	0.00205021	-0.315175	1.685	23.525	-0.876753	0.347	0.0452312	37.69	16	42728	952.298	1846.09	404	3141	109
DPP3	ENSG00000254986	CNM	11	66247484	66277130	1	-	-	-	-	0.09	0.06	0.482	1.281	0.00045	-0.0001		0	55.6232	1.8877e-05	-0.510684	1.053	-7.39	0.633842	0.132	0.00815701	52.26	16	29644	1092.36	1793.84	391	3078	129
ETNK2	ENSG00000143845	CNM	1	204100190	204121307	-1	1	0.2	0	0.55	0.58	0.22	-0.294	-0.08	0	-0.00034		0	49.738	0.404724	-0.547945	0.242	-39.196	0.589151	0.658	0.0175888	52.56	11	20982	831.878	1192.93	443	2475	54
KIF13A	ENSG00000137177	CNM	6	17759414	17987854	-1	3	0.24	0	0	0.1	0.06	0.297	0.245	0.00014	-1e-05		0	71.5318	0.999995	-0.499201	-0.033	-4.009	0.913288	0.446	0.0337106	40.89	13	228452	1682.92	5189.85	212	6924	254
NRGN	ENSG00000154146	CNM	11	124609829	124617869	1	-	-	-	-	0	-	-1.435	0.466	7e-05	-7e-05		0	41.7565	0.378587	-0.47561	-0.626	-30.231	2.73266	NaN	NaN	53.05	2	7268	55.5903	1158	1106	1210	8
SEC16B	ENSG00000120341	CNM	1	177896701	177939348	-1	1	0.19	0	-	0.51	0.34	0.83	0.35	-0.00033	-0.00015		0	0.644539	5.91009e-16	-0.534483	-0.067	-17.258	-1.88955	0.144	0.00437024	43.66	8	60347	1067.73	2826.18	525	3985	100
MPP7	ENSG00000150054	CNM	10	28339922	28623415	-1	1	0.24	0	0.36	0.13	0.07	-0.676	-0.073	-0.00027	-0.00081		0	65.6587	4.97848e-13	NaN	-0.171	-34.613	0.056217	0.388	0.012684	38.78	8	283493	1856	3268.53	472	5080	99
CNOT6	ENSG00000113300	CNM	5	179921412	180005405	1	-	-	-	0	0.03	0.06	-0.732	1.317	-0.0001	0.00024		0	76.146	0.934376	-0.529378	-0.486	-41.047	2.29244	0.685	0.0421069	42.09	7	83979	2519.49	4743.92	382	6250	53
ARFRP1	ENSG00000101246	CNM	20	62329996	62339355	-1	1	0.19	0	0.1	0.04	0.02	1.209	0.047	5e-05	7e-05		0	51.8704	0.0384179	-0.587549	2.464	88.755	1.12772	0.753	0.00888854	62.43	14	9383	1011.34	1942	225	5178	75
MTNR1B	ENSG00000134640	CNM	11	92702886	92718232	1	-	-	-	0.18	0.12	0.11	1.687	-0.387	-0.0008	-0.00075		0	29.9861	0.0809925	-0.333333	0.835	-23.358	-0.0370763	0.644	0.0253972	47.03	3	15346	480.691	1091.43	425	1565	7
IL23R	ENSG00000162594	CNM	1	67632083	67725662	1	2	0.57	0	0.42	0.48	0.34	-0.356	0.952	0.00022	0.0003		0	32.9077	0.171689	-0.494552	-0.264	-17.54	0.0358075	0.633	0.0232885	39.96	5	121072	617.664	2111.46	1295	2858	35
MLN	ENSG00000096395	CNM	6	33762450	33771788	-1	-	-	-	0.34	1.97	-	0.796	1.259	8e-05	0.00032		0	33.0101	0.0326966	-0.498382	-0.115	-7.669	0.183496	0.261	0.00144727	54.75	3	9330	70.7561	495	400	558	15
HLA-DPB1	ENSG00000223865	CNM	6	33043703	33054978	1	-	-	-	0.49	0.29	-	1.1	1.254	-0.00753	-0.00335		0	NaN	NaN	-0.466667	NaN	NaN	NaN	NaN	NaN	47.34	8	13706	1337.4	1529.93	421	3991	28
RAB38	ENSG00000123892	CNM	11	87846410	87908635	-1	-	-	-	0	0.03	0.03	0.061	1.026	-0.00144	0		0	12.4872	0.0396162	-0.511312	-0.166	-56.842	-0.706138	0.462	0.0130823	38.42	3	62192	238.566	1146.62	928	1432	8
NTN4	ENSG00000074527	CNM	12	96051583	96184930	-1	2	0.23	0	0.42	0.24	0.08	2.222	1.653	-0.00014	0.0001		0	58.5748	0.891039	-0.493205	0.395	-54.296	1.24881	0.61	0.121477	40.1	8	133382	954.456	2278.14	421	3621	58
BTNL2	ENSG00000204290	CNM	6	32361740	32374905	-1	-	-	-	-	-	0.35	0.256	0.859	-0.00377	-0.00149		0	#N/A	#N/A	#N/A	#N/A	#N/A	#N/A	#N/A	#N/A	42.02	5	13165	363.346	1101.8	331	1460	25
ATP8A2	ENSG00000132932	CNM	13	25946209	26599989	1	-	-	-	0.11	0.13	0.04	-0.501	0.104	-4e-05	-0.00042		0	97.2712	0.0129614	-0.496574	0.062	-47.654	2.6087	0.626	0.0324644	41.77	5	653877	3064.14	4970.41	476	9672	131
PPP1R3B	ENSG00000173281	CNM	8	8993765	9009084	-1	-	-	-	0.43	0.26	0.07	1.322	-0.213	-0.0006	-0.00036		0	27.4742	2.11497e-05	-0.504348	-0.217	-43.753	-1.0807	0.464	0.0157327	46.01	2	15319	1833.66	3922	2334	5510	4
MICA	ENSG00000204520	CNM	6	31371356	31383092	1	-	-	-	0.86	-	-	0.58	0.142	0.00099	-0.00024		0	NaN	NaN	-0.49026	NaN	NaN	NaN	NaN	NaN	50.38	8	15531	616.444	1371.29	514	2260	35
FXYD4	ENSG00000150201	CNM	10	43867090	43871783	1	-	-	-	0.19	-	0.5	-0.36	-1.433	-0.00075	-0.00053		0	47.5634	0.000760639	-0.565217	0.124	-17.086	-0.512663	0.287	0.0183224	54	4	4699	184.53	626.5	328	779	30
SPINK4	ENSG00000122711	CNM	9	33218363	33248565	1	-	-	-	0.55	2.56	0.55	0.407	-0.211	-0.00109	-0.00092		0	27.6309	0.00444186	-0.52381	0.372	-27.733	-0.34878	0.294	0.184211	48.28	2	30202	70.6242	473.444	399	533	9
PDE1C	ENSG00000154678	CNM	7	31790793	32338941	-1	-	-	-	0.55	0.25	0.08	-0.486	0.409	-0.00072	-0.00042		0	50.9548	0.947135	-0.493119	0.116	-12.168	1.13803	0.25	0.0125402	40.15	12	676952	2605.78	4213.68	361	8852	114
FGF4	ENSG00000075388	CNM	11	69587797	69590171	-1	-	-	-	0.37	0.02	0.08	0.331	-0.294	-0.00112	-2e-05		0	NaN	0.408301	-0.481481	0.078	-54.96	1.98288	NaN	0.232355	55.25	2	4319	1428.46	2121.8	557	3165	5
ELTD1	ENSG00000162618	CNM	1	79355449	79472403	-1	1	0	0	0.38	0.17	0.17	-0.257	0.714	0.00029	-6e-05		0	43.0697	2.95431e-12	-0.4663	0.014	-39.249	-1.53028	0.342	0.00985909	35.25	17	392360	1215.24	2326.05	458	3672	159
CAND1	ENSG00000111530	CNM	12	67663061	67713731	1	14	0.28	6477.43	0.04	0	0	-0.485	0.351	0.00013	0.00014		0	97.5423	1	-0.572391	0.573	-59.225	3.76534	0.9835	0.23832	36.87	8	50595	4374.27	5108.26	433	11176	47
PDE7B	ENSG00000171408	CNM	6	136172834	136516712	1	-	-	-	0.23	0.34	0.09	-1.892	-0.47	-0.00129	-0.0004		0	55.0208	0.0278694	-0.499058	-0.056	-46.457	0.915496	0.573	0.0462455	38.31	3	343873	1616.39	4677.83	711	5385	29
MCTP2	ENSG00000140563	CNM	15	94774767	95023632	1	-	-	-	0.55	0.32	0.11	0.553	0.636	-0.00066	-0.00038		0	22.9685	4.25781e-33	-0.504274	-0.516	-43.6	-2.78917	0.001	NaN	38.26	9	252414	2398.88	3944.21	585	7879	103
C11orf21	ENSG00000110665	CNM	11	2316875	2324279	-1	-	-	-	0.38	-	-	0.857	0.431	-0.00076	-0.00075		0	NaN	NaN	-0.5	-0.052	-40.33	NaN	NaN	NaN	60.54	4	7421	863.476	1624	546	2831	14
SVEP1	ENSG00000165124	CNM	9	113127531	113342160	-1	-	-	-	0.49	-	0.19	0.361	0.815	0.00041	9e-05		0	7.99952	1	NaN	-0.165	-17.941	-0.728282	0.675	0.0427302	37.88	5	214632	3750.46	9845.2	588	12350	138
CRTC3	ENSG00000140577	CNM	15	91073157	91188577	1	1	0.25	0	0.2	0.18	0.15	-0.522	0.41	-0.00031	-0.00047		1	62.2975	0.737784	-0.508329	0.082	-27.298	-0.348454	0.601	0.120141	44.02	14	115422	2225.25	2388.34	520	5214	80
SLC17A6	ENSG00000091664	CNM	11	22359643	22401049	1	-	-	-	0	0.04	0.02	0.265	0.299	0.00024	2e-05		0	92.4342	0.0121731	-0.511628	0.262	-51.158	1.21307	0.41	0.0862762	36.46	3	41122	1405.28	2626.05	573	3665	19
KLHL5	ENSG00000109790	CNM	4	39046659	39128477	1	-	-	-	0.28	0.2	0.02	2.634	2.82	-0.0001	-0.00037		0	62.6529	1.2896e-05	-0.523622	-0.223	-42.197	1.29273	0.134	0.014641	36.93	7	81818	874.106	2787.95	585	3425	63
BTN3A1	ENSG00000026950	CNM	6	26402465	26415444	1	-	-	-	-	0.64	-	0.839	0.416	-0.00017	-5e-05		0	20.1434	0.000641399	-0.486172	0.234	-25.149	0.712052	0.013	0.00260918	44.46	11	12971	1000.33	2008.69	570	3442	70
MSRA	ENSG00000175806	CNM	8	9911778	10286401	1	-	-	-	0.7	0.23	0.12	0.272	0.198	-0.00016	-0.00015		0	60.2735	1.48993e-07	-0.505869	-0.218	-43.044	-3.66121	0.831	0.00602681	43.55	10	374599	403.222	1091.38	559	1706	50
TMTC1	ENSG00000133687	CNM	12	29653773	29937692	-1	-	-	-	0.19	0.12	0.09	-0.404	0.441	-0.00071	-0.00038		0	46.2924	0.00123526	-0.49609	0.13	-52.969	0.152322	0.215	0.0147427	39.27	9	283919	2676.16	5227.04	464	8846	117
CTDSP1	ENSG00000144579	CNM	2	219262979	219270664	1	3	0.26	220.52	0.12	0.01	0.01	-0.108	0.237	4e-05	-2e-05		0	67.1345	0.892958	-0.528178	0.441	-36.831	1.58974	0.521	0.0513044	63.19	15	7685	523.48	1014.33	362	2638	85
LIN28B	ENSG00000187772	CNM	6	105404923	105531207	1	1	0.24	0	0.32	0.54	0.18	-0.457	-0.422	-0.00019	-2e-05		0	64.3937	0.809238	-0.45022	0.027	-13.118	1.58975	0.9321	0.096041	36.8	3	146716	1877.77	2695.4	912	5446	15
SPSB4	ENSG00000175093	CNM	3	140770244	140867453	1	-	-	-	0	0.02	0.01	-0.726	-1.17	-0.00113	-0.00074		0	NaN	0.228656	-0.508696	0.038	-41.833	1.65848	NaN	0.0104056	47.06	4	97264	1049.26	1540.64	537	2963	11
ZPBP	ENSG00000042813	CNM	7	49890017	50160925	-1	-	-	-	0.27	0.36	0.26	-0.72	0.65	0.00022	-0.00048		0	54.9485	0.0364683	-0.518797	0.15	-22.864	0.0476719	0.426	0.0194395	36.38	6	270908	297.786	865.032	491	1195	31
C8orf4	ENSG00000176907	CNM	8	40010989	40012821	1	-	-	-	-	0.45	0.06	0.145	-0.26	0.00022	-0.00033		0	50.8403	0.00238309	-0.5	-0.375	-6.421	-0.368701	0.35	0.00697163	36.14	1	1828	0	1829	1829	1829	1
VPS53	ENSG00000141252	CNM	17	411908	624957	-1	-	-	-	0.16	-	0.03	-0.652	0.013	-0.00078	-0.00036		0	88.0128	8.33093e-06	-0.273874	2.76	53.317	1.32754	0.157	0.0170187	45.86	20	213049	3845.7	3250.31	366	13089	175
ST8SIA2	ENSG00000140557	CNM	15	92937058	93011958	1	1	0.18	0	0.06	0.02	0.03	-0.08	0.813	-7e-05	-0.00033		0	52.8824	0.730637	-0.5226	-0.483	-15.157	1.99601	0.845	0.0507336	47.98	4	74847	2230.23	2462.42	807	5655	19
TAS2R4	ENSG00000127364	CNM	7	141478242	141479235	1	-	-	-	1.18	0.62	0.47	0.58	1.399	0.00016	-0.00017		0	12.2764	4.95162e-08	NaN	-0.021	-39.849	-0.543474	0.204	0.00597953	39.8	1	5017	0	5018	5018	5018	1
TNS1	ENSG00000079308	CNM	2	218664512	218867718	-1	3	0.26	404.28	0.13	0.17	0.1	0.427	0.299	-0.00055	-0.00049		0	3.61424	1	-0.504348	0.136	-47.615	-0.644974	0.9877	0.00853065	52.84	24	234394	3523.4	5879.18	278	10680	341
FTSJ2	ENSG00000122687	CNM	7	2273866	2281840	-1	-	-	-	0.95	0.28	0.16	-0.901	-0.391	0.0004	0.00012		0	27.4441	6.97164e-08	-0.427289	0.278	-17.795	0.104265	0.434	0.00521053	49.81	5	8010	607.043	1765.8	582	2511	15
BAK1	ENSG00000030110	CNM	6	33540329	33548019	-1	17	0.29	10030.4	0.15	0.14	0.17	0.175	0.991	0.00022	6e-05		0	34.1485	1.23775e-05	-0.537563	0.281	NaN	0.94352	0.263	0.0100062	57.18	3	7746	34.3487	2171.4	2132	2212	20
FUT2	ENSG00000176920	CNM	19	49199228	49209207	1	-	-	-	0.12	0.14	-	3.364	2.12	0.00013	-1e-05		0	0.963797	7.64302e-17	-0.484848	-0.043	-24.504	0.134229	0.85	0.0352506	51.56	4	9980	997.383	1614.78	312	3116	9
C5orf30	ENSG00000181751	CNM	5	102594403	102614361	1	-	-	-	0.13	0	0.06	-1.648	0.742	-0.00106	-0.00026		0	50.3464	0.665561	-0.615385	1.015	-20.019	1.36072	0.859	0.0324824	37.42	3	19897	694.159	2498	1573	2988	9
ARAP2	ENSG00000047365	CNM	4	36067620	36246131	-1	-	-	-	0.52	0.15	0.16	-0.551	-0.279	-0.00032	-0.00027		0	46.443	1.06523e-09	-0.528173	-0.448	-45.604	-3.07688	0.103	0.0110005	35.53	10	296293	2641.67	3985.45	213	7513	97
BTN3A2	ENSG00000186470	CNM	6	26365387	26378546	1	-	-	-	-	-	-	1.122	0.848	-0.00039	-0.00027		0	16.8484	0.0112767	-0.516063	0.03	1.427	1.74861	0.164	NaN	44.34	19	13161	1331.93	1839.41	402	3776	116
ARL4A	ENSG00000122644	CNM	7	12726481	12730559	1	1	0.25	0	0	-	0.01	0.536	0.046	0.00074	0.00031		0	47.5634	0.473733	-0.569106	0.656	NaN	1.31331	0.775	0.201042	42.63	7	4102	922.682	1602.8	840	3212	15
WNT4	ENSG00000162552	CNM	1	22446461	22470462	-1	2	0.16	8796	0.37	0	0.01	-0.123	-0.1	-0.00016	5e-05		0	76.4713	0.00292564	-0.514706	0.477	-20.368	2.90514	0.6	0.0535615	57.71	3	26656	1797	2264.6	482	3968	10
ANP32B	ENSG00000136938	CNM	9	100745643	100778225	1	2	0.25	25.24	0.77	0.05	0.25	-0.612	-0.138	0.00018	0.00016		0	33.4438	0.963074	-0.484837	0.116	NaN	1.23215	NaN	0.190134	43.52	3	32602	465.4	1044	400	1483	14
MMP3	ENSG00000149968	CNM	11	102706532	102714534	-1	3	0.2	660.22	0.21	0.26	0.28	2.157	1.138	-0.00035	-0.00021		0	28.9802	9.01644e-12	-1	-0.123	-22.128	-2.02831	0.102	0.00304902	38.03	3	7808	703.189	1255.53	296	1822	17
HIST1H2AG	ENSG00000196787	CNM	6	27100832	27103070	1	-	-	-	-	-	-	-1.868	-1.695	1e-05	-4e-05		0	74.3509	7.61509e-09	NaN	0.317	-10.701	0.889669	0.517	0.00483082	46.8	1	2249	0	2250	2250	2250	1
KIAA2018	ENSG00000176542	CNM	3	113367232	113415493	-1	1	0.23	0	0.29	0.3	0.22	-0.018	0.337	-0.00022	2e-05		0	95.7533	1	NaN	-0.157	-50.851	-1.20296	0.68	0.1487	40.61	4	48261	4730.77	8107.05	2133	13704	22
IBTK	ENSG00000005700	CNM	6	82879700	82957471	-1	2	0.23	51.85	0.46	0.43	0.13	0.939	1.092	-0.00017	-0.0001		0	NaN	NaN	-0.531311	NaN	NaN	NaN	NaN	NaN	36.07	10	77768	1121.14	4657.93	721	6040	213
NT5DC3	ENSG00000111696	CNM	12	104164231	104234975	-1	-	-	-	0	0.01	0.05	1.489	1.121	0.00075	-3e-05		0	79.4049	4.98079e-08	-0.510363	-0.001	-12.322	1.79525	0.152	0.0156438	43.11	5	70781	3150.74	3777.75	282	7244	32
DMXL1	ENSG00000172869	CNM	5	118373467	118584833	1	-	-	-	0.17	0.12	0.14	-1.622	-0.842	8e-05	-2e-05		0	96.6267	NaN	-0.503003	0.071	-27.646	-2.42793	0.499	0.072008	37.58	15	211366	4861.05	6957.35	347	11236	154
SLC35F2	ENSG00000110660	CNM	11	107661717	107799019	-1	-	-	-	0.17	0.11	0.09	0.593	0.283	-0.00113	-0.00081		0	12.686	2.48255e-07	-0.495079	-0.005	-52.561	-0.1371	0.654	0.00322712	43.51	6	137302	1092.05	1836	562	3331	46
NCF4	ENSG00000100365	CNM	22	37257030	37274057	1	5	0.26	712.16	-	0.36	0.17	-0.506	0.375	6e-05	-0.00035		0	NaN	NaN	-0.272727	NaN	NaN	NaN	NaN	NaN	53.4	7	17029	249.319	1319.82	796	1643	61
ANKRD17	ENSG00000132466	CNM	4	73939093	74124515	-1	2	0.25	306.92	0.15	-	0.06	-0.452	-1.022	6e-05	2e-05		0	99.8253	1	-0.337556	-0.723	-12.782	5.24222	0.9738	0.409029	36.17	11	185422	3065.53	6831.24	504	10797	199
ATP5G1	ENSG00000159199	CNM	17	46970127	46973233	1	-	-	-	0	-	0.2	0.81	1.204	0.00021	-7e-05		0	46.9851	0.191287	-0.475148	0.246	-9.905	1.23815	NaN	0.0414833	50.08	10	3106	465.425	677.949	359	2214	39
FBXO11	ENSG00000138081	CNM	2	48016455	48132932	-1	6	0.28	629.81	0	0.04	0.04	-1.158	-0.308	0.00014	-0.00027		1	95.9099	0.999999	-0.39732	-0.023	-29.293	4.02959	0.888	0.261167	39.63	10	117182	1536.84	2774.91	299	4760	105
S100A5	ENSG00000196420	CNM	1	153509623	153514241	-1	-	-	-	0.26	0.19	0.03	-0.626	-0.963	-0.00159	-0.00045		0	35.0581	0.024281	NaN	0.101	-14.661	-1.1721	0.338	0.00293533	52.52	2	4618	109.043	622.571	506	710	7
IL21	ENSG00000138684	CNM	4	123533783	123542224	-1	1	0.19	0	0	0.78	0.48	0.806	0.405	0.0008	7e-05		0	51.3102	NaN	-0.444444	-0.369	-18.138	1.24391	0.69	0.0618492	36.97	3	10958	1254.37	1624.46	579	3146	13
PPT2	ENSG00000221988	CNM	6	32121218	32131455	1	-	-	-	0.16	0.44	0.06	-0.664	-0.537	0.00026	0.00015		0	NaN	NaN	-0.516414	NaN	NaN	NaN	NaN	NaN	50.59	12	10237	610.587	1394.31	238	2111	80
NUF2	ENSG00000143228	CNM	1	163236366	163325554	1	4	0.24	347.03	0	0	0.28	1.282	1.535	0.00027	0.00047		0	61.9902	0.000121118	-0.0395137	2.017	27.358	1.08295	0.093	0.0035687	36.44	12	89188	566.259	1253.38	255	1964	98
PKIA	ENSG00000171033	CNM	8	79428374	79517502	1	1	0.23	0	-	0	0.03	-1.051	-1.199	-0.00049	-0.00086		0	47.5212	0.572595	-0.535714	-0.442	-5.584	0.320968	NaN	0.04501	34.68	3	88927	1519.97	2282	588	3962	10
CHST12	ENSG00000136213	CNM	7	2443223	2474242	1	1	0.2	0	0.01	0.01	0.04	-0.937	0.059	0.0003	-0.00012		0	67.4176	0.000176545	-0.496933	0.087	-29.313	2.42085	0.588	0.00448896	50.36	4	44896	7756.27	8738	921	15985	8
NTNG1	ENSG00000162631	CNM	1	107682629	108026080	1	1	1	0	0	0.25	0.05	-0.928	-0.321	-0.00039	-0.00029		0	73.9594	0.999177	-0.524729	0.027	-44.748	2.58824	0.732	0.0236907	37.35	11	343451	1337.8	2899.81	574	4703	64
HIGD1C	ENSG00000214511	CNM	12	51347705	51364289	1	-	-	-	1.01	-	0.19	-0.247	0.714	0.00063	-0.0009		0	25.9021	0.00125573	-0.490741	0.146	NaN	-0.54453	0.253	0.00128703	42.91	1	16584	0	371	371	371	3
TNFSF4	ENSG00000117586	CNM	1	173152873	173176452	-1	-	-	-	0.62	0.11	0.92	-0.207	-0.232	-0.00025	-0.00048		0	53.2739	0.8369	-0.393939	-0.142	-47.461	0.444094	0.727	0.0282243	39.89	3	23600	1361.5	2725.38	520	3492	8
AGAP1,CENTG2	ENSG00000157985	CNM	2	236402733	237035198	1	-	-	-	0.15	0.04	0.02	1.396	0.635	-0.00024	-0.00017		0	90.2175	0.999078	-0.511314	-0.242	-40.735	2.28061	0.685	0.0650515	47.33	14	637757	3879.15	5529.25	541	10889	149
SETMAR	ENSG00000170364	CNM	3	4344988	4359251	1	7	0.26	270.87	-	0.29	0.22	-0.983	0.04	-0.00066	-0.00018		0	16.7701	3.0651e-08	-0.585565	0.763	-45.802	-1.61887	0.682	0.00427934	40.2	8	14263	614.15	1410.13	457	2443	23
ESYT1	ENSG00000139641	CNM	12	56512034	56538455	1	-	-	-	0.32	0.18	0.12	-1.777	-1.595	-0.00052	-0.0007		0	94.7834	4.30994e-11	-0.497615	0.678	-12.306	0.96107	0.07	0.015983	50.49	10	26421	1677.49	2734.97	540	4388	98
FAF1	ENSG00000185104	CNM	1	50905150	51425935	-1	7	0.28	2412.56	0.21	0.07	0.06	-0.694	-0.988	-0.00017	-0.00016		0	87.8441	0.994046	-0.470868	0.171	-17.017	2.2446	0.811	0.0232705	38.27	5	523239	2506.8	3107.06	681	6821	63
IL1RAP	ENSG00000196083	CNM	3	190231840	190375843	1	6	0.27	8821.98	0.51	0.4	0.12	-0.057	0.346	-0.00038	-0.00053		0	69.7548	0.0503041	-0.47973	-0.261	-60.923	1.49844	0.379	0.0393186	37.94	19	145699	1778.39	3405.18	315	5413	137
FBXL15	ENSG00000107872	CNM	10	104178946	104182893	1	-	-	-	0.07	0.11	0.03	-1.214	-0.619	2e-05	0.00011		0	50.2681	0.0691178	NaN	-0.206	-18.465	3.46343	NaN	NaN	61.93	7	3947	724.809	1318.88	776	2362	25
TRAF6	ENSG00000175104	CNM	11	36508577	36531822	-1	96	0.34	237401	0.39	-	0.13	-0.319	-0.971	-0.00012	-0.00019		0	80.2241	0.999125	-0.524138	-0.292	NaN	2.57606	0.9556	0.275156	38.27	3	26503	3064.2	4103.11	575	7885	19
STT3A	ENSG00000134910	CNM	11	125461607	125495110	1	1	0.18	0	0	0	0.01	0.234	0.275	-0.00115	-0.0008		0	89.1814	0.898807	-0.395433	0.038	-29.45	3.52836	0.724	0.0615599	41.03	17	33503	1497.95	2201.71	325	4501	132
PRKCD	ENSG00000163932	CNM	3	53190025	53226733	1	30	0.29	48838.2	0.12	0.05	0.06	0.582	0.416	-7e-05	-0.00011		0	85.6575	0.995406	-0.526462	-0.03	-33.795	3.7481	0.799	0.114521	56.58	11	36708	781.259	2184.45	404	2833	137
CHST9	ENSG00000154080	CNM	18	24495595	24765281	-1	-	-	-	0.28	0.34	0.2	-1.727	0.953	-0.00079	-0.00021		0	40.6722	1.03978e-10	-0.504259	-0.407	-26.282	-0.4786	0.251	0.00732229	38.36	3	278827	4670.5	5540.88	2033	11379	16
NUMB	ENSG00000133961	CNM	14	73741815	73930348	-1	10	0.29	5442.31	0.13	0.12	0.09	-0.902	0.1	-3e-05	0.00013		0	92.7655	0.000141714	-0.466454	0.869	-42.851	1.54878	0.194	0.026012	40.48	28	183510	1274.3	2271.97	552	5172	208
IL6ST	ENSG00000134352	CNM	5	55230923	55290821	-1	23	0.32	49071.4	0.3	0.18	0.17	-1.056	-1.21	-0.00071	-0.00035		1	63.7974	0.999898	-0.513812	-0.115	-29.261	-0.379163	0.558	0.095117	37.44	16	59927	3459.77	4782.9	153	9027	153
GAL3ST3	ENSG00000175229	CNM	11	65809423	65816651	-1	-	-	-	0.22	0.03	0.04	0.223	0.489	-0.001	-0.00031		0	71.1222	0.00149349	-0.49481	0.374	-23.178	3.3136	NaN	NaN	55.97	3	8396	1215.52	2065.29	678	3301	7
SP8	ENSG00000164651	CNM	7	20823906	20826505	-1	3	0.18	17591	0.06	0.01	0.01	0.91	-0.774	0.0003	8e-05		0	NaN	0.992779	-0.5	0.501	-37.801	NaN	NaN	NaN	54.3	3	4603	942.985	2358.25	1618	3496	8
STH	ENSG00000256762	CNM	17	44076616	44077060	1	-	-	-	-	-	-	0.871	1.168	-0.00217	-0.00157		0	#N/A	#N/A	#N/A	#N/A	#N/A	#N/A	#N/A	#N/A	56.18	1	444	0	445	445	445	1
ATG5	ENSG00000057663	CNM	6	106632351	106773666	-1	8	0.25	1723.25	-	0	0.04	-1.727	-0.81	8e-05	-0.00023		0	57.3279	0.896656	-0.505017	-0.102	-21.316	1.6914	0.9002	0.222097	39.61	11	280368	893.874	2280.97	602	3185	71
MSC	ENSG00000178860	CNM	8	72753784	72756703	-1	3	0.26	337.86	-	0.31	0.11	-0.212	0.047	0.00043	0.00026		0	48.3164	0.458671	NaN	-0.102	-40.287	2.36487	0.744	0.184217	58.6	3	2919	834.761	946.667	362	2023	6
PPAP2B	ENSG00000162407	CNM	1	56960419	57110974	-1	-	-	-	0.32	0.43	0.03	-0.199	0.149	0.00024	-0.00025		0	72.0499	0.977144	-0.509838	-0.077	-55.346	1.99283	NaN	0.31371	41.42	5	150540	1241.05	1676.61	597	3273	18
PLA2G6	ENSG00000184381	CNM	22	38507502	38601697	-1	-	-	-	0.1	0.26	0.07	0.577	1.517	-0.00027	-0.00048		0	36.0641	3.10548e-11	-0.499188	0.951	-55.513	0.728857	0.157	0.00929029	51.79	39	103283	1024.26	2275.77	323	3299	349
ZNF512B	ENSG00000196700	CNM	20	62588055	62680113	-1	2	0.24	9.52	0.11	0.07	0.1	0.73	0.002	0.00024	-0.00025		0	92.1571	0.999256	NaN	-0.222	-36.751	1.71191	0.864	0.245487	63.54	1	13226	0	5982	5982	5982	17
GMIP	ENSG00000089639	CNM	19	19740285	19754476	-1	1	0.18	0	0.18	0.18	0.15	-1.812	-0.563	-0.00011	-1e-05		0	64.5564	0.0184009	-0.560322	1.083	-43.8	2.76455	0.396	0.0217556	56.13	8	14181	1278.02	2011.71	533	3528	82
DLG2	ENSG00000150672	CNM	11	83166055	85338966	-1	19	0.26	10115	1.11	0.09	0.06	-1.398	-0.002	0	-0.00028		0	97.8074	0.972301	-0.502621	-0.025	-60.081	1.63838	0.855	0.0355101	37.02	32	2172910	2263.15	3579.2	417	7890	361
PARVB	ENSG00000188677	CNM	22	44395091	44565106	1	1	0.23	0	0.34	0.05	0.08	-0.211	0.763	0.00035	-6e-05		0	28.7934	6.2578e-08	-0.404824	0.042	-48.838	-0.0020223	0.218	0.00377574	50.79	10	173738	1675.03	1928.88	196	5429	75
STAT2	ENSG00000170581	CNM	12	56735381	56753939	-1	11	0.28	1945.57	0.5	0.33	0.26	-1.827	-1.694	-0.00021	-0.00051		0	92.9703	0.792581	-0.501721	0.429	-36.899	1.80605	0.846	0.0251941	47.76	24	18570	1244.57	3812.57	536	4985	384
KSR2	ENSG00000171435	CNM	12	117890817	118406788	-1	2	0.23	0	0	0.03	0.02	0.029	0.538	-0.00023	-0.00021		0	95.3437	NaN	NaN	NaN	-41.897	3.98077	NaN	0.229241	44.66	4	515978	7209.28	13023.1	477	17775	55
ACSM5	ENSG00000183549	CNM	16	20420856	20452658	1	-	-	-	0.2	0.37	0.14	-1.259	-1.085	-0.00282	-0.00244		0	1.49389	5.30406e-09	-0.392857	0.3	-43.893	-0.156014	0.184	0.00521593	42.36	7	31802	1047.85	1493.38	457	2796	37
CSDE1	ENSG00000009307	CNM	1	115259534	115301297	-1	2	0.22	8796	0.16	0	0.03	-0.789	-0.293	0.00012	-5e-05		0	94.2895	0.999746	-0.283472	1.696	38.619	3.223	0.9851	0.242215	38.28	18	41763	1294.88	3169.8	503	4312	189
PDE8A	ENSG00000073417	CNM	15	85523671	85682376	1	-	-	-	0.18	0.19	0.21	-0.064	0.256	-7e-05	-0.0001		0	75.7364	0.341823	-0.506734	0.338	-24.049	0.193043	0.671	0.0427306	41.8	16	158705	1204.75	2981.59	191	4664	206
IRF2BP2	ENSG00000168264	CNM	1	234740015	234745271	-1	-	-	-	0.11	0.05	0.16	-0.086	-0.067	0.00028	5e-05		0	78.182	0.985183	-0.611825	0.532	-29.931	2.45061	NaN	0.0729199	48.01	3	5256	2042.98	3320.33	683	4663	6
IL1RL2	ENSG00000115598	CNM	2	102803433	102856462	1	-	-	-	0.74	0.45	0.3	-1.143	0.564	-0.00022	-9e-05		0	21.1794	9.37736e-16	-0.304348	0.863	-33.089	-0.124662	0.1	0.00329853	41.7	4	52996	675.512	1710.14	557	2565	37
USMG5	ENSG00000173915	CNM	10	105148798	105156223	-1	-	-	-	-	0.09	0.15	1.502	-0.359	0.00026	3e-05		0	43.8106	0.0887993	-0.4785	NaN	NaN	-0.629797	0.35	0.00157667	43.34	5	7451	173.225	641.167	364	882	24
ATXN2	ENSG00000204842	CNM	12	111890018	112037480	-1	3	0.26	712.97	0.52	0.07	0.19	-0.68	-0.88	-0.00031	-0.00015		0	89.7416	0.999998	-0.509246	0.693	-30.42	1.82437	0.626	0.0152512	42.52	43	156191	1266.37	3385.44	381	4674	572
CTNND2	ENSG00000169862	CNM	5	10971952	11904155	-1	3	0.23	432.25	0.05	0.29	0.04	-0.265	0.225	-1e-05	-0.00026		0	99.1386	1	-0.46988	0.757	-40.164	3.83654	0.99525	0.527353	39.45	17	932610	1710.14	3088.66	415	5888	176
CDH9	ENSG00000113100	CNM	5	26880709	27121257	-1	1	0.26	0	0.13	0.27	0.07	-0.034	0.033	0.00016	-0.00028		0	91.3921	0.961352	-0.499461	-0.309	-33.164	1.90914	0.647	0.191712	34.23	5	240553	1004.76	2025.53	532	3082	30
NAT8	ENSG00000144035	CNM	2	73867959	73869520	-1	-	-	-	0.15	-	-	-0.728	1.114	0.00033	-0.00059		0	8.04168	0.00861955	NaN	1.063	NaN	-2.50718	0.367	0.00399519	52.06	1	1699	0	1085	1085	1085	2
FGF3	ENSG00000186895	CNM	11	69624992	69633792	-1	1	0.2	0	0.23	0.06	0.08	-0.345	1.517	0.00027	7e-05		0	NaN	0.014115	-0.5	0.482	-56.497	0.56279	NaN	0.0122366	61.22	2	9448	360.401	1211	882	1540	6
SUCNR1	ENSG00000198829	CNM	3	151591431	151599665	1	-	-	-	0.39	0.21	0.22	0.232	-0.425	9e-05	0.00021		0	39.2567	1.14855e-08	0	-0.142	-34.325	-0.756004	0.248	0.0020926	33.38	1	10976	0	4181	4181	4181	3
SYT2	ENSG00000143858	CNM	1	202559724	202679545	-1	2	0.24	69.39	0	0.03	0.01	1.345	1.052	6e-05	-0.00021		0	84.9768	0.935261	-0.489467	0.599	-31.058	1.9537	0.775	0.111816	50.15	2	119858	10.8044	7624.5	7614	7635	18
LPAR2	ENSG00000064547	CNM	19	19734477	19739739	-1	3	0.24	118.88	0.05	0.05	0.05	0.372	0.262	0.00015	2e-05		0	29.2332	0.000133322	-0.888889	0.145	-45.04	1.7603	0.433	0.0176197	58.93	9	5275	866.318	1237.46	355	2546	28
ACTR1A	ENSG00000138107	CNM	10	104238986	104262482	-1	6	0.31	16615.6	0	0	0	0.852	2.04	-7e-05	-0.00028		0	78.2543	0.965944	-0.381018	1.181	28.746	3.57945	0.734	0.0714596	50.48	7	40831	1103.75	1925.74	512	3519	46
ITIH4	ENSG00000055955	CNM	3	52846991	52865495	-1	-	-	-	0.68	0.3	0.25	-0.387	0.098	0.0003	6e-05		0	12.9751	6.89554e-05	-0.469388	0.089	-37.102	1.06644	0.228	0.0106605	55.63	14	17726	899.064	2496.21	262	3282	149
TMEM180	ENSG00000138111	CNM	10	104221149	104236802	1	-	-	-	0.14	0.14	0.08	2.062	2.068	4e-05	-9e-05		0	88.067	2.13674e-09	-0.540347	0.518	-13.633	0.123221	0.771	0.0246566	53.46	5	15650	1122.18	1470.46	424	2852	26
PLCH2	ENSG00000149527	CNM	1	2357419	2436969	1	-	-	-	0.14	0.16	0.1	-0.696	0.238	-0.00096	-0.0002		0	NaN	NaN	-0.510638	NaN	NaN	NaN	NaN	NaN	64.61	8	79552	1332.79	4848.83	568	6986	118
RIT1	ENSG00000143622	CNM	1	155867599	155881195	-1	8	0.27	8339.98	-	0	0.04	0.176	0.059	-0.00013	-0.00012		0	69.4175	0.170589	-0.516035	0.061	-17.342	2.20371	0.649	0.105535	43.8	9	13596	1018.89	1304.94	519	3390	47
RASIP1	ENSG00000105538	CNM	19	49223844	49243978	-1	1	0.22	0	0.25	0.4	0.03	-0.392	2.039	4e-05	1e-05		0	70.1163	0.996717	-0.499695	0.734	-48.939	3.7655	NaN	0.203314	53.6	4	20025	1178.84	2193.45	546	3199	22
HERC2	ENSG00000128731	CNM	15	28356186	28567298	-1	9	0.26	7032.81	0.07	0.1	0.04	-1.365	-2.031	-0.00033	-0.00113		0	99.8374	NaN	-0.507378	0.312	-36.684	8.19123	0.693	0.0939481	43.75	14	211139	6067.15	9247.7	323	15364	197
CYP24A1	ENSG00000019186	CNM	20	52769988	52790512	-1	-	-	-	0.58	0.31	0.12	-0.366	0.342	-0.00114	-0.00067		0	13.0354	1.44374e-10	-0.333333	0.286	-28.916	-1.05544	0.027	0.00777122	43.37	6	20540	985.182	2080.79	380	3278	39
SCAMP3	ENSG00000116521	CNM	1	155225770	155232221	-1	5	0.27	256.69	0	0.15	0.12	-0.402	-0.321	2e-05	1e-05		0	NaN	NaN	-0.478555	NaN	NaN	NaN	NaN	NaN	51.95	9	6451	343.972	1084.84	649	1545	51
PAG1	ENSG00000076641	CNM	8	81882526	82024303	-1	12	0.28	1772.92	0.52	0.21	0.12	-0.402	-0.089	-0.00095	-0.00048		0	75.0376	0.00577844	-0.524772	0.13	-58.109	0.42429	0.826	0.0114929	40.56	4	144258	5188.02	6653.73	315	10744	15
PLEKHA1	ENSG00000107679	CNM	10	124134212	124191867	1	2	0.2	0	0.08	0.12	0.13	0.506	0.736	0.00027	0.00033		0	33.0281	0.0103717	-0.618644	-0.298	-38.188	1.10391	0.155	0.0171244	37.12	8	67906	4217.91	5039.4	603	14010	77
NMUR2	ENSG00000132911	CNM	5	151771093	151812929	-1	1	0.67	0	0.57	0.34	0.14	1.29	1.202	-0.0002	-0.00012		0	5.27077	2.25148e-05	-0.333333	0.032	-26.486	-0.138351	0.335	NaN	37.97	2	41822	863.254	1251.5	444	2059	8
CLU	ENSG00000120885	CNM	8	27454434	27472548	-1	19	0.32	77630.6	0.36	0.17	0.14	0.749	1.064	-0.0002	-9e-05		0	26.5707	0.00185306	-0.486427	-0.03	-37.5	1.91097	NaN	0.0383602	49.61	17	17783	918.348	1414.08	303	2807	86
NFKBIZ	ENSG00000144802	CNM	3	101546835	101579866	1	3	0.26	6.62	0.16	0.44	0.17	-0.119	-0.26	0.00027	6e-05		0	67.1947	0.999734	-0.495422	0.549	-29.388	0.526977	NaN	0.369919	40.23	11	33031	1288.38	2261.04	482	3923	72
LEF1	ENSG00000138795	CNM	4	108968701	109090112	-1	20	0.3	5631.62	0.19	0.04	0.05	-1.128	-0.88	-0.00048	-0.00036		1	33.8715	0.95169	-0.48947	0.05	-34.99	1.6537	0.9838	0.236509	40.02	21	121411	938.631	1414.71	527	3575	150
CCR5	ENSG00000160791	CNM	3	46411633	46417697	1	12	0.27	40584.8	0.21	-	-	0.266	1.695	0.00025	0.00025		0	17.9688	2.61869e-09	NaN	0.096	3.477	-2.34924	0.193	0.000665198	43.53	2	5352	1245.92	2730.67	1292	3450	3
FKBPL	ENSG00000204315	CNM	6	32096484	32098068	-1	1	0.23	0	0.64	0.48	0.44	-0.114	-0.826	0.00054	0.00011		0	NaN	NaN	-0.530172	NaN	NaN	NaN	NaN	NaN	54.55	1	1581	0	1342	1342	1342	2
PRUNE2	ENSG00000106772	CNM	9	79226292	79521003	-1	2	0.25	2303.72	0.88	0.42	0.35	0.408	0.401	-0.00023	-0.00056		0	1.61436	2.51277e-16	-0.514056	-0.268	-42.259	-1.60698	0.048	NaN	41.04	15	294738	5153.89	6922.67	434	12612	130
VCAM1	ENSG00000162692	CNM	1	101185298	101204601	1	5	0.23	23541.6	0.45	0.37	0.24	-0.304	-0.35	-0.0001	-0.00034		0	69.3753	0.083525	-0.490196	-0.216	-30.358	-0.0145392	0.482	0.0273132	36.93	6	19303	304.675	2809.47	2475	3865	43
KMT2A	ENSG00000118058	CNM	11	118307205	118397539	1	50	0.31	103125	0.12	0.09	0.12	-1.479	-1.744	-0.00019	-0.00029		0	99.7651	1	-0.574124	2.168	NaN	6.64132	NaN	0.216813	41.25	24	90342	6225.51	8873.96	158	16600	190
PADI4	ENSG00000159339	CNM	1	17634690	17690499	1	5	0.29	135.72	0.17	-	0.18	0.437	1.487	0.00019	-4e-05		0	7.15017	1.40038e-11	-0.514754	0.603	-3.956	-0.529706	0.089	0.00350086	49.06	5	55809	871.521	1444.81	373	2267	31
RPN2	ENSG00000118705	CNM	20	35806813	35870022	1	9	0.31	15406.4	0.09	0.04	0.1	-0.775	0.809	0.00011	-0.00038		0	24.3118	0.984378	-0.0867124	1.017	84.394	-0.0053626	0.278	0.0156648	44.36	8	63209	802.457	1497.96	453	2348	69
LMNB1	ENSG00000113368	CNM	5	126112315	126172712	1	12	0.32	7389.15	0.3	0.06	0.03	-0.376	-0.055	0.00034	5e-05		0	88.3923	0.986401	-0.467634	0.086	9.913	1.49225	0.819	0.087293	42.33	8	60397	1096.09	1997.35	557	3475	57
DSC1	ENSG00000134765	CNM	18	28709199	28742819	-1	11	0.26	2419.45	0.53	0.38	0.17	0.034	1.367	-0.00014	-0.0013		0	9.51148	1.32548e-11	-0.48913	-0.149	-44.503	-1.23565	0.142	0.0119835	35.2	2	33620	23.3459	4248.7	4225	4271	33
HLA-DRB1	ENSG00000196126	CNM	6	32546546	32557625	-1	2	0.3	6881.44	0.48	0.77	-	1.898	1.815	0.00079	0.00031		0	0.156617	0.00571842	-0.75	-0.325	NaN	2.03307	0	NaN	44.36	1	11079	0	1229	1229	1229	6
TNFSF8	ENSG00000106952	CNM	9	117656003	117692697	-1	1	0.2	0	0	0.21	0.28	1.233	0.753	4e-05	-5e-05		0	58.9844	0.57983	-0.538462	-0.3	-27.912	0.292297	0.9213	0.246175	42.47	3	37252	506.262	1480.64	524	1906	11
SFRP4	ENSG00000106483	CNM	7	37945543	38065297	-1	-	-	-	0.28	0.11	0.05	1.167	0.712	0.00029	-7e-05		0	74.9895	3.10611e-07	-0.25	-0.177	-25.865	1.27542	0.358	0.00779351	39.07	3	119763	1068.18	1682.43	626	2868	14
CLYBL	ENSG00000125246	CNM	13	100258919	100549387	1	3	0.26	3	0.31	0.17	0.16	-0.298	0.11	-0.00067	-8e-05		0	46.4008	4.54444e-09	-0.501166	-0.29	-37.312	-0.197035	0.111	NaN	43.21	7	290465	2499.29	2191.25	386	6771	36
QSOX1	ENSG00000116260	CNM	1	180123969	180173165	1	-	-	-	1.54	0.27	0.28	-0.648	-0.165	3e-05	-0.00057		0	63.966	1.43894e-05	-0.543131	0.516	-33.959	-0.460479	0.186	0.00259667	51.85	4	49161	3615.07	4412.71	893	9276	35
IL31RA	ENSG00000164509	CNM	5	55147207	55218678	1	-	-	-	0.63	0.54	0.61	-1.195	-0.09	1e-05	-9e-05		0	85.6454	2.59869e-14	-0.465409	0.111	-12.837	-0.486416	0.083	0.00985914	42.13	13	71497	578.559	2386.42	428	3197	156
DNAJC1	ENSG00000136770	CNM	10	22045466	22292698	-1	2	0.2	433.94	0.13	0.36	0.25	-1.131	-1.752	0.00016	-0.00048		0	79.5554	4.04485e-07	-0.504155	0.201	-40.466	0.111424	0.084	0.00725839	37.73	5	247221	781.529	1266.19	363	2100	27
UPF2	ENSG00000151461	CNM	10	11962021	12085169	-1	18	0.26	4583.91	0.12	0.22	0.03	-0.651	-0.495	-9e-05	-0.00041		0	98.3615	1	-0.169314	2.642	120.48	3.04538	0.832	0.194885	40.23	4	123148	826.247	5224.52	640	5569	67
PPP1R21	ENSG00000162869	CNM	2	48667737	48742525	1	-	-	-	0.07	0.23	0.08	0.08	-0.008	-0.00039	-0.00028		0	87.9104	0.0446718	-0.502358	0.139	-21.485	-3.19757	NaN	0.0203854	39.73	9	74793	867.473	2664.09	448	3208	125
CDKN2B	ENSG00000147883	CNM	9	22002902	22009362	-1	6	0.26	1610.89	0	0.04	0.08	-0.029	-0.142	0.00013	-0.00017		0	58.9844	0.00502904	-0.493197	-0.882	-52.078	0.961697	0.617	0.0530423	41.04	3	6402	1223.5	2594.2	1069	3853	5
DTYMK	ENSG00000168393	CNM	2	242615157	242626406	-1	2	0.25	0	0	0.21	0.15	1.545	1.428	0.00051	-1e-05		0	59.2073	0.000864276	-0.126338	4.952	-24.709	0.554376	0.632	0.22668	51.06	7	11197	271.344	774.207	322	1089	29
BCAS1	ENSG00000064787	CNM	20	52553316	52687304	-1	3	0.26	114.19	0.2	0.48	0.56	0.739	0.373	0.0003	-0.00042		0	8.77658	2.24831e-08	-0.51773	0.295	-27.154	-0.778929	0.131	0.021938	40.73	4	133817	1740.2	3447.84	882	6112	38
CCL13	ENSG00000181374	CNM	17	32683471	32685629	1	1	0.17	0	-	0.33	-	-	0.007	-	-0.00038		0	24.4805	0.00477119	-0.666667	-0.501	5.254	-0.213349	0.449	0.00418461	48.76	2	2130	84.3493	761.4	669	823	5
LNPEP	ENSG00000113441	CNM	5	96271098	96373219	1	3	0.23	69.6	0.27	0.28	0.16	-0.838	0.291	-0.00061	-0.00036		0	93.6148	0.999816	-0.501346	0	-21.156	0.205349	0.642	0.112354	37.19	5	102119	4665.34	6737.95	562	12134	44
CEBPA	ENSG00000245848	CNM	19	33790840	33793470	-1	36	0.33	52675.6	0.41	0.09	0.02	-0.147	-0.421	-0.00047	-0.00044		1	NaN	0.921053	NaN	0.892	-16.813	NaN	NaN	NaN	65.86	1	2600	0	2601	2601	2601	1
PIGY	ENSG00000255072	CNM	4	89442724	89442940	-1	-	-	-	-	-	0.06	-1.307	-1.709	0.00011	-0.00135		0	32.7992	NaN	NaN	0.053	NaN	-0.418457	NaN	0.00287748	44.24	1	216	0	217	217	217	1
CXCL12	ENSG00000107562	CNM	10	44793038	44881941	-1	4	0.22	778.18	0	0.66	0.22	-0.023	0.312	-0.00092	-0.00019		0	35.1003	0.0406352	-0.571429	0.39	-37.229	-0.54842	0.244	0.0206941	52.37	8	16328	1079.89	1253.65	404	3532	26
NSF	ENSG00000073969	CNM	17	44668035	44834830	1	27	0.28	61448.1	0.54	0.02	0.02	-0.692	-0.622	0.00011	-0.00011		0	NaN	NaN	-0.0468416	NaN	NaN	NaN	NaN	NaN	38.62	8	166795	1477.17	2121.71	364	3983	73
AFF3	ENSG00000144218	CNM	2	100163718	100759201	-1	1	0.22	0	0.16	0.15	0.19	-0.257	0.284	0.00016	-0.00011		1	96.6749	0.999994	NaN	0.469	-47.296	2.12093	0.559	0.0614432	41.69	27	647009	3150.67	3613.57	369	9849	229
GRIA1	ENSG00000155511	CNM	5	152869175	153193429	1	13	0.26	7374.4	0.28	0.11	0.04	0.644	0.714	8e-05	-0.0002		0	97.3315	NaN	-0.507937	0.314	-34.351	4.2392	0.9423	0.230799	41.18	13	324254	1583.2	3140.18	362	5584	125
PHF7	ENSG00000010318	CNM	3	52443510	52457657	1	1	0.26	0	0.33	0.26	0.24	-1.691	-1.89	0.00011	-2e-05		0	82.8926	0.0397674	-0.519855	-0.09	-24.259	0.401027	0.775	0.020171	45.17	11	12981	496.123	1324.72	387	2127	74
SORCS1	ENSG00000108018	CNM	10	108333421	108924292	-1	-	-	-	0.54	0.28	0.08	-1.373	0.217	-0.00044	-0.0006		0	80.4891	NaN	-0.546201	0.518	-41.431	2.16857	0.356	0.0314441	40.11	10	590871	2438.37	4785.37	629	7272	143
OSM	ENSG00000099985	CNM	22	30658818	30662829	-1	1	0.2	0	0.48	0.3	0.2	-1.255	-0.421	0.00017	0.00012		0	23.8901	0.00706709	-0.449275	-0.06	-34.363	0.0199309	0.443	0.0564308	60.33	3	4022	601.109	1190.38	464	1865	8
WNT3	ENSG00000108379	CNM	17	44839872	44910520	-1	-	-	-	0	0	0.01	-0.983	-0.17	-5e-05	-0.00021		0	NaN	NaN	-0.511155	NaN	NaN	NaN	NaN	NaN	53.82	4	70648	1330.43	1569.36	549	3287	14
CENPV	ENSG00000166582	CNM	17	16245848	16256970	-1	-	-	-	0	0	0.19	-0.35	1.049	0.0002	-0.00014		0	54.4244	0.00235396	-0.53589	1.552	-7.825	3.07711	NaN	0.0422366	48.01	7	11122	509.57	965.364	473	1770	22
DLC1	ENSG00000164741	CNM	8	12940870	13373167	-1	1	0.21	0	0.45	0.26	0.15	-0.75	0.42	-0.0005	-0.00044		0	71.3451	0.999966	-0.486183	-0.279	-53.212	-3.41823	0.483	0.0320981	38.54	18	521249	2243.23	3284.74	383	7412	111
STAT3	ENSG00000168610	CNM	17	40465342	40540586	-1	75	0.34	214487	0	0.04	0	-0.286	0.605	-0.00033	-4e-05		1	87.4285	0.999977	-0.491147	-0.051	-26.096	5.5952	0.9641	0.250908	45.02	14	75244	1297.47	2847.12	186	5047	143
PEMT	ENSG00000133027	CNM	17	17408877	17495022	-1	-	-	-	0.41	0.17	0.11	1.025	0.347	-0.00021	-7e-05		0	23.7335	0.0061079	-0.494601	-0.119	-8.677	-0.554713	0.543	0.0407335	55.22	13	86145	207.158	810.319	383	1050	72
C12orf74	ENSG00000214215	CNM	12	93096619	93102325	1	-	-	-	1.48	1.43	-	-1.297	0.489	-0.00075	7e-05		0	22.2517	0.000165888	-0.6	0.538	-33.765	-1.41841	0.599	0.000596177	#N/A	#N/A	#N/A	#N/A	#N/A	#N/A	#N/A	#N/A
GLOD4	ENSG00000167699	CNM	17	660337	685581	-1	-	-	-	0.24	0.38	0.11	-1.02	-1.36	-0.00013	-0.00037		0	30.4801	1.88137e-08	-0.496388	-0.48	-41.089	-0.231548	0.188	0.00543688	45.54	19	26293	820.658	1360.48	111	2737	114
TRPT1	ENSG00000149743	CNM	11	63991271	63993726	-1	1	0.25	0	0.14	0.47	0.23	-0.438	-1.061	-2e-05	0		0	27.1851	7.02178e-05	-0.513784	0.734	-3.964	0.281572	0.06	0.00773191	60.14	16	2455	437.531	938.732	355	1809	82
PDE4B	ENSG00000184588	CNM	1	66258197	66840259	1	-	-	-	0.07	0.03	0.11	-0.018	0.08	0.00011	-0.00014		0	92.1812	0.77807	-0.520537	-0.14	-37.278	1.98194	0.596	0.0565029	37.45	18	582065	1771.02	2550.66	226	4546	120
WISP1	ENSG00000104415	CNM	8	134203282	134242587	1	1	0.2	0	0.23	0.14	0.14	0.286	1.214	-0.00034	-6e-05		0	14.8485	0.000140413	-0.424658	-0.416	-24.821	-0.142631	0.465	0.0088828	48.12	5	40651	1985.18	2233.24	545	5190	17
POLD3	ENSG00000077514	CNM	11	74204896	74380162	1	5	0.31	2185.08	0.26	0.34	0.22	-0.274	0.765	-0.00036	-0.00018		0	19.3482	0.590443	-0.0574572	1.674	28.062	-0.19199	0.801	0.0205311	41.72	10	175266	1155.76	1701.86	513	3788	65
TNFRSF10A	ENSG00000104689	CNM	8	23047965	23082639	-1	10	0.31	3836.88	1.05	0.78	-	0.314	0.538	0.00026	0.0001		0	17.0291	4.13165e-10	-0.509378	-0.227	-7.603	-0.922065	0.72	NaN	45.34	4	34650	939.528	1472.75	342	2690	28
ZCWPW1	ENSG00000078487	CNM	7	99998449	100026615	-1	-	-	-	0.81	0.56	0.48	-0.217	-0.417	3e-05	-0.00023		0	11.668	1.94322e-18	-0.510101	-0.175	-13.641	-0.122553	0.109	0.00674309	44.82	8	28166	574.194	1802.14	617	2356	78
ADAM23	ENSG00000114948	CNM	2	207308263	207485851	1	-	-	-	0	0.32	0.1	-1.831	-0.556	-0.00011	0.00019		0	90.1271	0.996766	-0.508365	-0.109	-37.56	1.72503	0.489	0.0456258	38.27	3	177595	2005.56	4302.33	460	6334	55
DNMT1	ENSG00000130816	CNM	19	10244021	10341962	-1	37	0.31	21721.4	0.01	0.08	0.14	-1.051	-0.467	-0.00025	-0.0001		0	99.0302	1	-0.296081	1.86	53.511	6.42205	0.9528	0.255094	50.43	28	97941	2238.43	3057.47	231	5408	253
SERINC3	ENSG00000132824	CNM	20	43124862	43150750	-1	8	0.25	11869	0.05	0.16	0.26	-1.223	-1.03	0.00011	-0.00023		0	74.6883	0.0140669	-0.518939	0.258	-12.136	-0.722244	0.253	0.0470855	42.52	4	25864	1575.04	2351.21	393	4396	29
ETAA1	ENSG00000143971	CNM	2	67624451	67637677	1	-	-	-	0.88	0.6	0.56	-0.321	-0.125	-0.00101	-0.00018		0	19.6012	1.81058e-08	-0.368263	-0.363	-19.174	-1.63322	0.156	0.190819	33.29	4	14767	1205.88	4218.96	2946	5687	23
MAN2A1	ENSG00000112893	CNM	5	109025067	109205326	1	-	-	-	0.08	0.42	0.19	0.452	0.345	0.0004	0.00027		0	93.8016	0.991762	-0.517807	-0.26	-31.572	-1.53149	0.757	0.0254338	36.58	6	180259	1862.39	3487.92	448	5599	36
MACROD2	ENSG00000172264	CNM	20	13976015	16033842	1	2	0.26	0	0.81	0	0.41	0.567	0.19	-2e-05	-0.00033		0	13.8184	0.970694	-0.504011	0.231	-57.476	0.203944	0.295	0.014677	37.94	15	2057828	1778.14	2422.84	486	4994	107
DAP	ENSG00000112977	CNM	5	10679342	10761384	-1	1	0.24	0	-	-	0.05	-1.186	0.145	-0.00154	-0.00056		0	34.0461	0.0419182	-0.595318	-0.075	-30.566	0.00821755	0.396	0.000533376	46.29	6	82004	700.652	1044.47	277	2301	19
RREB1	ENSG00000124782	CNM	6	7107830	7252213	1	3	0.27	36.68	0.14	0.14	0.13	1.133	0.171	0.00027	-4e-05		0	58.7194	1	-0.355631	-0.164	-41.888	-0.047612	0.99883	0.423432	45.65	10	144383	2875.29	5251	243	9067	89
MALT1	ENSG00000172175	CNM	18	56338618	56417371	1	7	0.31	1168.3	0.45	0.11	0.13	-0.503	0.155	0.00035	0.00012		1	57.6833	0.994133	-0.550345	0.012	-28.069	2.06117	0.508	0.0904403	38.93	11	83012	2551.72	3291.93	500	9289	120
CEBPG	ENSG00000153879	CNM	19	33864236	33873591	1	5	0.31	5606.88	0.19	0.05	0.07	-1.446	-0.592	-0.00055	-0.00045		0	52.4185	2.4025e-05	-0.559012	-0.078	-0.645	-0.584051	0.378	0.0641795	43.83	3	9001	524.601	3368.57	2810	3845	7
MYC	ENSG00000136997	CNM	8	128747680	128753674	1	130	0.35	300912	1	0.07	0.22	-1.553	-1.667	0.00022	-0.00031		0	58.7013	NaN	-0.454545	2.884	103.396	NaN	NaN	NaN	51.53	10	7517	931.406	1897.16	345	3721	25
TMEM68	ENSG00000167904	CNM	8	56608983	56685966	-1	-	-	-	0	0.08	0.08	0.655	0.147	-6e-05	-0.00049		0	52.7679	5.61009e-07	-0.50506	0.292	-16.522	0.990278	0.496	0.0184861	38.91	19	76983	1076.51	1461.54	430	4512	85
HEMGN	ENSG00000136929	CNM	9	100689073	100707138	-1	-	-	-	0.65	0.56	0.65	-1.097	1.085	0.00011	-8e-05		0	63.0083	2.46373e-11	-0.482759	-0.429	-16.007	-0.959917	0.716	0.00190696	39.24	2	18065	56.921	2144	2084	2192	9
KIF18A	ENSG00000121621	CNM	11	28042167	28129855	-1	-	-	-	0.54	0.27	0.24	-0.868	-0.35	3e-05	-4e-05		0	70.0199	0.000265697	-0.138229	0.06	70.811	-0.518531	0.201	0.0279974	33.97	4	87537	1038.53	2545.84	592	3417	31
HOXD1	ENSG00000128645	CNM	2	177053307	177055688	1	1	0.2	0	0.54	0.3	0.09	-1.343	-0.364	-0.00079	-2e-05		0	51.5752	3.87036e-05	-1	0.611	-25.567	1.27464	NaN	0.0128417	56.07	1	2239	0	1886	1886	1886	2
FRMD4B	ENSG00000114541	CNM	3	69219141	69591734	-1	-	-	-	0.32	0.12	0.05	-0.722	1.063	-0.00099	-0.00023		0	5.21655	0.780519	-0.494642	0.345	-48.801	-1.62928	0.886	0.0387786	41.41	18	373801	2224.53	2111.61	477	6283	124
TNFSF15	ENSG00000181634	CNM	9	117551600	117568406	-1	2	0.2	5.38	0.4	0.24	0.39	1.725	-0.248	0.00021	0.00017		0	49.738	0.468108	-0.166667	-0.778	-34.399	-0.284737	0.676	0.0469729	42.53	2	21387	1696.73	5824.2	2789	6583	5
PTPRK	ENSG00000152894	CNM	6	128289924	128841870	-1	4	0.27	160.59	0	0.43	0.01	-0.593	-0.925	-4e-05	-0.00054		1	94.3678	0.150243	-0.523822	0.068	-21.184	2.88022	0.335	0.0187612	35.41	22	551895	1927.04	3977.67	311	6087	303
SKAP2	ENSG00000005020	CNM	7	26706681	27034858	-1	3	0.25	127.05	0.11	0.27	0.1	0.571	1.213	0.00012	-0.0001		0	35.7388	0.394645	-0.503709	-0.33	-26.964	0.309232	0.491	0.0473607	36.94	9	328171	1337.52	1328.48	513	3839	60
LMTK2	ENSG00000164715	CNM	7	97736197	97838945	1	4	0.24	220.78	0.26	0.37	0.19	-1.471	-1.248	-0.0004	-0.00054		0	59.4904	1	-0.504274	0.18	-32.926	0.641003	0.897	0.0807673	43.73	2	102776	3608	7099.78	540	8974	18
MECOM	ENSG00000085276	CNM	3	168801287	169381406	-1	12	0.29	736.88	0.11	0.09	0.08	-0.863	-0.357	-0.00014	-0.00035		0	61.5385	0.999983	-0.549238	-0.653	-1.834	1.38311	NaN	0.128736	37.45	20	580276	1651.84	3550.52	379	5732	191
IGSF3	ENSG00000143061	CNM	1	117117031	117210375	-1	-	-	-	0.02	0.37	0.14	-1.675	-0.355	-0.0003	-0.00014		0	38.9314	0.996573	-0.508897	1.603	-15.775	3.65486	0.498	0.0500782	46.14	4	93356	2097.01	5841.53	268	7326	36
FOXO3	ENSG00000118689	CNM	6	108881038	109005977	1	25	0.31	21097.1	0.12	0.02	0.05	-0.224	-0.875	-0.00044	-0.00031		1	54.051	NaN	-0.540399	-0.147	NaN	NaN	NaN	NaN	41.71	3	124939	2294.4	5877.9	2553	7308	10
IFI44L	ENSG00000137959	CNM	1	79085607	79108484	1	-	-	-	0.7	0.59	0.39	-0.962	-0.97	-0.00032	-0.0001		0	7.0056	7.18145e-07	-0.485714	-0.282	-3.874	-2.23412	0.078	NaN	34.5	10	26223	2188.77	2258.25	554	5829	53
TNFAIP3	ENSG00000118503	CNM	6	138188351	138204449	1	31	0.29	53184.2	0.1	0.15	0.09	-1.49	-0.512	2e-05	-0.00051		1	74.2967	0.99915	-0.535211	0.446	-51.867	1.20663	0.859	0.38127	43.95	11	16098	1480.68	2869.13	421	4665	69
EFR3B	ENSG00000084710	CNM	2	25264999	25378243	1	-	-	-	0.24	0.14	0.02	0.775	0.301	0.00018	-5e-05		0	NaN	NaN	-0.512828	0.312	-46.529	NaN	NaN	NaN	48.39	5	117059	2036.01	4264.96	1980	7486	103
PRKCQ	ENSG00000065675	CNM	10	6469105	6622263	-1	12	0.29	6910.68	0.1	0.04	0.04	0.249	0.429	0.00026	-0.00011		0	77.7062	0.988198	-0.539936	0.402	-56.305	2.09547	0.712	0.0739666	43.1	4	153158	78.3592	3164.33	3077	3255	69
UBE2Z	ENSG00000159202	CNM	17	46985731	47006418	1	19	0.27	6817.66	0.13	0	0.01	1.898	1.979	0.00017	2e-05		0	66.996	0.875664	-0.546742	0.573	-9.006	3.3057	0.828	0.298875	47.4	8	20649	1424.33	1647.67	322	4250	36
ACTN2	ENSG00000077522	CNM	1	236849754	236927931	1	13	0.26	32453.8	0.07	0.03	0.01	0.138	-0.121	-0.00062	-0.00068		0	77.7122	0.999746	-0.513089	0.03	-42.129	1.76008	0.9171	0.0582974	42.49	13	100490	1231.07	3179.86	341	5103	195
DTNB	ENSG00000138101	CNM	2	25600067	25896503	-1	12	0.27	15794.2	0.26	0.27	0.08	-0.258	-0.227	0.00012	-8e-05		0	68.3754	0.0145742	-0.507352	0.294	-38.576	-0.3339	NaN	0.0151054	41.46	30	296449	741.156	1825.12	373	2474	284
PCBD2	ENSG00000132570	CNM	5	134240596	134343649	1	29	0.28	41868.3	0.27	0.62	0.28	-1.731	-0.807	-0.0007	-0.00017		0	56.2255	0.00209961	-0.566104	-0.213	-10.148	0.122686	0.336	0.0156101	42.14	4	102839	2061.92	2316.8	361	5621	20
GLG1	ENSG00000090863	CNM	16	74485856	74641012	-1	3	0.25	426.56	0.09	0.26	0.03	0.811	0.34	0.00031	0		0	98.3073	1	-0.518993	0.556	-12.186	2.86418	0.9891	0.0825424	42.38	14	159717	2983.53	4619.29	461	9287	171
FERMT2	ENSG00000073712	CNM	14	53323986	53419153	-1	1	0.2	0	0	0.02	0.02	-1.316	-0.092	-0.00038	-0.00026		0	78.0736	0.999969	-0.427703	0.444	49.146	1.54056	0.924	0.192318	39.3	15	95167	1054.91	2421.54	555	6001	138
PBRM1	ENSG00000163939	CNM	3	52579368	52719933	-1	8	0.27	80.51	0.11	0.13	0.02	-0.05	0.434	4e-05	-2e-05		1	98.6507	1	-0.513724	0.106	-58.391	3.48365	0.9255	0.173656	40.81	20	140565	1631.39	4513.96	457	7523	349
CFHR5	ENSG00000134389	CNM	1	196946667	196978804	1	1	0.16	0	0.46	0.44	-	-1.371	-0.307	3e-05	0.00013		0	9.49943	5.33011e-25	-0.5	-0.063	-30.244	-2.31168	0.387	NaN	34.88	1	32122	0	2814	2814	2814	10
TGM3	ENSG00000125780	CNM	20	2276647	2321724	1	2	0.23	94.54	0.64	0.3	0.25	0.21	0.033	-0.00099	-0.00105		0	13.1679	2.99306e-08	-0.534884	-0.067	-52.237	-0.951233	0.68	0.0190599	47.92	2	45078	929.129	2143	518	2643	17
DDR1	ENSG00000204580	CNM	6	30844198	30867933	1	6	0.25	1994.28	0	0.05	0.05	0.125	0.262	-0.00012	4e-05		0	NaN	NaN	-0.546627	NaN	NaN	NaN	NaN	NaN	55.25	58	23735	1496.34	2134.38	186	4148	428
PRDX5	ENSG00000126432	CNM	11	64085560	64089283	1	2	0.24	139.98	0.79	0.05	0.24	-0.888	-0.972	0.00024	0.00015		0	19.9145	0.000241365	-0.502297	0.413	-18.514	-0.263918	0.131	0.00476791	57.3	3	3690	172.202	666.133	463	860	15
CDHR3	ENSG00000128536	CNM	7	105517242	105676877	1	-	-	-	0.5	0.87	0.29	-0.225	0.58	-0.0004	-0.00025		0	19.3784	9.33712e-16	-0.502551	0.575	-39.475	-1.89421	0.043	0.00427615	43.79	14	159636	2053.64	2637.5	362	6448	96
IL5RA	ENSG00000091181	CNM	3	3111233	3168297	-1	6	0.26	10006.8	0.57	0.36	0.42	0.459	0.108	0.0005	-0.00018		0	38.2146	0.000118647	-0.492857	-0.487	-12.615	-1.36889	0.834	0.00755606	41.97	11	60287	1302.25	2124.26	563	5521	101
ATG4B	ENSG00000168397	CNM	2	242576628	242613272	1	15	0.26	4330.85	0.15	0.07	0.04	1.103	1.031	-0.00021	6e-05		0	19.8	0.931569	-0.562588	-0.383	-28.14	1.34893	0.498	NaN	52.33	26	36644	940.42	1393.76	356	3294	185
CLDN14	ENSG00000159261	CNM	21	37832919	37948867	-1	-	-	-	0	0.02	0.02	-0.488	0.144	-0.00031	-0.00102		0	64.5082	1.04251e-05	-0.496503	0.183	-44.235	0.573423	0.9181	0.00795836	46.47	5	115948	280.954	1554.23	1231	1942	13
ZNF283	ENSG00000167637	CNM	19	44331444	44353307	1	-	-	-	0.41	0.31	-	2.328	2.328	-0.00064	0.00028		0	15.5774	8.15896e-12	-0.546624	0.126	19.873	0.510102	0.141	0.0045558	38.84	10	24696	1708.94	1815.09	298	5684	55
AGR3	ENSG00000173467	CNM	7	16899029	16921611	-1	-	-	-	0.16	0.21	0.07	0.523	0.347	-0.00027	-0.00061		0	45.443	1.46394e-05	-0.494943	-0.357	NaN	-2.0409	NaN	NaN	35.18	4	22575	136.432	580.958	386	738	24
ABLIM1	ENSG00000099204	CNM	10	116190872	116444762	-1	13	0.28	10814.6	0.15	0.25	0.09	1.021	0.667	-0.00012	-0.0001		0	35.9195	NaN	-0.488817	0.503	6.791	1.7083	0.793	0.0361679	42.03	17	336948	2628.62	3997.71	356	7690	249
HS3ST1	ENSG00000002587	CNM	4	11394774	11431389	-1	-	-	-	0.07	0.05	0.06	-0.542	-0.195	-0.00017	-0.00023		0	72.7366	0.000232987	-0.875	0.221	-26.23	1.59295	NaN	0.0175763	43.92	3	36414	3442.57	2715.67	491	7160	6
ZC3HC1	ENSG00000091732	CNM	7	129658126	129691291	-1	4	0.26	36.89	0.29	0.15	0.17	-0.665	-0.911	-0.00128	-0.00107		0	58.5326	0.000472512	-0.416667	0.462	-9.906	0.517152	0.24	0.013519	44.46	12	33164	583.336	1527.61	559	2164	94
IFNG	ENSG00000111537	CNM	12	68548548	68553527	-1	3	0.21	1.53	0.19	0.38	0.7	-0.9	-0.247	2e-05	-0.0001		0	63.6648	0.0781398	0	-0.106	NaN	1.16524	0.488	0.0153066	35.99	1	4972	0	1211	1211	1211	4
TOB2	ENSG00000183864	CNM	22	41829496	41843027	-1	1	0.22	0	-	0.03	0.08	-0.225	1.335	-0.00024	-0.00047		0	31.5523	0.965328	-0.494347	1.425	-18.847	0.866043	NaN	0.221601	51.16	2	13307	2055.37	2557	777	4337	4
SULT4A1	ENSG00000130540	CNM	22	44220389	44258398	-1	-	-	-	0.26	0.07	0.01	-0.089	0.955	0.0001	0.00015		0	73.3028	0.791447	-0.583333	0.037	-46.876	2.93562	NaN	0.194785	56.03	4	38004	656.378	2203.04	535	2561	24
FAM173B	ENSG00000150756	CNM	5	10226442	10250009	-1	-	-	-	0.14	0.15	0.16	0.132	1.305	0.00029	-0.00042		0	25.6551	4.91697e-11	-0.501441	0.301	-12.676	-0.588706	0.193	NaN	42.72	7	24390	773.456	1251.21	534	2651	33
RAB6C	ENSG00000222014	CNM	2	130737235	130740311	1	-	-	-	1.27	-	-	0.284	-0.64	-0.00019	-3e-05		0	22.9745	1.2309e-05	0	1.291	NaN	3.57073	0.278	0.0307729	43.12	1	3072	0	3073	3073	3073	1
PPAPDC1A	ENSG00000203805	CNM	10	122216466	122349367	1	-	-	-	0	0.07	0.01	2.09	0.528	-0.00028	-0.00036		0	72.6402	0.000114372	NaN	-0.286	2.71	0.955446	0.458	0.0251257	42.25	3	134838	1303.94	2053.44	352	3458	16
PIM3	ENSG00000198355	CNM	22	50354161	50357728	1	-	-	-	-	0.03	0.02	1.139	1.111	-0.00023	0.00011		0	64.9238	0.978402	-0.351351	0.385	-45.439	2.8427	NaN	NaN	68.65	2	3304	689.5	1642.33	723	2102	9
BMF	ENSG00000104081	CNM	15	40380091	40401093	-1	7	0.26	721.89	0.6	0.2	0.15	-0.138	0.855	0.00024	7e-05		0	37.1002	0.0216132	-0.522798	0.307	-29.47	-0.387523	0.738	0.100198	52.46	10	21002	1766.3	1615.22	450	4692	36
AIM1	ENSG00000112297	CNM	6	106959730	107018326	1	-	-	-	0.58	0.38	0.22	-0.394	0.846	-0.00034	-0.0008		0	2.19264	2.03267e-33	-0.484899	0.635	-7.263	-1.28805	0.036	0.00436632	40.14	5	211300	3557.26	6920.52	723	10039	56
AP4B1	ENSG00000134262	CNM	1	114437370	114447823	-1	3	0.2	109.07	0.25	0.1	0.11	0.146	0.75	0.00028	0.00012		0	70.9837	1.27391e-16	-0.504132	0.772	-30.593	-0.402863	0.061	0.00536661	42.99	14	11007	943.03	1727.11	330	3173	72
SLC45A1	ENSG00000162426	CNM	1	8377886	8404227	1	-	-	-	0.01	0.03	0.06	0.683	1.289	0.00012	0.00022		0	89.4103	0.0476245	NaN	0.497	-24.3	2.17106	0.816	0.0222354	52.36	4	26341	683.819	2203.24	694	2784	25
HNRNPC	ENSG00000092199	CNM	14	21677295	21737653	-1	30	0.33	76488.3	0	0	-	-0.08	-0.539	0.0001	-8e-05		0	62.3035	0.939842	-0.0446898	2.69	-9.503	3.66536	0.621	0.224076	39.78	33	60358	814.016	1381.18	531	4501	230
EFNA3	ENSG00000143590	CNM	1	155036224	155060014	1	-	-	-	0	0	-	-0.237	0.206	0.00024	2e-05		0	58.388	0.656055	-0.491051	0.607	16.686	1.70786	0.81	0.002285	63.3	3	8701	538.934	1206.5	763	1817	12
PTPN7	ENSG00000143851	CNM	1	202116141	202130716	-1	2	0.25	0.83	0.49	0.14	0.11	0.41	0.388	-0.00039	-0.00011		0	34.1967	8.55347e-09	-0.448598	0.882	-25.028	-0.0514506	0.534	0.00387859	52.92	19	14575	1066.32	1505.39	437	3765	123
TSLP	ENSG00000145777	CNM	5	110405760	110413722	1	-	-	-	1.8	0.7	0.93	0.69	-0.07	0.00014	0.00014		0	77.5917	0.12772	-0.52862	-0.32	-38.105	0.253519	0.627	0.00970847	43.11	3	7964	83.1334	2578.82	2411	2621	11
SF3B2	ENSG00000087365	CNM	11	65818200	65836779	1	16	0.28	3109.65	0	0.45	0.02	1.169	0.707	0.00028	2e-05		0	95.2292	0.999975	-0.057554	2.943	60.344	4.035	0.9453	0.0166252	48.41	16	18579	1214.76	1857.55	329	3932	111
NOX4	ENSG00000086991	CNM	11	89057524	89322779	-1	-	-	-	0.34	0.2	0.11	-0.256	-0.384	-0.00043	-0.0005		0	80.8445	2.38205e-09	-0.544601	-0.414	-55.524	-1.2262	0.9246	0.0103991	35.47	15	173834	1119.33	2335.35	560	4269	192
NRSN1	ENSG00000152954	CNM	6	24126350	24155128	1	-	-	-	0.1	0.14	0.08	0.198	-0.931	-0.00038	-3e-05		0	48.5272	0.001385	-0.625	-0.435	-43.96	0.531018	0.326	0.00107316	40.22	7	28714	859.965	1253.87	386	2408	23
FMN2	ENSG00000155816	CNM	1	240177648	240638489	1	-	-	-	0.06	-	0.21	0.756	1.358	-0.00019	-0.00021		0	44.5154	0.825421	-0.497099	1.34	-20.556	1.42078	0.341	0.0254993	39.28	7	460839	2539.88	3025.06	571	6429	53
LRP12	ENSG00000147650	CNM	8	105501459	105601252	-1	-	-	-	0.26	0.12	0.06	-2.083	-1.741	-0.00046	-0.00075		0	92.7354	0.0442755	-0.529611	0.001	-24.722	0.634509	0.9124	0.0812849	35.69	7	99793	1620.69	2989.12	793	5008	26
CD46,MCP	ENSG00000117335	CNM	1	207925402	207968858	1	10	0.27	4898.5	0.29	1.11	-	0.675	0.492	0.00016	0.00011		0	61.8095	0.524356	-0.496333	-0.07	-1.454	-0.0920086	0.017	0.0071582	38.22	19	43459	1593.24	2881.27	408	7826	159
MYCN	ENSG00000134323	CNM	2	16080686	16087129	1	1	0.23	0	0.17	0.09	0.08	-0.758	0.566	0.00011	-4e-05		1	85.2539	0.997328	-0.461874	0.665	-42.141	3.37379	0.9762	0.291768	53.76	2	6457	503.905	2245	1693	2613	5
ARHGEF5	ENSG00000050327	CNM	7	144052381	144077725	1	1	0.25	0	0.47	0.58	0.42	-0.045	1.048	-0.00047	-0.00016		0	NaN	NaN	-0.25	0.345	-27.901	NaN	NaN	NaN	48.06	4	25344	1709.61	3236.41	771	5482	46
LAMP3	ENSG00000078081	CNM	3	182840001	182881627	-1	-	-	-	0.74	0.47	0.74	-0.212	0.191	-0.00051	-0.00103		0	16.234	2.87464e-06	-0.528517	0.116	-47.58	-0.840552	0.272	0.112081	44.17	5	41624	1070.38	1580.09	469	3196	22
TMBIM1	ENSG00000135926	CNM	2	219138915	219157309	-1	-	-	-	0.09	0.05	0.1	1.857	1.674	-0.00055	-0.00016		0	55.334	2.16967e-07	NaN	0.21	-7.335	-0.138064	0.162	0.00793531	54.42	23	18389	945.923	1286.52	348	2936	150
C6orf10	ENSG00000204296	CNM	6	32256303	32339684	-1	-	-	-	0.75	0.65	-	1.304	2.058	0.00041	0.0004		0	NaN	NaN	-0.504042	NaN	NaN	NaN	NaN	NaN	38.14	10	83386	491.548	1886.41	549	2179	229
NCR2	ENSG00000096264	CNM	6	41303393	41318625	1	1	0.19	0	1.19	0.97	-	0.567	0.36	-0.0013	-0.00086		0	17.6074	2.52813e-06	-0.454545	0.536	-48.763	-0.326082	0.258	0.00529972	47.16	3	15281	70.3917	1091.12	1000	1154	17
DLX1	ENSG00000144355	CNM	2	172949468	172954405	1	1	0.25	0	0	0	0.01	0.206	0.225	0.00026	-2e-05		0	58.7254	0.972262	-0.522412	0.216	-35.019	3.45512	NaN	0.287803	55.73	7	4937	691.787	1345.56	573	2356	18
RFK	ENSG00000135002	CNM	9	79000433	79009433	-1	2	0.22	25.06	-	0.54	0.08	1.107	0.192	0.00052	0.0002		0	23.5167	0.420159	NaN	2.023	NaN	0.30471	0.818	0.0649499	40.41	6	8991	848.605	1529.05	554	2596	22
LGR6	ENSG00000133067	CNM	1	202163029	202288909	1	-	-	-	0.76	0.13	0.08	0.727	1.189	9e-05	0		0	39.2025	1.63367e-07	-0.466767	0.452	-12.947	0.981937	0.768	0.018143	49.61	8	125880	1139.78	2600.63	454	3567	94
CAPSL	ENSG00000152611	CNM	5	35904397	35938881	-1	-	-	-	0.33	0.07	0.05	2.214	1.779	0.00038	0.00024		0	38.9374	0.000400535	-0.491667	-0.445	-20.237	-1.36902	0.53	0.00302154	41.69	5	34491	158.231	860.167	656	1004	24
TMEM163	ENSG00000152128	CNM	2	135213330	135476570	-1	-	-	-	0	0.11	0.08	-0.156	0.043	-0.00038	-0.00055		0	58.9844	0.622091	-0.518556	0.038	-44.475	1.65271	0.733	0.0291859	43.72	3	263241	1371.48	2683.85	1892	5078	13
FBXL17	ENSG00000145743	CNM	5	107194736	107717799	-1	-	-	-	0.31	0.54	0.09	1.143	0.952	0.00013	0.00022		0	NaN	0.99942	NaN	0.077	9.18	1.9161	NaN	0.272126	35.81	5	523063	1718.3	3484.88	561	5198	34
RNASET2	ENSG00000026297	CNM	6	167342992	167370679	-1	-	-	-	1.11	-	-	0.662	0.583	-0.00045	-0.00061		0	22.5348	0.000380509	-0.517536	-0.202	-6.132	0.314765	0.454	0.0127281	48.85	14	35078	2098.16	1914.88	433	8614	107
BASP1	ENSG00000176788	CNM	5	17217669	17276943	1	-	-	-	0.16	0.12	0.15	-1.46	-0.24	2e-05	-0.0001		0	21.0831	0.413596	-0.462162	2.408	-6.313	1.15421	NaN	NaN	43.15	3	211245	726.788	1080	401	1807	8
TGFBR1	ENSG00000106799	CNM	9	101866320	101916474	1	29	0.32	62413.5	0.48	0	0.03	-0.978	-0.638	-0.00027	-0.0004		0	82.3806	0.989839	-0.533248	-0.272	-47.548	2.81331	0.9457	0.0844326	39.03	10	50154	2516.99	3336.36	526	6492	58
CDH13	ENSG00000140945	CNM	16	82660408	83830204	1	-	-	-	0.67	0.06	0.08	-0.392	0.586	0.00027	-0.00045		0	52.6414	0.705542	-0.49316	-0.293	-60.924	-1.02622	0.507	0.0148237	42.22	14	1173675	2373.32	2438.23	535	7876	98
F11R	ENSG00000158769	CNM	1	160965001	161008784	-1	4	0.25	825.38	-	0.62	0.39	2.162	0.627	-8e-05	-0.00014		0	70.1946	0.000889872	-0.504609	0.026	-47.406	0.391176	0.365	0.0141459	47.23	6	26132	1968.38	2731.93	558	4770	43
ANXA11	ENSG00000122359	CNM	10	81910645	81965328	-1	6	0.26	4994.31	-	0.12	0.08	0.373	0.082	0.00012	-4e-05		0	25.6972	3.01377e-08	-0.531202	0.293	-20.972	-1.06962	0.067	0.00720308	50.39	10	54683	2738.98	4512.76	377	6965	84
TMTC2	ENSG00000179104	CNM	12	83080659	83528649	1	-	-	-	0.15	0.04	0.04	-0.529	-0.385	-0.00019	-0.00075		0	73.6221	0.00016388	-0.50531	0.983	-50.291	-0.12186	0.664	0.0364984	37.42	5	447990	1282.21	4821.84	2682	6211	50
CACNA2D3	ENSG00000157445	CNM	3	54156574	55108584	1	-	-	-	0.04	-	0.02	0.76	0.779	0.00039	-0.00014		0	93.7112	1	NaN	-0.181	-57.784	0.948074	NaN	0.0574461	42.18	12	952010	902.627	3131.89	495	3789	284
MKLN1	ENSG00000128585	CNM	7	130794855	131181395	1	3	0.27	104.17	0.07	0.03	0.01	0.018	0.233	-1e-05	-4e-05		0	81.1517	NaN	-0.459492	-0.058	-29.793	2.53936	0.776	0.136571	39.28	12	386536	3559.28	3393.55	551	11136	109
PPP2R2B	ENSG00000156475	CNM	5	145967936	146464347	-1	1	0.24	0	0.58	0.03	0.12	-1.067	-0.5	0.00016	-0.00041		0	83.1396	0.947605	-0.498149	-0.079	-4.377	2.42171	0.28	0.0700467	39.61	21	503638	2324.7	2149.65	512	10704	145
MORF4L1	ENSG00000185787	CNM	15	79102829	79190475	1	47	0.3	39447.7	0	0.06	0	0.781	1.784	3e-05	-0.00018		0	70.9957	0.876672	-0.457187	-0.368	-29.847	1.54741	0.413	0.0510165	45.4	23	87652	628.432	1128.46	448	2359	185
MMP7	ENSG00000137673	CNM	11	102391239	102401484	-1	4	0.25	13188.7	0.31	0.17	0.27	-0.057	0.042	-0.00051	0		0	24.9804	2.08874e-10	-0.56	-0.109	-38.636	-1.26541	0.087	0.00387001	37.54	3	10242	107.952	1170.23	1069	1323	13
EPS15L1	ENSG00000127527	CNM	19	16466050	16582896	-1	4	0.31	2933.51	0.07	0.12	0.06	-1.49	-1.152	4e-05	-0.00036		0	93.2173	0.977329	-0.520683	0.653	-9.709	1.42574	0.731	0.0475118	50.79	16	116846	943.941	2572.88	420	3915	203
NDST3	ENSG00000164100	CNM	4	118954773	119179803	1	-	-	-	0.29	0.05	0.08	-0.715	-0.647	-0.00052	-0.00091		0	91.5969	0.00769344	-0.520921	-0.411	-53.294	2.05894	0.433	0.0252404	36.26	2	225016	1237.15	5353.25	2184	5806	16
LDHD	ENSG00000166816	CNM	16	75145758	75150669	-1	1	0.21	0	0.03	0.19	0.12	-0.621	0.319	0.00012	-0.00013		0	84.3624	7.98171e-07	-0.428571	0.338	1.025	0.587353	0.882	0.00470238	62.44	4	4911	362.707	1918.22	740	2067	36
KLK3	ENSG00000142515	CNM	19	51358171	51364020	1	3	0.24	456.02	0.83	0.46	-	0.865	0.97	-0.00061	-0.00047		0	12.6318	0.0702741	0	0.404	-30.735	-0.602762	0.9175	0.00908075	55.68	16	5849	502.6	1176.62	552	2702	74
GSTM1	ENSG00000134184	CNM	1	110230436	110251661	1	2	0.25	8796	1.63	0.46	-	-0.051	0.071	0.00037	-0.00038		0	NaN	0.482614	-0.5	-0.637	NaN	2.39931	0.314	0.014299	46.17	8	21225	228.002	847.383	491	1164	47
FCGR2B	ENSG00000072694	CNM	1	161551101	161648444	1	2	0.24	6.7	0.06	-	-	0.475	1.337	9e-05	-0.00017		0	49.6356	0.809868	-0.546296	-0.197	-6.828	1.85717	0.16	0.0291024	47.24	6	15507	1249.18	2125.33	611	4680	36
MRPS9	ENSG00000135972	CNM	2	105654441	105716418	1	2	0.23	646.3	0.14	0.53	0.21	0.336	1.659	-0.00123	-0.00084		0	42.5215	5.10042e-07	-0.313012	1.362	-30.438	-0.0355774	0.487	0.0150473	36.58	3	61891	342.079	1114	652	1414	21
AKR1E2	ENSG00000165568	CNM	10	4828821	4890254	1	-	-	-	0.26	0.29	0.22	-1.107	-0.245	-0.00718	-0.00211		0	5.80688	8.78056e-09	-0.542857	0.046	-51.045	-0.633058	0.054	0.00386622	42.59	13	61433	461.898	1055.91	319	1655	87
LONRF1	ENSG00000154359	CNM	8	12579403	12613582	-1	1	0.22	0	0.16	0.17	0.16	-1.375	-0.729	-0.00038	-0.00055		0	87.9586	0.980312	-0.524205	0.229	-38.959	-0.233624	NaN	0.079399	38.66	9	34167	1193.14	2196.56	508	3618	62
HLA-DPA1	ENSG00000231389	CNM	6	33032346	33048552	-1	-	-	-	0.72	0.45	-	1.596	1.186	-0.01961	-0.00683		0	#N/A	#N/A	#N/A	#N/A	#N/A	#N/A	#N/A	#N/A	42.77	7	16206	1281.89	1391.05	305	5025	22
PPM1A	ENSG00000100614	CNM	14	60712470	60765805	1	2	0.2	43.95	0	0	0.03	0.145	0.185	6e-05	-0.00015		0	78.8266	0.995825	-0.565141	-0.215	-30.542	1.97029	0.712	0.221793	36.08	8	53335	2592.86	2645.18	564	8231	39
IL24	ENSG00000162892	CNM	1	207070788	207077484	1	1	0.3	0	-	0.79	0.65	-0.591	1.474	0.00011	6e-05		0	48.8946	0.000191063	-0.5	-0.18	-43.873	-0.386095	0.436	0.00970047	48.47	7	6696	559.849	1446.82	182	1976	39
PIK3C2B	ENSG00000133056	CNM	1	204391756	204463852	-1	4	0.28	787.55	0.23	-	0.06	-1.744	-0.706	-0.00047	-0.00058		0	87.4224	0.992478	-0.488889	0.55	-45.888	1.71517	0.545	0.0671257	49.35	8	72096	2609.94	6435.12	402	7686	83
CEACAM21	ENSG00000007129	CNM	19	42055886	42093197	1	-	-	-	-	-	-	0.562	-0.531	-0.0002	-0.00029		0	13.0534	3.09796e-08	-0.4	0.185	-36.534	-0.941153	NaN	0.00215305	44.66	7	37326	372.49	1297.59	451	1691	44
TNC	ENSG00000041982	CNM	9	117782806	117880536	-1	2	0.22	97.8	0.21	0.18	0.12	-0.03	0.61	4e-05	0.00013		0	8.46937	0.00941647	-0.556962	0.274	-53.818	-0.135769	0.375	0.0173386	41.85	14	98682	2516.36	5585.87	69	8500	180
CRADD	ENSG00000169372	CNM	12	94071151	94288616	1	8	0.27	1622	-	0.32	0.08	0.003	0.828	-0.0002	-0.00018		0	41.1421	0.0265771	-0.52354	-0.082	-41.933	-0.327999	0.785	0.205051	40.55	12	217465	354.549	913.382	434	1470	34
CD58	ENSG00000116815	CNM	1	117057157	117113661	-1	3	0.25	70.04	0.73	0.84	-	-1.195	-1.024	0.00016	-0.00014		0	27.5164	0.929885	-0.504195	0.136	-12.984	0.280065	0.521	0.0358588	41.62	5	56505	279.16	964.708	395	1328	24
OTUD3	ENSG00000169914	CNM	1	20209006	20239438	1	-	-	-	0.12	0.14	0.18	-0.817	-0.324	0.0003	0.00014		0	34.016	5.86903e-06	-0.565757	-0.134	-44.128	0.636325	0.211	0.00406033	41.39	3	30550	3103.85	4157.92	269	6515	13
HAPLN4	ENSG00000187664	CNM	19	19366316	19373605	-1	-	-	-	0	0.05	0.04	-0.345	-0.444	-0.00016	-0.00039		0	69.0802	0.00355585	-0.494505	0.51	-36.92	2.94305	NaN	0.037664	58.5	2	8048	1930.98	2942.88	611	4342	8
C11orf86	ENSG00000173237	CNM	11	66742748	66744475	1	-	-	-	-	0.94	0.29	-0.596	-0.986	0.0001	7e-05		0	NaN	NaN	-0.444444	0.579	-34.407	NaN	NaN	NaN	59.9	1	1727	0	1187	1187	1187	2
EFNA4	ENSG00000243364	CNM	1	155036207	155042029	1	1	0.22	0	0.61	0.49	0.45	-0.969	1.288	1e-05	8e-05		0	23.3721	2.88008e-10	-0.544474	0.012	-31.98	1.20897	0.717	0.0112345	54.13	3	5816	90.59	1134	1052	1254	12
STRN4	ENSG00000090372	CNM	19	47222764	47250251	-1	28	0.27	35422.5	0.29	0.12	0.04	0.479	0.769	3e-05	0.00024		0	93.6329	0.999358	-0.523429	0.927	-27.745	2.66671	0.78	0.351447	57.35	24	27483	1087.71	1688.35	448	3628	182
TMEM63C	ENSG00000165548	CNM	14	77582911	77725838	1	-	-	-	0.15	0.19	0.12	0.183	1.399	0.00044	2e-05		0	48.3043	0.992124	-0.462908	-0.076	-49.075	1.83583	0.731	0.119835	49.88	8	142927	2365.63	2662.41	457	5363	56
KCNK10	ENSG00000100433	CNM	14	88649113	88793251	-1	-	-	-	0.23	0.06	0.03	1.195	0.77	0.0002	-0.00028		0	94.3256	0.000236161	-0.430233	-0.488	-45.274	1.64199	0.9287	0.00842958	43.94	4	146804	2548.96	3749.92	548	7501	24
ZC3H12D	ENSG00000178199	CNM	6	149768794	149806197	-1	-	-	-	0.19	0.08	0.22	-0.325	2.035	0.00043	-6e-05		0	NaN	NaN	-0.64	NaN	-30.411	2.72558	NaN	NaN	50.14	5	38219	2401.18	2598.53	753	5744	17
TNFRSF13B	ENSG00000240505	CNM	17	16832849	16875432	-1	6	0.26	7100.87	0.2	-	0.25	0.425	0.545	0.0001	-0.00042		0	8.01157	6.82976e-17	-0.54717	0.464	-27.695	-2.11469	0.782	0.00227027	48.46	7	42302	364.765	1121.65	554	1978	31
RBM43	ENSG00000184898	CNM	2	152104454	152118393	-1	-	-	-	0.3	0.94	0.47	2.226	1.132	0.00025	-5e-05		0	13.8606	4.51881e-09	-0.537801	0.096	-27.587	-0.312065	0.165	0.0157696	42.67	2	13923	1857.48	2977	579	4176	6
FGF19	ENSG00000162344	CNM	11	69513000	69519410	-1	1	0.23	0	0.61	0.05	0.15	-1.26	-0.166	-0.00024	-0.0002		0	33.6486	0.487298	-0.53277	0.293	-28.767	1.13042	NaN	0.0579961	53.54	1	5784	0	1821	1821	1821	3
GPC6	ENSG00000183098	CNM	13	93879095	95059655	1	-	-	-	0	0.1	0.02	-0.417	0.275	0.0001	-0.00019		0	71.4716	0.711948	-0.500693	-0.036	-30.222	0.848884	0.583	0.0388098	37.14	2	1181213	3147.06	4860.64	792	7121	14
RASSF6	ENSG00000169435	CNM	4	74437267	74486348	-1	-	-	-	-	0.29	0.22	-0.623	0.698	-0.00019	-0.00053		0	9.65002	3.16396e-09	-0.469136	-0.21	-13.081	-2.78439	0.01	NaN	37.08	5	49081	1811.93	3455.71	738	5882	45
DNAJC5	ENSG00000101152	CNM	20	62526518	62567384	1	1	0.24	0	0	0	0	-1.242	-0.333	-0.00028	-0.00029		0	72.9293	0.538724	-0.473318	-0.121	11.558	2.16535	NaN	0.238982	51.41	2	40905	19.8449	5269.73	5249	5287	11
AP3S2	ENSG00000157823	CNM	15	90373831	90437574	-1	5	0.24	6803.33	-	0	0	1.398	1.881	0.00037	0.00013		0	29.3537	0.00401548	-0.48861	-0.025	-41.445	-0.994069	0.313	0.00879292	44.42	16	64039	1360.06	1067.42	357	5543	74
BCL2L15	ENSG00000188761	CNM	1	114420790	114430169	-1	-	-	-	1.07	0.59	0.43	0.173	1.312	-0.00021	-4e-05		0	42.1782	7.65074e-05	-0.5	0.347	-24.192	-0.28446	0.261	0.000972384	41.52	7	10765	2375.31	2305.16	267	5835	19
TEAD4	ENSG00000197905	CNM	12	3068496	3149839	1	3	0.24	2021.03	0.13	0.02	0.05	-1.168	-0.686	-0.00113	-0.00172		0	54.0389	NaN	-0.535128	-0.035	3.708	NaN	NaN	NaN	51.6	8	81346	487.176	1191.32	567	1710	62
CEP152	ENSG00000103995	CNM	15	49005125	49103343	-1	-	-	-	0.81	0.45	0.29	-0.231	-0.395	0.00016	-0.00016		0	15.7039	1.61706e-26	-0.0888136	0.449	18.312	-1.59462	0.021	NaN	36.6	10	98218	1928.96	4023.6	253	5560	110
ASTN2	ENSG00000148219	CNM	9	119187504	120177348	-1	-	-	-	0.45	0.08	0.05	0.205	0.677	0	-6e-05		0	96.5966	0.999984	-0.503711	0.318	-29.771	1.76093	0.637	0.0705739	41.84	8	989845	1056.57	3823.17	395	4747	114
CBX7	ENSG00000100307	CNM	22	39516172	39548679	-1	9	0.27	1511.89	0	0	0.17	0.057	0.641	9e-05	4e-05		0	56.9845	0.578788	-0.564663	0.581	-32.545	1.71843	0.819	0.0947409	54.25	7	32513	1560.64	1649.36	451	4111	25
VEZT	ENSG00000028203	CNM	12	95611522	95696566	1	4	0.26	0	0.83	0.35	0.17	0.181	0.359	0.00025	0.0003		0	9.69219	3.98367e-05	-0.327855	1.114	-2.481	-1.09093	0.155	0.0243905	38.6	41	85053	1255.51	1762.67	482	4510	289
BAT3,BAG6	ENSG00000204463	CNM	6	31606805	31620482	-1	49	0.32	250696	-	0.09	0.08	0.774	0.102	0.00012	0.00017		0	NaN	NaN	-0.45509	NaN	NaN	NaN	NaN	NaN	52.36	29	13677	1351.17	2240.24	349	3815	262
EGFR	ENSG00000146648	CNM	7	55086714	55324313	1	174	0.35	927078	0.05	0.04	0.07	-0.209	0.13	0.00022	-0.00012		1	97.4821	0.999997	-0.4375	-0.305	-33.566	2.44978	0.9545	0.0618189	44.57	11	192611	2794.11	4699.91	452	9905	158
CRBN	ENSG00000113851	CNM	3	3190676	3221394	-1	3	0.26	0	0	0.18	0.04	-1.572	-1.063	0.00015	-0.00084		0	83.5853	0.000149482	-0.509934	0.138	-19.342	-0.60104	0.781	0.0441481	37.25	15	35099	1417.39	1929.75	63	5628	89
CDKN1A	ENSG00000124762	CNM	6	36644305	36655116	1	58	0.34	131539	0	0.33	0.14	-0.068	-0.352	-2e-05	-0.00084		0	26.8056	0.604534	NaN	1.1	-60.02	0.0122951	0.768	0.0211008	54.41	8	10877	757.308	1466.5	553	2267	24
TLE1	ENSG00000196781	CNM	9	84198598	84304220	-1	62	0.3	119342	0.13	0.07	0.02	-0.327	0.595	0.00014	2e-05		0	94.7714	0.999734	-0.545775	-0.598	-28.117	3.22573	0.785	0.0552529	43.5	7	105864	1661.96	2004.81	282	4135	54
AGAP2	ENSG00000135439	CNM	12	58118980	58135940	-1	4	0.25	1159.06	0.14	0.12	0.06	-0.861	0.199	9e-05	4e-05		0	83.8142	0.999997	-0.407407	1.408	19.045	5.79326	0.506	0.0729838	57.66	4	18396	1290.64	4139.62	608	5388	60
SLC2A13	ENSG00000151229	CNM	12	40148823	40499891	-1	-	-	-	0.38	0.15	0.11	0.431	0.159	-0.00034	-0.00019		0	65.478	0.994975	-0.506068	0.166	-6.786	1.5911	0.9657	0.135661	37.04	4	351064	2894.92	4657.26	436	7221	19
NFKB1	ENSG00000109320	CNM	4	103422486	103538459	1	72	0.32	86583.7	0	0.13	0.14	0.381	0.718	-0.00021	7e-05		0	81.0132	0.999991	-0.533955	-0.167	-38.253	3.1513	0.693	0.0550193	37.86	14	115971	1362.29	3118.74	456	4115	180
DOK3	ENSG00000146094	CNM	5	176928908	176938275	-1	-	-	-	-	0.3	0.18	-0.343	-0.171	0.00017	6e-05		0	4.96958	0.000266824	-0.543478	0.573	-4.638	-0.927551	0.342	0.00609707	58.13	13	9367	677.335	1409.84	543	2292	56
SGPP2	ENSG00000163082	CNM	2	223289236	223425667	1	-	-	-	0.08	0.17	0.1	-0.615	0.468	-0.00249	-0.00013		0	66.9297	4.84492e-05	-0.496644	0.048	-39.798	-0.301981	0.779	0.0285863	41.76	1	138078	0	4983	4983	4983	5
PALB2	ENSG00000083093	CNM	16	23614488	23652631	-1	7	0.27	747.04	0.54	0.52	0.49	-1.763	-1.339	-0.00022	-0.00083		1	82.1095	4.36301e-19	-0.115578	0.387	4.186	-1.5967	0.035	0.0110042	43.53	6	38150	1642.03	2716.24	344	4008	42
CEP72	ENSG00000112877	CNM	5	612387	667283	1	7	0.27	1512.85	0.49	0.32	0.27	0.269	0.611	-0.00067	-0.00022		0	NaN	NaN	-0.537118	NaN	NaN	NaN	NaN	NaN	53.78	4	54828	854.487	1575.13	461	2366	23
BIK	ENSG00000100290	CNM	22	43506754	43525718	1	5	0.25	86.26	0.33	0.47	0.26	-1.649	0.634	0.00014	-0.00023		0	27.1369	1.49462e-06	-0.633508	-0.458	-27.855	-1.3897	0.216	0.00554143	54.79	1	18962	0	951	951	951	5
RPGRIP1L	ENSG00000103494	CNM	16	53631595	53737850	-1	-	-	-	0.38	0.4	0.16	-0.862	-1.171	-0.00036	-0.00025		0	12.2282	4.95576e-24	-0.5162	-0.163	-41.794	-1.25863	0.855	0.00616476	37.27	12	105785	2504.79	4961.45	465	7935	163
TREM2	ENSG00000095970	CNM	6	41126244	41130924	-1	-	-	-	1.11	0.21	0.33	-1.459	-2.165	5e-05	-7e-05		0	9.1621	5.84363e-06	-0.5	0.513	-40.928	-0.0775477	0.162	0.00426102	54.22	3	4680	65.7035	958.214	860	1012	14
MTHFS	ENSG00000136371	CNM	15	80125927	80189721	-1	1	0.22	0	-	-	-	-0.069	-0.065	0.00051	-0.00011		0	20.565	0.0105693	-0.519081	-0.324	-32.896	0.320776	0.453	0.00503135	40.35	4	63794	751.298	1088.92	470	2301	12
IRF4	ENSG00000137265	CNM	6	391739	411447	1	11	0.27	6105.09	0.12	0.07	0.07	1.322	0.402	-0.00069	-0.00059		1	83.6636	0.80663	-0.125	0.434	-28.904	3.07546	0.864	0.0159707	48.32	5	19691	2046.81	2392.45	346	5314	29
SRPK2	ENSG00000135250	CNM	7	104751151	105039755	-1	9	0.25	254.85	0.26	0.26	0.11	-1.255	0.117	-0.00028	-9e-05		0	89.1814	0.999761	-0.501496	0.136	15.587	2.90125	0.525	0.091797	41.06	15	288604	1302.78	1952.75	329	3700	112
APOC3	ENSG00000110245	CNM	11	116700422	116703788	1	-	-	-	0.35	0.35	0.44	0.213	0.603	-0.00022	-0.00027		0	33.257	0.00154612	-0.416667	-0.004	-13.014	-0.313465	0.394	NaN	56.46	5	3366	133.175	462.889	269	604	18
ACO1	ENSG00000122729	CNM	9	32384618	32450834	1	1	0.3	0	0.04	0.07	0.06	-0.916	0.77	7e-05	0.0002		0	95.4159	1.66792e-06	-0.490714	0.238	-60.204	0.606689	0.095	0.00978768	41.71	3	70166	1806.71	4848.02	3601	7443	65
CCDC101	ENSG00000176476	CNM	16	28565236	28603111	1	7	0.26	3856.83	0	0	0.02	-0.194	-0.011	3e-05	2e-05		0	58.1351	0.788492	-0.556069	1.456	11.776	3.7093	0.9492	0.316273	48.31	7	37875	254.393	812.944	354	1159	36
CHRNA3	ENSG00000080644	CNM	15	78885394	78913637	-1	-	-	-	0.46	0.06	0.08	1.494	1.627	0.00017	-0.00026		0	72.086	8.11975e-09	-0.501587	-0.24	-54.547	0.622727	0.901	0.0109639	47.02	8	28243	948.504	1643.39	333	3015	31
EEF1A2	ENSG00000101210	CNM	20	62119366	62130505	-1	5	0.27	306.27	0.05	0.09	0	-0.595	0.64	0	7e-05		0	85.1816	0.989806	NaN	0.303	-10.093	6.13555	NaN	0.204239	63.24	7	11171	1049.03	1534.56	465	3996	34
TP53INP1	ENSG00000164938	CNM	8	95938200	95961639	-1	2	0.27	0	0.16	0.27	0.14	-0.378	0.095	-0.00059	-0.00055		0	57.0568	0.0694556	-0.509434	-0.27	-19.001	-0.529227	0.159	0.00378753	42.48	2	23406	13.7032	5619.44	5605	5631	9
LHFP	ENSG00000183722	CNM	13	39917029	40177665	-1	-	-	-	0	0	0.02	-1.683	0.284	0.00011	-0.00045		1	40.6963	0.161837	-0.499133	0.931	-22.437	0.744845	0.689	0.0661718	39.07	3	394412	1074.39	2726.48	446	3385	21
INSC	ENSG00000188487	CNM	11	15133970	15268754	1	-	-	-	0.3	0.08	0.05	-0.021	0.77	8e-05	-0.00023		0	4.95151	1.12127e-12	-0.505051	0.005	-6.452	-0.845337	0.071	0.00302411	43.7	8	134784	744.585	2197.12	763	2954	88
BIRC3	ENSG00000023445	CNM	11	102188215	102210134	1	21	0.31	6669.32	0.2	0.26	0.18	0.351	-0.607	2e-05	-0.00014		1	70.1524	0.950916	-0.486842	-0.227	-10.433	0.712339	0.491	0.0350319	37.6	8	21953	1963.75	4143.98	607	6877	63
HMHB1	ENSG00000158497	CNM	5	143191726	143200284	1	-	-	-	0	0.78	-	0.556	-0.934	0.00057	-0.00107		0	23.7456	NaN	-0.8	NaN	NaN	NaN	NaN	NaN	40.02	1	8558	0	384	384	384	2
TYW5	ENSG00000162971	CNM	2	200794698	200820459	-1	-	-	-	0	0.13	0.14	-0.096	-0.376	0.00014	9e-05		0	45.5033	1.55435e-07	-0.450783	-0.18	-39.464	-0.963189	NaN	0.00382988	37.41	5	26823	1427.43	3766.34	2042	6525	32
PTPRU	ENSG00000060656	CNM	1	29563028	29653325	1	1	0.26	0	0.04	0.15	0.03	-1.25	-0.312	-7e-05	-0.00045		0	98.1387	0.996606	-0.534968	-0.157	-2.813	3.45354	0.634	0.0331947	51.58	11	90297	1813.27	4251.68	424	5573	160
CMKLR1	ENSG00000174600	CNM	12	108681821	108733118	-1	-	-	-	-	-	0.08	-0.892	0.753	0.0001	-2e-05		0	36.2328	0.00485928	-0.423077	0.312	-44.397	-0.0464186	0.316	0.0595021	49.34	6	51273	2244.66	3282.21	555	5488	19
EVI5	ENSG00000067208	CNM	1	92974253	93257961	-1	4	0.23	38.76	0.38	0.09	0.1	0.284	-0.669	-0.00067	-0.00052		0	13.9329	8.04291e-11	-0.494545	0.308	-17.999	-0.0869734	0.025	0.00780465	38.19	8	283708	3376.51	4456.21	321	7436	66
ZFHX3	ENSG00000140836	CNM	16	72816784	73093597	-1	2	0.24	257.99	0.22	0.08	0.05	-1.704	-0.664	6e-05	-0.00018		1	99.741	NaN	-0.58331	0.225	-39.307	-1.68138	0.914	0.468848	43.39	9	1108986	7140.36	11288	240	17219	54
NTNG1,NTNG2	ENSG00000196358	CNM	9	135037334	135119921	1	1	0.25	0	0.02	0.02	0.02	1.179	1.121	0.00029	-0.00028		0	88.4103	0.996393	-0.489619	0.146	-24.824	4.33557	0.754	0.0705883	55.11	4	82850	1626.75	3550.42	358	4673	19
MET	ENSG00000105976	CNM	7	116312444	116438440	1	17	0.32	19577.9	0.08	0.09	0.11	0.056	-0.582	0.00015	-8e-05		1	77.3387	0.99825	-0.508479	-0.216	-51.162	1.68204	0.558	0.0865888	39.09	7	126190	2720.58	4706.12	475	6876	67
CCL7	ENSG00000108688	CNM	17	32597240	32599261	1	6	0.23	12884.5	0.56	0.53	0.44	-0.504	0.105	0.0001	0.00014		0	33.6486	0.000892559	-0.4	-0.336	-8.518	-1.33805	0.363	0.00718635	45	3	2021	60.9777	736.5	687	810	8
LYG1	ENSG00000144214	CNM	2	99900701	99921205	-1	-	-	-	0.33	1.1	0.42	1.745	0.727	-	2e-05		0	28.1489	0.000334418	-0.472222	0.487	-29.056	-0.41471	0.455	NaN	43.24	2	20504	24.7871	1015.6	990	1038	15
WDR36	ENSG00000134987	CNM	5	110427414	110466200	1	3	0.25	86.81	0.17	0.14	0.13	-1.302	0.538	0.00014	0.00034		0	81.8083	0.980023	-0.0451128	2.527	58.051	-2.28389	0.561	0.0336181	33.98	6	38786	2319.7	4634.33	554	7048	91
SYNE2	ENSG00000054654	CNM	14	64319683	64693165	1	4	0.26	534.8	0.55	-	0.3	-0.712	-0.125	-0.00048	-0.00041		0	1.19872	NaN	-0.498043	-0.294	-48.336	-4.25394	0.148	NaN	41.08	31	464534	7732.28	14643.8	389	21842	880
CYS1	ENSG00000205795	CNM	2	10196907	10221071	-1	-	-	-	0.4	0.2	0.25	0.214	0.592	0.00054	0.00033		0	NaN	0.000223707	-0.657143	0.198	-32.175	-0.0774959	NaN	NaN	53.23	2	24164	1221.97	1622.5	507	2738	6
C12orf43	ENSG00000157895	CNM	12	121440225	121454305	-1	-	-	-	0.56	-	0.31	0.531	1.076	0.00075	0.00029		0	46.8767	7.93289e-07	NaN	0.323	-6.726	0.637661	0.219	0.0051483	49.65	9	16016	1204.93	1619.27	585	4469	49
SLC39A11	ENSG00000133195	CNM	17	70642088	71088851	-1	-	-	-	0.32	0.23	0.13	0.574	0.706	-0.00021	-0.00044		0	NaN	NaN	-0.48251	NaN	NaN	NaN	NaN	NaN	45.91	17	446763	905.013	1158.49	386	2752	84
LAT	ENSG00000213658	CNM	16	28996147	29002104	1	20	0.31	17164.6	0.89	-	0.36	-0.764	0.163	-0.00067	-8e-05		0	48.9669	0.000127914	-0.769231	1.89	-20.394	1.01788	0.9044	0.0296862	58.05	17	5958	460.15	1126.34	419	2443	139
SULF2	ENSG00000196562	CNM	20	46285092	46415360	-1	-	-	-	-	0.04	0.03	0.165	0.45	0.00037	5e-05		0	88.1634	0.943389	-0.486225	-0.149	-55.802	1.92971	0.9833	0.05827	50.48	12	130268	1647.4	3248.06	363	4915	94
CPT1B	ENSG00000205560	CNM	22	51007290	51017899	-1	-	-	-	0.57	0.3	0.1	-0.33	-0.349	-0.00047	-0.00059		0	71.568	2.71972e-11	-0.428571	0.077	-30.62	-0.164667	0.9826	0.00685907	58.44	13	9604	810.277	2049.98	545	2662	123
MFSD1	ENSG00000118855	CNM	3	158449987	158547508	1	-	-	-	0.06	0.05	0.13	2.108	1.174	-0.00022	-3e-05		0	87.2297	6.91013e-06	-0.51875	0.384	-1.339	0.158278	0.196	0.00254965	40.83	20	97521	723.192	1677.48	312	2361	184
TLR9	ENSG00000239732	CNM	3	52255096	52273183	-1	-	-	-	-	-	-	-1.109	-1.064	-0.00015	-0.00022		0	96.5303	0.00195412	-0.555556	0.244	-29.137	2.80714	0.455	0.0242885	60.76	1	5083	0	3870	3870	3870	2
STMN4	ENSG00000015592	CNM	8	27092840	27115937	-1	3	0.23	463.4	0.53	0	0	-0.062	-0.057	0.00022	-0.00042		0	67.2911	0.321684	-0.4375	0.07	-41.204	1.02546	0.66	0.0303585	48.03	7	23097	479.304	1370.35	698	2288	43
CASS4	ENSG00000087589	CNM	20	54987168	55034396	1	-	-	-	0.51	0.44	0.31	1.147	0.174	-3e-05	-0.00036		0	20.6253	0.650291	-0.501511	0.078	-22.085	0.227099	0.485	0.0416542	45.22	3	48275	132.322	2772.24	2619	2888	17
FOXQ1	ENSG00000164379	CNM	6	1312675	1314992	1	-	-	-	0.35	-	0.11	0.66	0.982	0.00056	3e-05		0	NaN	0.784501	NaN	0.96	-30.463	NaN	NaN	NaN	63.17	1	2660	0	2661	2661	2661	1
MMP9	ENSG00000100985	CNM	20	44637547	44645200	1	5	0.22	19461.4	0.21	0.3	0.17	0.26	-0.022	-0.00042	-0.00012		0	37.8712	1.80657e-07	-0.685714	-0.138	-11.598	1.96468	0.074	0.00406396	56.94	1	7653	0	2336	2336	2336	13
SLC14A1	ENSG00000141469	CNM	18	43304092	43332485	1	-	-	-	0.42	0.67	0.22	1.787	2.53	0.00018	0.00011		0	11.5776	2.52592e-09	-0.421053	0.767	-24.311	-0.412804	0.018	0.00105854	43.44	20	65495	1054.35	1744.67	552	3917	140
SSBP1	ENSG00000106028	CNM	7	141438121	141487722	1	3	0.26	53.85	0	0.17	0.24	-0.363	1.565	-0.0003	-0.00052		0	39.0458	0.0153568	-0.212224	2.276	-4.206	1.16605	0.582	0.0363209	40.78	15	49588	387.684	811.103	470	2620	87
MYOM2	ENSG00000036448	CNM	8	1993155	2113475	1	1	0.25	0	0.06	0.11	0.05	-0.826	0.48	-1e-05	-0.00141		0	NaN	NaN	-0.499363	NaN	NaN	NaN	NaN	NaN	46.64	15	120506	1941.04	2443.37	211	5008	126
IL27	ENSG00000197272	CNM	16	28510683	28523372	-1	-	-	-	0.33	-	0.34	0.382	0.974	0.00034	1e-05		0	43.6901	0.0441304	-0.567568	1.104	1.588	0.962878	0.851	0.279365	54.11	2	12689	203.967	872	657	1044	9
MLH3	ENSG00000119684	CNM	14	75480467	75518235	-1	4	0.27	730.61	0.41	0.47	0.41	0.063	1.099	0.00013	1e-05		0	6.22854	2.05446e-19	-0.554455	0.159	-52.558	-0.839799	0.853	0.00703688	41.37	13	37768	2935.85	3613.52	527	7896	92
ANKS1B	ENSG00000185046	CNM	12	99120235	100378432	-1	2	0.31	3063.68	0.47	0.13	0.14	-1.042	0.318	-0.00017	-0.00015		0	96.1087	0.997808	-0.496622	-0.022	-28.431	1.94119	0.731	0.0897175	37.84	34	1258197	1104.7	1924.34	282	3885	258
KRTDAP	ENSG00000188508	CNM	19	35978226	35986460	-1	-	-	-	0.13	0.1	0.43	0.457	0.495	0.00038	0.00018		0	44.4612	0.311205	-1	0.757	-15.218	0.0149868	0.63	0.0251443	52.19	3	8234	25.635	454.176	426	485	17
PTGFR	ENSG00000122420	CNM	1	78769568	79005434	1	-	-	-	0.25	0.11	0.1	-0.674	-0.092	-0.00109	-0.00044		0	39.8048	0.000770422	-0.47619	-0.204	-42.466	0.286075	0.586	0.023657	37.26	4	236817	1408.95	3793.44	1852	5429	16
SAMD12	ENSG00000177570	CNM	8	119201698	119634234	-1	-	-	-	0.96	0.66	0.09	-0.668	0.599	-9e-05	-0.00016		0	28.7513	0.000495539	-0.450777	-0.235	7.777	-0.511036	0.64	0.0164324	39.63	10	432657	2440.21	2033.57	780	8809	47
N4BP2L2	ENSG00000244754	CNM	13	33006554	33112970	-1	-	-	-	0.66	1.05	-	-0.11	0.12	8e-05	-2e-05		0	8.17421	1.8785e-14	-0.484193	-0.325	-16.743	-1.5777	0.582	0.0113062	39.02	45	106468	1486.38	2576.42	273	9427	230
WEE2	ENSG00000214102	CNM	7	141408153	141431071	1	-	-	-	0.42	-	0.47	0.032	1.051	3e-05	-0.00019		0	53.3763	8.1539e-10	-0.537313	0.324	-58.957	-0.167268	0.235	0.0167488	39.7	2	22918	1188.91	2244	610	3061	18
MRPL11	ENSG00000174547	CNM	11	66202546	66234209	-1	-	-	-	0	0.12	0.12	0.619	0.444	-3e-05	3e-05		0	74.7847	0.00209706	-0.331373	1.574	-10.928	0.0120332	0.705	0.00212622	48.04	6	31663	560.391	1303.97	506	2209	29
LY75	ENSG00000054219	CNM	2	160628362	160761260	-1	-	-	-	-	-	-	-0.534	0.766	-0.00021	1e-05		0	65.0262	1.66641e-37	-0.504766	-0.093	-50.355	-2.15746	0.002	NaN	37.97	4	101401	2202.93	5444.75	593	6932	52
FEZ1	ENSG00000149557	CNM	11	125315646	125366213	-1	41	0.28	103686	0	0.05	0.06	-0.464	0.106	2e-05	-0.00018		0	65.4177	0.234171	-0.523629	-0.455	-45.405	0.820835	0.713	0.0463582	42.92	17	149687	1800.97	1999.41	365	4744	73
LGALS9	ENSG00000168961	CNM	17	25956824	25976586	1	3	0.26	62.63	0.2	-	-	1.33	1.232	0.00043	0.00019		0	13.2522	6.75572e-05	-0.432836	-0.246	-19.829	2.10521	0.11	0.00361742	52.27	16	19762	850.017	1333.16	377	3018	102
TRPC4	ENSG00000133107	CNM	13	38210773	38444562	-1	9	0.22	8898.13	0	-	0.02	0.361	1.113	0.00033	7e-05		0	93.0366	0.865254	-0.472503	0.012	-31.599	2.10687	0.459	0.0653997	35.08	10	237739	1726.71	3342.96	440	7979	95
INPP5B	ENSG00000204084	CNM	1	38326369	38412729	-1	-	-	-	0.79	0.45	0.14	0.511	0.406	0.00032	4e-05		0	87.0068	1.55034e-09	-0.481923	0.284	-32.409	0.393107	0.71	0.00811094	46.64	11	86360	1333.67	3544.61	439	4694	135
LBH	ENSG00000213626	CNM	2	30454397	30546596	1	-	-	-	-	0.04	0.1	1.212	0.798	-0.00053	-0.00011		0	53.4667	0.0359767	-0.507197	0.577	-19.595	0.582692	0.695	0.0411233	46.96	9	92196	803.061	947.704	485	2930	27
TARDBP	ENSG00000120948	CNM	1	11072414	11085796	1	11	0.31	16311.3	0	0.04	0.04	-1.676	-0.255	3e-05	-0.00049		0	74.4774	0.997214	-0.189873	-0.029	NaN	4.32899	NaN	0.222825	44.02	32	13395	766.811	1104.42	379	4185	155
TNRC6A	ENSG00000090905	CNM	16	24741016	24838953	1	3	0.31	981.46	0.26	0.25	0.17	-0.959	-0.334	0.00022	5e-05		0	95.6147	1	-0.438526	0.495	13.972	-0.172728	0.769	0.147502	42.59	18	217423	3432.46	4918.28	276	8491	145
EMX2	ENSG00000170370	CNM	10	119301955	119309056	1	3	0.22	85.86	-	0	0.03	-0.213	0.784	0.00017	7e-05		0	61.3397	0.980834	-0.597561	0.046	-45.28	3.0227	NaN	0.302894	56.25	4	7101	662.056	2022.8	1285	2710	10
COL8A1	ENSG00000144810	CNM	3	99357319	99518070	1	4	0.25	8954.97	0.33	0.12	0.09	-0.521	-0.132	-0.00089	-0.00026		0	89.6392	0.0025183	-0.5	-0.435	-46.406	0.500727	0.9377	0.0292358	38.48	9	160751	2072.81	2413.39	190	5705	36
CACNA1G	ENSG00000006283	CNM	17	48638429	48704835	1	-	-	-	0.12	0.21	0.05	-0.974	0.738	2e-05	4e-05		0	99.0001	1	-0.519841	0.477	-59.288	4.97279	0.99938	0.0207958	56.94	34	66759	812.052	6897.27	1255	8602	1139
FBXO18	ENSG00000134452	CNM	10	5931535	5979556	1	3	0.25	0	0.34	-	0.1	-0.173	-0.061	0.0002	-0.0001		0	93.8377	0.363703	-0.535088	-0.199	-36.596	2.83398	0.9593	0.0241691	45.82	16	47391	1445.43	2416.8	336	3702	112
KCNK4	ENSG00000182450	CNM	11	64058774	64067503	1	-	-	-	0	0.05	0.14	-0.682	-1.334	0.0001	2e-05		0	48.1959	0.000363042	-0.545455	1.015	-32.282	1.82386	0.356	0.0191532	58.14	10	8729	434.28	1365.76	532	1829	50
NEURL1	ENSG00000107954	CNM	10	105253736	105352309	1	2	0.25	15.41	0.27	0.02	0.04	0.425	0.62	0.00048	8e-05		0	58.3519	0.111982	-0.515015	-0.073	41.903	3.47546	NaN	NaN	50.46	4	98573	1895.65	2207.14	447	4314	14
IGF2	ENSG00000167244	CNM	11	2150342	2170833	-1	-	-	-	0.3	-	0.21	0.215	0.86	0.00024	0.00015		0	65.3756	0.73986	-0.714286	0.134	-23.016	2.30811	0.9496	NaN	63.23	7	12126	2002.96	2789.9	934	5580	29
IL20RA	ENSG00000016402	CNM	6	137321108	137366298	-1	-	-	-	0.17	0.29	0.4	-0.872	-1.086	-0.00018	-0.0011		0	18.8543	6.19956e-05	-0.567863	0.094	-44.727	0.614321	0.462	0.0101295	41.2	8	45209	1364.15	2198.82	362	3522	38
POPDC3	ENSG00000132429	CNM	6	105606155	105627870	-1	-	-	-	0	0.16	0.15	-1.144	-0.914	0.00013	-0.00124		0	51.9125	1.15028e-05	-0.595941	-0.045	-30.494	0.140219	0.364	0.00649424	39.68	4	22114	467.959	1206.86	582	1879	14
GFI1B	ENSG00000165702	CNM	9	135820932	135867083	1	2	0.24	6.24	0.11	0.05	0.09	-0.571	0.359	-0.00159	-0.00023		0	19.8542	0.00342793	NaN	1.172	-31.243	0.899261	0.374	0.0090432	49.15	8	47687	631.906	1911.91	460	3021	45
CALHM3	ENSG00000183128	CNM	10	105232561	105238997	-1	-	-	-	0.14	0.24	0.07	0.734	0.133	-0.00092	-0.00022		0	NaN	NaN	-0.589744	0.209	-6.398	NaN	NaN	NaN	52.06	1	6436	0	1652	1652	1652	3
VAMP3	ENSG00000049245	CNM	1	7831329	7841492	1	12	0.26	18274.4	-	0.38	0.07	-0.075	0.731	8e-05	0.00047		0	60.5265	0.0138152	-0.577703	-0.297	-21.749	0.157965	0.474	0.0223155	42.69	3	10136	770.333	1350.67	274	2178	12
BST1	ENSG00000109743	CNM	4	15704573	15739936	1	1	0	0	0.59	0.56	0.27	-1.078	-0.243	-5e-05	-0.00143		0	15.0232	0.00038531	-0.516014	-0.284	-43.902	-0.0274781	0.147	0.00175146	43.46	5	35248	574.01	1425	770	1993	38
FLRT1	ENSG00000126500	CNM	11	63870660	63886645	1	-	-	-	0.02	0.01	0.02	0.356	0.604	-0.00024	-0.00015		0	58.2977	0.922051	NaN	0.714	-44.204	1.12882	0.9496	0.0953821	55.55	1	15985	0	3949	3949	3949	2
CD2	ENSG00000116824	CNM	1	117297007	117311850	1	13	0.26	5024.89	0.42	0.4	0.52	-1.696	-0.86	0.00011	-0.00035		0	60.2132	0.621912	-0.6	0.294	-14.23	-1.22527	0.858	0.0973832	47.11	2	14799	530.402	1254.43	478	1565	7
SQSTM1	ENSG00000161011	CNM	5	179233388	179265078	1	43	0.32	158570	0.03	0.09	0.08	0.03	0.128	-0.00052	-0.00023		0	26.8719	6.26821e-05	-0.533333	0.336	-2.187	-0.292575	0.9672	0.0180877	54.99	16	31680	854.151	1303.72	274	2840	67
GRB10	ENSG00000106070	CNM	7	50657760	50861159	-1	19	0.29	16097.6	0.53	0.1	0.06	-0.427	0.542	-0.0001	-0.00022		0	86.9827	0.947319	-0.539792	0.483	-16.149	1.85417	0.803	0.0288499	45.52	26	203399	1688.33	3278.93	381	5468	285
USP53	ENSG00000145390	CNM	4	120133742	120216672	1	19	0.28	40901.8	0.3	0.29	0.24	0.439	1.123	-1e-05	0.00019		0	18.1917	4.47485e-14	-0.473324	-0.191	-10.701	-0.298356	0.087	0.00968163	36.03	9	82930	2255.18	4166.95	503	6072	74
CARD9	ENSG00000187796	CNM	9	139256355	139268133	-1	4	0.25	302.16	0.13	0.05	0.06	-0.176	0.606	0.00019	9e-05		0	9.55967	2.42542e-08	-0.414248	0.162	-40.232	0.209799	0.173	NaN	64.46	8	11778	1193.86	2328.74	539	4574	70
AGR2	ENSG00000106541	CNM	7	16831435	16873057	-1	5	0.25	527.86	-	0.11	0.12	0.809	1.09	3e-05	-0.00069		0	52.9486	0.0230714	-0.514658	0.046	-17.923	0.0435018	0.375	0.0374416	38.42	7	41622	470.383	871.083	117	1697	36
MRAS	ENSG00000158186	CNM	3	138066539	138124375	1	6	0.26	2484.67	0	0	0.03	0.549	0.535	-0.00013	-5e-05		0	60.8518	0.819755	-0.482927	-0.41	-36.678	2.7307	NaN	0.24049	48.52	11	57886	1766.56	2430.46	271	4538	46
COG5	ENSG00000164597	CNM	7	106842189	107204959	-1	5	0.26	13125.6	0.17	0.28	0.14	-0.649	0.437	0.00029	-3e-05		0	42.9673	1.21926e-11	-0.409645	0.472	-39.648	-1.39709	0.02	0.00959334	37.1	10	362959	2005.96	3203.77	238	5418	100
HAO1	ENSG00000101323	CNM	20	7863628	7921121	-1	-	-	-	0	0.08	0.12	-1.639	-0.374	4e-05	-0.00051		0	35.2388	0.000470007	-0.533742	0.434	-42.322	-0.453972	0.182	0.00821966	37.89	1	57473	0	1757	1757	1757	8
HFE2	ENSG00000168509	CNM	1	145413095	145417545	1	-	-	-	0.57	0.34	0.11	-1.532	-1.099	2e-05	0		0	66.2912	3.11099e-06	-0.555556	0.673	0.869	0.817635	0.9055	0.0206073	44.51	7	19278	656.984	1334.73	506	2126	22
SAMD5	ENSG00000203727	CNM	6	147830063	148058683	1	-	-	-	0.3	0.19	0.07	-0.719	0.524	-0.0008	-0.00042		0	16.999	0.0801569	-0.434783	0.012	-22.364	1.62553	NaN	0.00281504	39.37	2	228857	3425.42	3359.5	393	6326	4
CCDC134	ENSG00000100147	CNM	22	42196683	42222303	1	1	0.3	0	0.72	0.09	0.08	-0.33	0.377	0.00048	-4e-05		0	69.2669	1.02713e-05	-0.454864	0.123	-40.187	-0.0883849	0.627	0.00880759	49.16	2	25620	375.871	999.091	525	1270	11
SLC25A28	ENSG00000155287	CNM	10	101370282	101380366	-1	-	-	-	0.2	0	0.04	0.035	0.755	-	-0.00039		0	71.7607	0.400132	-0.490701	-0.099	62.445	3.76128	0.834	0.0934238	45.02	4	10087	378.039	1019.77	581	1526	13
MBNL1	ENSG00000152601	CNM	3	151961617	152183569	1	-	-	-	0	0	0.01	0.675	0.397	0.00017	9e-05		0	84.3323	0.984509	-0.451325	0.902	42.453	3.26275	0.841	0.07085	35.71	24	221952	2172.52	3819.42	545	6458	158
IRGM	ENSG00000237693	CNM	5	150226085	150280298	1	-	-	-	0.67	-	-	-0.739	-0.855	-0.00397	-0.00139		0	NaN	NaN	-0.484848	-0.378	-25.019	NaN	NaN	NaN	37.49	3	54213	550.336	859.286	503	1659	7
PRC1	ENSG00000198901	CNM	15	91509270	91538859	-1	7	0.26	1331.13	0.25	0.23	0.19	-0.709	0.008	0.0002	-0.0001		0	79.7422	4.21217e-07	-0.0731283	3.288	30.027	-0.888985	0.066	0.0195576	45.15	19	29589	1287.91	1619.72	414	4087	109
MYB	ENSG00000118513	CNM	6	135502453	135540311	1	35	0.33	44592.8	0.55	0.3	0.1	-0.267	0.42	0.00022	-7e-05		1	81.9951	3.00366e-05	-0.447835	2.902	-33.557	1.94204	0.247	0.0232081	39.73	42	37865	714.042	2729.37	343	3684	613
ANKRD16	ENSG00000134461	CNM	10	5903580	5931869	-1	-	-	-	0.24	0.13	0.17	-0.688	0.709	-0.00046	-0.00026		0	18.0411	9.76364e-07	-0.570175	0.001	-33.403	0.142756	0.062	0.00893537	46.86	4	28290	705.142	1830.4	741	2734	25
ARPC2	ENSG00000163466	CNM	2	219081817	219119079	1	6	0.25	715.34	0	0	0.01	1.921	0.6	7e-05	8e-05		0	73.9895	0.835544	-0.268255	0.586	19.355	2.94695	NaN	0.226255	44.27	18	37215	599.456	1040.5	304	2226	102
TNR	ENSG00000116147	CNM	1	175291935	175712906	-1	3	0.22	2429.03	0.11	0.08	0.06	1.329	0.052	0.00031	-0.00034		0	55.9304	0.863724	NaN	0.05	-41.881	1.45236	0.498	0.0616693	43.87	3	428422	4320.26	8245.53	540	12774	51
PF4V1	ENSG00000109272	CNM	4	74718906	74719872	1	-	-	-	0.61	0.71	-	-0.677	-0.831	-0.00156	-0.00024		0	37.558	0.00493136	NaN	-0.029	-9.348	0.0988095	NaN	0.00579948	49.16	1	1187	0	743	743	743	3
SMPDL3B	ENSG00000130768	CNM	1	28261504	28285668	1	-	-	-	0.18	0.64	0.25	0.79	1.299	-5e-05	-3e-05		0	22.9263	1.96662e-06	-0.476478	0.766	-14.777	0.555433	NaN	0.0033028	49.86	6	24157	431.261	1491.57	726	1913	42
CCS	ENSG00000173992	CNM	11	66360292	66373490	1	3	0.24	24.64	0.15	0.22	0.15	-0.498	-0.378	1e-05	8e-05		0	55.5689	5.11155e-06	-0.478198	0.661	-25.891	0.521882	0.661	0.00424736	51.29	9	12866	178.145	991.633	593	1214	49
CSK	ENSG00000103653	CNM	15	75074398	75095539	1	22	0.3	9172.99	0	0.01	0.01	-1.011	-0.68	1e-05	-0.00029		0	77.3447	0.999142	-0.558013	0.196	-47.481	4.6431	NaN	0.349494	56.64	14	21141	837.997	1531	459	2767	94
NFIA	ENSG00000162599	CNM	1	61330931	61928465	1	-	-	-	0.53	0.6	0.03	-1.782	-0.686	-0.00025	-0.00027		0	82.6276	0.999916	-0.514339	0.447	-20.416	3.05843	0.9218	0.190519	40.05	22	597529	3618.51	3338.73	552	44880	190
ADCY5	ENSG00000173175	CNM	3	123001143	123168605	-1	4	0.22	8956.84	0.06	0.07	0.03	-1.098	0.943	-7e-05	-2e-05		0	98.4519	0.999129	-0.477124	0.97	-15.89	5.67863	0.8	0.0627444	51.27	10	167462	2339.99	3341.32	480	7311	103
ITGAM	ENSG00000169896	CNM	16	31271311	31344213	1	6	0.25	3349.59	0.31	-	0.22	0.887	1.291	0.00046	-0.00037		0	73.6823	0.000112793	-0.487013	0.366	-33.208	1.29437	0.457	0.00819144	43.36	8	72925	1846.4	3672.84	378	4745	80
RELN	ENSG00000189056	CNM	7	103112231	103629963	-1	3	0.21	12.8	0.07	-	0.04	-1.357	0.902	-0.00029	-0.00027		0	95.675	1	-0.496416	0.249	-45.842	1.14293	0.825	0.189047	37.49	7	517874	2560.86	10979.8	612	11708	206
ID4	ENSG00000172201	CNM	6	19837617	19840915	1	-	-	-	0.25	0	0.01	0.98	0.656	0.00011	0.0002		0	NaN	0.0409363	NaN	-0.095	-46.291	1.5042	NaN	0.0269058	46.71	1	4827	0	3873	3873	3873	3
SFMBT1	ENSG00000163935	CNM	3	52937588	53080766	-1	3	0.22	65.71	0.28	0.12	0.13	-1.556	0.246	-0.0006	-0.00029		0	76.9713	NaN	-0.510533	0.403	-44.874	1.36253	0.676	0.102786	40.71	8	143178	1952.34	2324.61	361	4553	49
ZFP36L1	ENSG00000185650	CNM	14	69254377	69263190	-1	2	0.24	128.33	-	-	0.02	1.09	1.077	0.00032	0.00023		0	80.8867	0.977944	-0.470107	0.724	-6.871	3.89813	0.583	0.0695437	53.26	6	8593	1245.72	1843.36	577	3094	14
TTYH3	ENSG00000136295	CNM	7	2671585	2704436	1	2	0.31	0	0.16	0.14	0.03	-0.769	0.502	-8e-05	-0.00021		0	70.309	0.889183	-0.528801	0.51	-39.03	0.464012	0.676	0.131473	62.28	7	32816	1813.67	3389.4	560	4805	53
CXCR5	ENSG00000160683	CNM	11	118754475	118768508	1	-	-	-	0.21	0.12	0.08	-0.196	-1.005	-0.00088	-0.00039		0	61.2252	0.248534	-0.612903	0.573	-42.82	2.80211	0.724	0.0347591	54.2	1	13895	0	4293	4293	4293	2
ASZ1	ENSG00000154438	CNM	7	117003276	117068177	-1	-	-	-	0.44	0.4	0.15	-0.785	0.094	0.00026	0.00015		0	33.3173	1.2653e-08	-0.452381	-0.413	-16.304	-1.12295	0.353	0.00897242	35.27	6	64901	739.643	2214.31	242	2900	62
TBP	ENSG00000112592	CNM	6	170863390	170881958	1	104	0.32	172704	0	0.09	0.03	0.166	1.254	4e-05	4e-05		0	66.5803	0.0013963	NaN	1.264	58.735	2.164	0.427	0.0719035	39.46	8	18568	411.541	1617.67	703	1955	51
SLC15A2	ENSG00000163406	CNM	3	121612936	121662949	1	-	-	-	0.21	0.29	0.28	1.757	3.266	8e-05	7e-05		0	64.8816	5.67247e-10	-0.477273	-0.209	-19.612	-0.892171	0.021	0.00472159	39.94	7	49787	2054.87	2795.4	299	5447	65
FAM63A	ENSG00000143409	CNM	1	150969025	150980851	-1	1	0.21	0	1.19	0.72	0.15	-1.533	-1.464	0.00018	-0.00013		0	27.3718	2.08001e-10	-0.499572	0.611	-18.1	0.509129	NaN	0.00188584	49.22	7	12289	668.465	2088.51	508	2817	61
ZDHHC21	ENSG00000175893	CNM	9	14615530	14693469	-1	-	-	-	0	0.14	0.03	0.002	0.463	0	0.00027		0	74.622	0.000155674	-0.538574	-0.452	NaN	-0.101748	0.516	0.0324599	35.18	2	82400	4234.43	6267.33	482	9160	15
PTPRF	ENSG00000142949	CNM	1	43990858	44089343	1	10	0.27	8378.93	0.03	0.14	0.03	1.244	1.276	4e-05	0.00018		0	99.6566	0.999997	NaN	0.752	-5.878	3.42184	0.67	0.101328	55.69	16	98479	2145.76	4861.64	298	7720	240
MNS1	ENSG00000138587	CNM	15	56713742	56757335	-1	1	0.25	0	0.37	0.19	0.06	-1.154	0.084	0.00021	0.00016		0	76.0617	6.21997e-16	-0.524	-0.318	-19.57	-1.58272	NaN	0.00245295	35.19	3	43593	738.122	1476.5	539	2030	16
KLF11	ENSG00000172059	CNM	2	10182976	10194963	1	2	0.27	0	0.52	0.29	0.28	0.342	0.271	0.00016	0.00011		0	81.3867	1.30379e-08	-0.572327	-0.134	-28.664	-2.0542	0.185	0.0150676	50.79	6	11987	1712.84	2537.62	559	4035	21
TMEM212	ENSG00000186329	CNM	3	171561139	171656505	1	-	-	-	0.76	-	0.29	-1.144	0.69	0.00018	-0.00029		0	NaN	NaN	-0.49556	-0.298	-26.279	NaN	NaN	NaN	39.38	5	95366	518.679	934.042	433	1881	24
TTC29	ENSG00000137473	CNM	4	147627790	147867034	-1	-	-	-	0.32	0.55	0.2	-0.119	-0.671	-0.00032	-0.00057		0	9.65002	2.051e-09	NaN	-0.472	-25.02	-1.93977	NaN	0.00364873	36.5	9	239244	549.401	1639.14	461	2226	83
IL22	ENSG00000127318	CNM	12	68642022	68647387	-1	3	0.16	17591	-	0.5	-	-0.969	0.571	1e-05	-0.00082		0	34.6365	0.733873	NaN	-0.147	-54.731	-0.315982	0.703	0.026401	39.88	2	5362	292.973	910	604	1165	11
FAM49B	ENSG00000153310	CNM	8	130851839	131029375	-1	-	-	-	0	0	0.01	-1.606	0.093	9e-05	-0.00026		0	62.0625	0.990681	-0.518041	-0.06	-23.141	3.01231	NaN	0.25716	42.04	30	177536	1061.66	1491.36	367	4552	253
LRRC32	ENSG00000137507	CNM	11	76368568	76381791	-1	-	-	-	0.2	0.13	0.12	1.385	1.104	0.00043	0.00018		0	35.1666	0.0148741	-0.642857	0.569	-30.519	0.0532322	0.586	0.0131393	56.19	5	13223	1569.62	2647.53	566	4311	15
CUX2	ENSG00000111249	CNM	12	111471828	111788358	1	-	-	-	0.17	0.38	0.09	-1.307	-1.594	3e-05	-0.00067		0	94.5485	0.999999	-0.506457	2.027	-37.273	3.60877	0.72	0.0878265	49.27	3	316389	2874.27	4612.76	562	6703	34
CD180	ENSG00000134061	CNM	5	66478103	66492627	-1	1	1	0	0.26	0.59	0.25	-1.574	-1.657	-0.00031	-0.00097		0	28.8718	6.73635e-12	-0.5	-0.347	-27.388	-1.10656	0.355	0.00487785	42.96	2	17186	2671.24	3437.2	511	5388	5
ELL	ENSG00000105656	CNM	19	18553473	18632937	-1	10	0.28	22765.1	0.12	0.09	0.08	-0.359	0.397	-0.00018	-6e-05		1	63.2733	0.994226	-0.0952381	2.108	77.923	1.03372	0.843	0.0660775	55.51	6	79453	1400.99	2874.68	452	4074	44
SLC25A21	ENSG00000183032	CNM	14	37147636	37642071	-1	-	-	-	0.35	0.53	0.31	0.669	0.596	-3e-05	-0.00046		0	25.3057	7.3022e-06	-0.507764	-0.37	-43.251	-0.262961	0.383	0.00158106	38.4	5	494685	1488.16	1793.81	276	3893	31
SEMA6D	ENSG00000137872	CNM	15	47476298	48066420	1	-	-	-	0.14	0.05	0.06	0.207	0.752	6e-05	-0.00027		0	97.0062	0.99979	-0.491667	-0.213	-55.452	0.824278	0.711	0.160612	38.82	17	590127	2147.27	4559.23	479	6099	196
HLA-DQB1	ENSG00000179344	CNM	6	32627244	32636160	-1	-	-	-	0.39	0.08	-	2.985	2.958	0.00061	0.0002		0	NaN	NaN	-0.428571	NaN	NaN	NaN	NaN	NaN	45.39	9	8916	1039.58	1598.11	309	4644	36
GRAMD1B	ENSG00000023171	CNM	11	123396344	123498482	1	-	-	-	0.44	0.08	0.03	0.924	0.672	0.00024	-0.0002		0	57.6532	0.999766	NaN	0.6	-54.196	2.51312	0.647	0.0712619	45.8	18	269346	2221.65	3646.26	541	7723	229
RHOU	ENSG00000116574	CNM	1	228870824	228882416	1	-	-	-	0	0.02	0.05	-1.112	-0.412	8e-05	-0.0004		0	62.7854	0.0731179	-0.537143	0.594	-21.082	2.19718	0.64	0.0775223	45.48	1	11185	0	3965	3965	3965	3
MAP3K8	ENSG00000107968	CNM	10	30722866	30750762	1	12	0.28	6694	0.06	0.02	0.06	0.48	0.372	-0.00023	-0.00032		0	84.6816	0.95005	-0.500796	0.515	-44.589	2.00499	0.766	0.0715282	42.62	7	27812	928.769	2038.87	647	2850	38
C7orf62	ENSG00000164645	CNM	7	88423420	88425035	-1	-	-	-	0.57	0.41	0.21	-0.453	-0.537	-0.00233	-0.0016		0	30.1789	0.00054669	NaN	-0.335	-38.529	-0.828679	0.399	0.0153709	35.91	1	1631	0	1039	1039	1039	2
FCRL3	ENSG00000160856	CNM	1	157646271	157670647	-1	4	0.25	12.98	0.87	-	-	0.808	1.019	0.00026	0.00015		0	7.51762	2.27141e-14	-0.454545	-0.124	-45.07	-3.82168	0.051	NaN	40.66	12	26448	959.068	2768.37	388	4638	133
TXNDC11	ENSG00000153066	CNM	16	11772936	11836734	-1	1	0.22	0	0.73	0.28	0.22	0.494	0.765	0.00019	-0.00013		0	55.2256	0.000228311	-0.510551	0.133	-39.028	-1.39152	0.37	0.00570086	43.55	9	63798	1195.13	1839.58	387	3178	57
BMP6	ENSG00000153162	CNM	6	7727030	7881655	1	4	0.22	296.73	0.11	0.16	0.06	-0.045	0.425	-0.00068	-0.00019		0	24.4262	0.997755	-0.546875	0.695	-57.455	-0.0236922	0.9298	0.0526221	43.48	1	155629	0	3784	3784	3784	7
PRKD3	ENSG00000115825	CNM	2	37477645	37551951	-1	2	0.26	404.24	-	0.06	0.05	-0.129	-0.226	-0.00091	-0.0003		0	88.9224	0.976856	NaN	-0.361	-12.239	0.878669	0.658	0.0229515	36.9	10	74306	2339.12	3810.87	436	6111	82
RIN1	ENSG00000174791	CNM	11	66097713	66104311	-1	5	0.23	2480.55	0.23	0.16	0.19	-0.027	-0.088	0.00021	-0.00015		0	21.9625	1.05736e-09	-0.466667	0.585	-16.153	0.0662609	0.266	0.0153764	62.23	8	6599	1428.8	2601.86	243	4419	49
RDH14	ENSG00000240857	CNM	2	18735989	18741946	-1	-	-	-	-	-	0.1	-1.503	-0.262	0.00012	8e-05		0	43.142	6.52835e-05	-0.60479	-0.565	-24.955	-0.915506	NaN	0.210652	41.87	2	5956	475.159	1148.5	737	1560	4
DPP6	ENSG00000130226	CNM	7	153584182	154685995	1	-	-	-	0.32	0.14	0.04	-0.502	0.454	-0.00136	-0.00072		0	NaN	NaN	-0.52795	NaN	NaN	NaN	NaN	NaN	43.87	16	1007188	1631.56	3076.91	534	4826	151
B3GALT2	ENSG00000162630	CNM	1	193148175	193155784	-1	-	-	-	0	0.02	0.06	-1.358	-0.413	8e-05	-0.00049		0	82.242	0.433697	NaN	-0.14	-32.669	1.31889	0.743	0.0413768	32.32	1	7883	0	3548	3548	3548	2
MAP3K1	ENSG00000095015	CNM	5	56111401	56191979	1	31	0.33	32995.5	0.32	0.26	0.09	-0.842	-0.062	-6e-05	-0.00016		0	93.4161	0.999997	-0.544804	1.213	-52.066	1.5267	0.712	0.0774089	38.08	2	80603	1144.28	6602.57	3713	7036	23
CXCL5	ENSG00000163735	CNM	4	74861359	74864496	-1	1	0.18	0	0.83	-	-	-0.328	-1.378	-0.00035	-0.00055		0	50.5753	0.0343927	NaN	-0.096	NaN	-0.334115	0.559	0.00238227	38.14	1	3035	0	2436	2436	2436	4
ANXA6	ENSG00000197043	CNM	5	150480273	150537443	-1	6	0.26	6807.38	-	0.24	0.05	0.892	0.774	0.00056	0.00018		0	25.3961	0.00434995	-0.526587	0.709	-31.644	-1.00823	0.008	0.0208291	48.97	15	57079	877.311	1573.76	451	2889	153
SLC45A4	ENSG00000022567	CNM	8	142217265	142318404	-1	-	-	-	0.26	0.43	0.08	0.494	0.961	0.00031	8e-05		0	41.7505	0.0431616	-0.568345	0.625	-27.28	1.28318	0.873	0.0170488	52.64	6	101139	2415.37	3591.47	542	7483	32
MED13L	ENSG00000123066	CNM	12	116395711	116715143	-1	6	0.23	0	0.11	0.1	0.08	-0.586	-0.697	-0.00015	1e-05		0	96.6809	1	-0.445236	1.337	-24.635	4.18445	0.9638	0.144171	37.34	32	323847	3837.59	6378.5	202	14615	279
IKZF4	ENSG00000123411	CNM	12	56401443	56432219	1	13	0.28	833.18	0	0.14	0.05	-1.177	-0.824	5e-05	-0.00011		0	23.0709	0.918679	-0.530864	0.511	-50.274	2.38406	0.782	0.10694	48.11	13	30776	2090.93	2964.27	420	5313	78
SSBP2	ENSG00000145687	CNM	5	80708840	81047616	-1	6	0.26	2444.92	0.95	0	0.01	-0.188	0.429	4e-05	5e-05		0	54.8581	NaN	-0.498133	0.887	-30.824	2.50884	0.888	0.0777638	35.97	20	338776	2270.26	2052.26	256	8780	203
KCNK16	ENSG00000095981	CNM	6	39282474	39290744	-1	-	-	-	0.51	0.41	0.21	1.186	1.652	-0.00154	-0.00039		0	14.7039	7.02399e-05	-0.25	0.274	-16.902	0.158208	0.134	0.010708	54.72	5	8270	195.904	1038.22	789	1272	27
ZNF579	ENSG00000218891	CNM	19	56088899	56092211	-1	-	-	-	0	0.06	0.06	1.364	1.166	0.00033	-0.00034		0	NaN	0.812757	-0.398374	0.165	-31.537	NaN	NaN	NaN	64.61	2	4074	1400.07	1709.5	497	2922	4
ZNF224	ENSG00000267680	CNM	19	44598492	44612479	1	-	-	-	0.21	0.3	-	-0.695	-0.781	-0.0016	-0.00133		0	31.0042	3.14465e-20	-0.478528	0.584	-13.281	-0.746407	0.07	0.006233	39.97	8	15547	1449.96	1412.39	510	3980	28
GRID1	ENSG00000182771	CNM	10	87359312	88126250	-1	-	-	-	0.05	0.01	0.01	-0.469	-0.503	-0.00038	-0.00029		0	97.9519	0.992572	-0.5	0.408	-21.155	2.17456	0.892	0.0602909	45.05	3	767243	1723.4	4505.55	787	6154	33
HSD17B12	ENSG00000149084	CNM	11	43577986	43878167	1	2	0.31	1592.69	0.19	0.76	0.26	0.307	-0.208	0.00021	-5e-05		0	45.2684	0.000799638	-0.337913	3.492	-17.359	0.536761	0.491	0.0134005	38.14	14	175937	884.355	1057.3	403	4292	84
FCGR3A	ENSG00000203747	CNM	1	161511549	161600917	-1	2	0.18	8796	-	-	-	-0.333	1.251	0.00032	-0.00014		0	17.7218	7.19023e-07	-0.625	-0.282	NaN	-0.185985	0.01	0.00784964	44.74	7	8978	701.627	1828.29	462	2385	35
ZBTB18	ENSG00000179456	CNM	1	244214585	244220778	1	2	0.24	70.4	0.11	0.03	0.01	-0.375	-0.09	1e-05	-8e-05		0	93.8317	NaN	-0.427481	-0.003	-27.409	3.36016	NaN	0.229327	44.35	2	8537	64.0859	3795.5	3740	3851	4
USF1	ENSG00000158773	CNM	1	161009041	161015767	-1	25	0.29	16650.6	0.34	0	0.02	0.359	-0.022	-0.00017	0		0	81.6095	0.959897	-0.429072	0.278	-49.423	2.28802	0.727	0.0411098	50.71	11	6726	437.89	1082.1	505	1807	87
ZFAND1	ENSG00000104231	CNM	8	82613569	82645138	-1	-	-	-	0.24	0.34	0.15	-1.15	-0.937	-0.00011	-0.00128		0	49.738	0.000208257	-0.515008	-0.184	-26.145	-1.02395	0.745	0.0020467	37.45	25	31569	554.316	971.424	540	2719	139
FAM126A	ENSG00000122591	CNM	7	22980878	23053749	-1	-	-	-	0.22	0.12	0.09	1.916	1.613	0.00045	0.00036		0	29.1669	0.663836	-0.487538	-0.368	-15.065	-0.256865	0.493	0.0533632	37.33	9	124759	4691.35	4592.88	525	13178	58
BCL9	ENSG00000116128	CNM	1	147013182	147098017	1	1	0.2	0	0.33	0.13	0.11	-0.055	-0.838	0.00021	-1e-05		0	87.3441	0.999982	-0.515593	0.3	-35.537	-1.37394	0.75	0.0482637	42.08	3	84715	2874.27	3691.22	476	6189	18
TIMP2	ENSG00000035862	CNM	17	76849059	76921469	-1	4	0.25	2028.61	0.42	0.02	0.03	0.525	0.756	0.00011	-0.00028		0	43.3769	0.154568	-0.580979	-0.169	11.425	1.72909	0.803	0.0750082	52.6	5	72410	411.26	3276	2433	3652	23
TENC1	ENSG00000111077	CNM	12	53440753	53458156	1	1	0.24	0	0.15	0.14	0.11	-0.876	-0.507	-0.00059	-0.00045		0	12.8908	0.0829364	-0.53706	0.963	-25.427	0.752963	0.987	0.0145866	60.28	20	17410	1589.62	3950.44	243	5004	255
IL15RA	ENSG00000134470	CNM	10	5990855	6020150	-1	1	0.25	0	2.76	0.73	0.53	0.036	-0.042	0	-0.00025		0	20.0711	2.73481e-05	-0.587983	-0.372	-22.755	-0.357857	0.116	0.00230882	48.47	22	34548	419.226	1116.34	547	1850	137
CCDC116	ENSG00000161180	CNM	22	21987007	21991616	1	3	0.24	529.88	0.62	0.24	0.32	-0.182	-0.198	0.0002	-3e-05		0	1.40955	4.08661e-11	-0.4	4.685	-31.942	0.208975	0.128	0.00423079	59.69	3	4613	701.114	1710.25	572	2231	12
SNX6	ENSG00000129515	CNM	14	35030300	35099389	-1	13	0.27	11280.2	0.14	0.38	0	0.231	0.828	0.00018	0.00014		0	78.0917	0.970887	-0.512097	0.234	-9.669	1.41682	0.665	0.070743	44.32	11	69067	1138.06	1906.7	339	3398	104
EIF2S2	ENSG00000125977	CNM	20	32676104	32700138	-1	11	0.29	9969.75	0	0.11	0.06	-0.9	0.099	1e-05	-2e-05		0	50.2681	0.873471	-0.0671893	3.222	NaN	2.84183	0.572	0.0648098	42.17	1	23934	0	2556	2556	2556	9
CBLN2	ENSG00000141668	CNM	18	70203915	70305756	-1	-	-	-	-	0.12	0.06	-1.104	-1.057	-0.00225	-0.00148		0	63.8937	0.455588	-0.714286	0.167	-49.27	2.94267	0.9133	0.0458686	38.33	9	101841	1146.44	1360	262	3336	28
PPP2R5C	ENSG00000078304	CNM	14	102228135	102394326	1	5	0.25	152.72	0.3	0.36	0.1	-1.123	-0.86	-0.00082	-0.00089		0	73.0799	0.991168	-0.512889	-0.413	-14.64	2.69392	0.9186	0.0218639	44.63	33	166191	1562.75	1991.96	279	4481	192
IGF2R	ENSG00000197081	CNM	6	160390131	160534539	1	4	0.22	2417.42	0.2	0.31	0.13	-0.559	-0.055	0.00014	-0.00019		0	94.0425	1	-0.529016	1.288	-54.813	1.35641	0.661	0.0709672	45.55	6	144408	5097.3	9818.05	355	14044	86
PRKCH	ENSG00000027075	CNM	14	61654277	62017694	1	3	0.26	8796	0.07	0.31	0.02	-1.149	-0.478	-0.00092	-0.00058		0	92.3258	0.999902	-0.479078	-0.179	-41.411	2.37937	0.728	0.0778112	42.48	28	363417	1115.43	1173.4	268	3579	139
SRR	ENSG00000167720	CNM	17	2206677	2228554	1	3	0.3	2685.55	-	0.37	0.14	0.184	1.111	1e-05	5e-05		0	79.7844	9.0283e-07	-0.537344	-0.251	-25.434	0.736514	0.548	0.0229326	45.63	8	21877	839.223	970.229	298	2482	35
PCSK9	ENSG00000169174	CNM	1	55505221	55530525	1	-	-	-	0.19	0.35	0.18	-0.361	0.461	-0.00032	-0.00024		0	1.76495	1.1481e-14	-0.552846	0.485	-25.348	0.55582	0.533	0.00249816	55.52	6	25405	1229.34	2749.96	603	3891	46
SLC6A12	ENSG00000111181	CNM	12	299243	323736	-1	-	-	-	0.28	0.2	0.1	0.42	-0.289	-0.00118	-0.00087		0	16.1376	1.82503e-05	NaN	0.737	-18.647	0.931046	0.224	0.00918391	52.8	16	24493	1207.09	1980.59	467	3332	116
UBE2Q2	ENSG00000140367	CNM	15	76135622	76193419	1	2	0.22	10.13	0.3	0.29	0.1	-1.502	-0.682	-0.00035	-0.00055		0	36.1846	8.25473e-07	-0.487268	-0.389	-45.483	0.189349	0.634	0.0175582	38.56	8	57771	1014.15	1879.91	478	2969	65
SNX19	ENSG00000120451	CNM	11	130745331	130786404	-1	-	-	-	0.58	0.3	0.25	1.633	2.183	-2e-05	-0.00032		0	3.99976	1.76654e-19	-0.479452	0.562	0.917	-0.632216	0.037	0.0112766	42.46	13	41073	1812.14	2118.53	498	6535	86
AP2A2	ENSG00000183020	CNM	11	924894	1012239	1	10	0.28	4646.01	0.16	0.11	0.01	0.592	1.35	-0.00037	-7e-05		0	96.8375	NaN	-0.511884	0.331	-39.023	4.06385	0.896	0.399031	53.1	23	87351	1789.45	2202.27	261	4656	153
B4GALNT2	ENSG00000167080	CNM	17	47209822	47247351	1	-	-	-	0.2	0.35	0.31	0.061	1.064	-0.0012	-0.00061		0	31.5945	2.13703e-13	-0.489089	0.507	-55.092	-0.048258	0.025	NaN	45.95	3	44380	3252.82	4127.33	1819	8657	33
XKR6	ENSG00000171044	CNM	8	10753555	11058875	-1	-	-	-	-	0.34	0.09	-0.275	0.65	3e-05	-7e-05		0	91.3499	0.99823	-0.522969	-0.213	-39.063	4.08992	0.894	0.0948508	46.12	4	305788	1501.72	2523.09	728	4327	11
DFNB31	ENSG00000095397	CNM	9	117164360	117267730	-1	-	-	-	0.31	0.12	0.09	1.136	1.332	0.00037	-1e-05		0	1.95771	0.00217854	-0.513693	0.844	-19.628	1.19794	0.341	0.0136881	48.36	8	103393	944.975	2840.62	305	4070	55
LRTM1	ENSG00000144771	CNM	3	54952264	55001115	-1	-	-	-	0.59	0.53	0.33	0.33	1.163	0.00042	-0.00022		0	27.6911	1.53398e-07	-0.636364	-0.17	-42.998	-1.80283	0.209	0.00114705	44.17	2	48857	52.5814	1366	1318	1414	6
C9	ENSG00000113600	CNM	5	39284364	39424970	-1	2	0.24	7379.45	0.71	0.74	0.35	-1.097	0.166	-0.00033	-0.00036		0	5.4816	2.43851e-17	-0.4375	-0.189	-39.045	-1.58713	0.628	NaN	38.28	4	140728	1056.64	1525.93	560	2770	27
IKZF3	ENSG00000161405	CNM	17	37921198	38020441	-1	13	0.28	5141.64	0.26	0.15	0.11	0.781	-1.612	7e-05	-0.00124		0	80.965	0.97425	-0.496602	0.509	-19.737	2.46781	0.884	0.252331	40.52	17	106594	2961.04	2926.24	1246	9788	110
FIZ1	ENSG00000179943	CNM	19	56102746	56113336	-1	1	0.18	0	0.04	0.08	0.07	-0.069	0.165	-0.00063	-0.00018		0	NaN	0.95137	-0.451299	-0.076	-42.516	5.04975	NaN	0.0629778	57.1	5	10594	1622.2	1653.69	462	4686	13
HLA-DOA	ENSG00000204252	CNM	6	32971955	32977389	-1	-	-	-	0.14	0.29	0.2	1.112	0.997	-7e-05	0.0002		0	NaN	NaN	-0.75	NaN	NaN	NaN	NaN	NaN	52.57	6	5409	1389.3	1292.06	303	3464	18
FBXO8	ENSG00000164117	CNM	4	175157809	175205415	-1	-	-	-	0	0.06	0.06	-1.364	-0.752	-0.00035	1e-05		0	53.6233	0.924643	-0.542159	-0.28	-30.695	1.69487	0.764	0.110073	33.65	5	47009	326.021	1500.87	928	1980	31
CENPO	ENSG00000138092	CNM	2	25016005	25045245	1	2	0.23	151.25	0.48	0.84	0.31	0.833	1.021	0.00036	0.00019		0	27.0767	1.26197e-08	-0.458393	0.467	0.998	-0.180146	0.121	0.00316065	43.93	9	29240	1676.02	2375.54	459	4272	50
SPATS2L	ENSG00000196141	CNM	2	201170604	201343253	1	1	0.25	0	0	0.12	0.16	0.026	0.115	7e-05	-5e-05		0	64.1046	0.999353	-0.491736	-0.102	-42.909	0.683769	0.9432	0.00648827	40.19	27	176383	1981.12	2355.76	329	6212	208
GFPT2	ENSG00000131459	CNM	5	179727690	179780387	-1	-	-	-	0.21	0.04	0.02	0.271	0.881	0.00032	-0.00014		0	97.47	0.000961393	-0.512195	-0.29	-40.597	1.5933	0.41	0.00618463	51.24	8	52638	1184.9	1640.74	515	3034	46
MTPN	ENSG00000105887	CNM	7	135611509	135662101	-1	5	0.27	1030.66	-	0	0.06	-1.165	0.032	0.0001	0.00029		0	48.1658	0.181018	-0.498397	0.097	4.242	2.05015	NaN	0.197157	36.4	2	50599	1499.1	2814.33	879	3782	6
STX17	ENSG00000136874	CNM	9	102668915	102732618	1	2	0.23	94.1	0	0.06	0.11	-0.244	1.08	-8e-05	0		0	31.7571	0.0612339	-0.560801	-0.528	-11.624	-0.215837	0.527	0.018147	36.39	12	67880	2008.15	1903.39	342	6885	66
PAQR5	ENSG00000137819	CNM	15	69591286	69700119	1	-	-	-	0.36	0.12	0.08	-1.562	-0.839	-0.00078	-0.00129		0	58.5868	0.000802254	NaN	-0.062	-42.691	0.177689	0.277	0.00565189	46.87	6	108868	2008.18	3035.22	523	5372	37
INA	ENSG00000148798	CNM	10	105036920	105050108	1	1	0.24	0	0.04	0.05	0.05	-0.566	-0.251	0.0001	-0.00032		0	57.1351	0.00816193	-0.50463	0.357	-10.164	4.10734	0.809	0.0452916	45.93	1	13208	0	3251	3251	3251	3
GNA12	ENSG00000146535	CNM	7	2767746	2883958	-1	20	0.28	34285.5	0	0	0.01	1.314	0.153	-6e-05	-0.00065		0	45.0816	0.986271	-0.445087	0.141	-6.198	3.06964	NaN	0.266659	45.86	8	116203	1429.98	2769.07	559	4369	27
KLK15	ENSG00000174562	CNM	19	51328545	51340469	-1	-	-	-	0.34	0.32	0.19	-0.643	0.948	0.00031	0.0001		0	17.8604	7.51344e-06	-0.666667	-0.118	-30.835	1.18305	0.86	0.0217181	54.06	7	11924	373.358	966.607	374	1419	28
DPP10	ENSG00000175497	CNM	2	115199876	116603328	1	-	-	-	0.44	0.21	0.1	-0.682	-0.234	-7e-05	-0.00031		0	24.36	0.99996	-0.496158	-0.042	-35.056	-0.00125322	0.648	0.245413	36.62	13	1403481	1784.69	2890.89	457	5964	159
TACC2	ENSG00000138162	CNM	10	123748689	124014060	1	3	0.24	36.81	0.88	0.68	0.6	-0.281	0.637	-0.00011	-0.00035		0	1.22884	5.92807e-27	-0.52479	-0.269	-14.682	-1.28057	0.157	0.00606714	48.29	30	265382	3164.84	4985.91	429	9704	327
CTSZ	ENSG00000101160	CNM	20	57570240	57582302	-1	-	-	-	0	0.48	0.12	0.46	1.693	-6e-05	-7e-05		0	71.2788	3.00063e-12	-0.590411	0.031	-52.103	0.601957	0.427	0.00352741	56.78	4	12069	385.605	1053.5	564	1502	16
SOCS5	ENSG00000171150	CNM	2	46926091	46990268	1	1	0.23	0	0	0.06	0.04	0.559	-0.027	6e-05	-9e-05		0	93.2052	0.00150818	-0.550463	0.223	NaN	-0.229415	0.528	0.139423	37.79	4	81293	1956.97	3006.75	839	4771	8
C16orf78	ENSG00000166152	CNM	16	49407734	49433342	1	-	-	-	0.85	0.66	0.22	-0.71	0.123	0.00025	-5e-05		0	27.0405	6.36907e-05	-0.473684	0.164	-26.966	-1.48537	0.18	0.00149978	42.25	1	25627	0	1087	1087	1087	5
SKIL	ENSG00000136603	CNM	3	170075466	170114623	1	17	0.32	3478.27	0.19	0.23	0.1	-1.036	-0.661	-0.00036	-0.00029		0	60.153	0.609518	-0.513921	0.221	-59.352	0.126052	0.9742	0.0950475	39.63	10	39157	2734.2	3351.57	554	7182	42
RRM2	ENSG00000171848	CNM	2	10262455	10271545	1	2	0.27	712.03	-	0.41	0.09	-0.011	1.049	0.00022	0.00013		0	72.8149	0.594822	-0.0689655	3.523	26.147	2.42855	0.836	0.11506	50.79	19	91027	1262.14	2171.61	332	3673	108
SPTBN2	ENSG00000173898	CNM	11	66452719	66496697	-1	4	0.26	1999.79	0.12	0.05	0.03	-1.509	-1.431	-0.00012	1e-05		0	99.482	1	NaN	1.677	-30.134	4.52798	0.531	0.0589926	55.04	13	43978	2767.96	6299.49	462	8323	214
ZMIZ1	ENSG00000108175	CNM	10	80828792	81076276	1	3	0.28	45.5	0.02	0.01	0.02	-0.085	0.529	0.00017	-0.00016		0	99.1446	0.999999	-0.548161	2.392	23.63	4.22178	0.846	0.103838	55.32	5	247562	2253.49	6005.98	457	7615	60
VGLL4	ENSG00000144560	CNM	3	11597544	11762220	-1	2	0.22	6.19	0.29	0.24	0.05	-1.929	0.465	-0.0003	-0.0007		0	42.0938	0.0083111	-0.524577	0.222	-13.193	0.136937	0.756	0.057936	44.93	19	215281	1060.34	1196.18	93	3775	83
BANP	ENSG00000172530	CNM	16	87982850	88110924	1	8	0.3	1389.66	0.21	0	0.04	1.705	1.652	6e-05	0		0	69.9898	0.997814	-0.0604361	0.316	-40.634	2.81948	0.9562	0.0823311	51.17	27	128074	801.04	1524.13	330	2438	164
MCTP1	ENSG00000175471	CNM	5	94039446	94620279	-1	-	-	-	0.49	0.36	0.04	0.681	-0.264	0.00013	-0.0002		0	93.9823	0.00328592	-0.503366	-0.088	-31.135	1.94278	0.289	0.0221484	37.29	18	580834	1341.68	2387.79	369	5396	194
CATSPER3	ENSG00000152705	CNM	5	134303596	134347392	1	-	-	-	0.56	0.47	0.21	0.017	0.561	-8e-05	-9e-05		0	10.2042	1.19861e-08	-0.521127	0.801	-34.035	-0.518255	0.792	0.00401954	43.19	2	43789	375.548	1135.73	551	1355	11
EZR	ENSG00000092820	CNM	6	159186773	159240444	-1	49	0.3	181613	0	0.05	0.02	-0.629	1.172	0.00017	0.00014		1	92.2896	0.505873	-0.474537	1.034	5.388	1.23053	0.9376	0.104626	46.15	4	53627	778.742	2674.77	956	3068	48
YAP1	ENSG00000137693	CNM	11	101981192	102104154	1	18	0.29	15489.9	0	0.1	0.13	-0.073	0.728	-6e-05	-8e-05		0	65.6707	0.999748	-0.396552	0.694	20.429	2.31815	0.9787	0.336011	38.64	11	122977	1921.49	3267.97	785	5401	76
LOH12CR1	ENSG00000165714	CNM	12	12510013	12619840	1	1	0.23	0	0.16	0.17	0.06	-0.402	0.38	0.00068	-0.0001		0	28.3477	0.00309745	-0.498271	0.322	-37.555	0.592	0.489	0.0166088	42.17	4	114155	2746.82	2236.93	549	6422	14
KCNG2	ENSG00000178342	CNM	18	77623668	77660184	1	1	0.18	0	0.11	0.01	0.06	0.482	1.063	-0.00022	-0.00055		0	65.2852	0.0042853	-0.416667	-0.504	-42.248	3.7104	NaN	NaN	53.83	2	36516	79.097	1469.5	1401	1538	4
IL19	ENSG00000142224	CNM	1	206972215	207016324	1	-	-	-	0.81	0.76	0.36	-0.275	-0.014	-0.00035	-0.00045		0	32.8595	0.0958391	-0.428571	0.162	-25.153	0.304991	0.517	NaN	44.98	7	72217	645.799	1456.08	975	3541	39
SLITRK6	ENSG00000184564	CNM	13	86366925	86373623	-1	-	-	-	0.19	0.16	0.08	-0.62	-1.762	-0.00079	-0.00127		0	91.7113	1.52343e-13	-0.5	-0.113	-40.017	-1.60477	0.18	0.0117961	32.58	3	13893	1531.8	2607.86	551	4249	7
ADAM12	ENSG00000148848	CNM	10	127700950	128077024	-1	4	0.25	1624.94	0.53	0.42	0.2	0.592	1.297	0.00034	-0.00022		0	79.9651	0.0241239	-0.506979	0.185	-22.327	0.621933	0.68	0.0267008	43.11	7	376074	3073.38	4153.78	372	7938	63
RTKN2	ENSG00000182010	CNM	10	63942794	64028466	-1	1	0.22	0	0.51	0.39	0.21	0.417	1.455	-1e-05	-0.00011		0	58.8218	1.82389e-21	-0.491402	0.238	-22.381	-1.39077	0.091	0.00434587	35.19	3	85809	2347.61	4402.27	2076	6886	26
PTGER4	ENSG00000171522	CNM	5	40679600	40693837	1	-	-	-	0.09	0.12	0.08	-0.098	0.448	0.00022	-9e-05		0	61.9902	0.99719	-0.666667	0.447	-15.607	3.92428	0.9422	0.113449	41.96	5	13820	1304.6	1337.5	234	3431	12
SESN3	ENSG00000149212	CNM	11	94898704	94965705	-1	-	-	-	0.11	0.09	0.06	-0.401	-0.233	-0.0005	-0.00019		0	77.5134	0.99814	-0.537412	0.314	-10.59	2.51787	0.891	0.279793	35.27	6	67028	3744.09	3307.95	541	9563	39
KIAA0513	ENSG00000135709	CNM	16	85061375	85127836	1	-	-	-	0.17	0.07	0.05	-1.05	-0.203	0.00015	-0.00056		0	70.5861	0.000224393	NaN	1.265	-19.946	-0.705981	0.534	0.020551	51.63	7	66479	3172.84	5203.08	364	7772	59
DAPK1	ENSG00000196730	CNM	9	90112143	90323548	1	13	0.32	15942	0.03	0.1	0.04	-1.401	1.227	-0.00065	-0.00014		0	97.7833	0.991365	-0.501912	-0.323	-27.449	2.5343	0.709	0.077417	45.13	19	211406	1851.52	4523.55	327	5912	224
TTC39B	ENSG00000155158	CNM	9	15170843	15307358	-1	-	-	-	0.15	0.41	0.13	-0.943	0.14	0.00011	-0.00072		0	64.7009	8.86615e-12	-0.480603	-0.447	-32.285	-1.37609	0.042	0.00403725	40.09	9	143738	3095.18	3593.1	567	10483	125
ITLN1	ENSG00000179914	CNM	1	160846329	160854960	-1	-	-	-	0.77	0.32	0.22	0.087	1.589	-0.00148	-0.00142		0	35.9978	1.44379e-07	-0.75	-0.447	-39.835	-0.319941	0.578	0.00571142	47.47	3	8640	324.227	946.769	498	1192	13
ALPK2	ENSG00000198796	CNM	18	56148479	56296189	-1	-	-	-	0.85	0.77	0.52	1.799	1.222	-0.0002	3e-05		0	0.710801	8.28144e-37	-0.529412	0.076	-50.528	-1.12929	0.034	0.00464716	44.38	6	147844	3248.66	4564.21	555	7437	24
PPP1R12B	ENSG00000077157	CNM	1	202317827	202557697	1	4	0.26	400.06	0.16	0.24	0.14	0.899	0.302	-3e-05	3e-05		0	55.9786	0.000338766	-0.518949	-0.02	-38.547	0.812494	0.104	0.0213016	39.63	18	244007	6561.99	5940.22	350	15431	151
PLAA	ENSG00000137055	CNM	9	26904081	26947461	-1	1	0.3	0	0.08	0.19	0.08	-1.608	-1.224	-0.00027	-0.00049		0	93.157	0.0176314	-0.541891	0.018	-33.291	0.755584	0.532	0.0376059	37.93	7	43870	1707.02	2203.1	457	4724	49
FDFT1	ENSG00000079459	CNM	8	11653082	11696818	1	8	0.26	10742.3	0	0.02	0.08	0.108	0.616	-0.00066	0.00011		0	65.7671	5.181e-12	-0.301149	0.752	-60.038	NaN	0.68	NaN	44.37	26	43731	646.089	1658.36	327	2660	158
NEGR1	ENSG00000172260	CNM	1	71868625	72748417	-1	-	-	-	0	0.22	0.05	-1.589	0.23	-0.00025	-0.00011		0	72.6824	0.390616	-0.497528	0.461	-36.838	1.28305	0.684	0.119592	34.94	5	886596	5109.2	5976.09	192	12613	22
JRKL	ENSG00000183340	CNM	11	96123153	96240738	1	-	-	-	-	0.11	0.07	-0.147	0.613	-0.00059	7e-05		0	78.4953	0.00687654	NaN	-0.008	-41.247	1.98597	0.528	0.0189682	38.8	2	117585	1316.73	1697.6	736	3140	5
DDHD1	ENSG00000100523	CNM	14	53510686	53620000	-1	-	-	-	0.23	0.1	0.14	-1.241	-0.856	-0.00043	-0.00042		0	85.7298	0.00540887	-0.514741	-0.023	-40.096	2.27554	0.962	0.0622938	38.27	15	116578	4613.03	5922.16	558	12941	134
POU3F1	ENSG00000185668	CNM	1	38509523	38512450	-1	1	0.23	0	0.17	-	0.01	-1.372	-1.202	6e-05	-0.00041		0	NaN	0.981471	NaN	0.384	-9.6	NaN	NaN	NaN	63.14	1	2964	0	2965	2965	2965	1
EPO	ENSG00000130427	CNM	7	100318423	100321323	1	1	0.24	0	0.19	0.39	0.19	-1.132	-0.126	0.00033	-1e-05		0	23.8239	0.078083	-0.5	-0.11	-46.105	0.608956	0.646	0.0166289	59.64	1	3232	0	1662	1662	1662	5
GPR45	ENSG00000135973	CNM	2	105858200	105859924	1	-	-	-	0.03	0.04	0.03	-0.729	0.282	0.00014	0.00034		0	85.79	0.762109	NaN	2.325	-36.05	2.4478	0.795	0.288323	58.55	1	1724	0	1725	1725	1725	1
TPD52	ENSG00000076554	CNM	8	80870571	81143467	-1	4	0.21	0.5	-	0.99	0.1	-0.581	0.922	-0.00031	-0.00039		0	33.3534	0.00693078	-0.520339	0.007	-41.003	0.385426	0.092	0.0145955	41.15	29	196487	1239.54	1535.92	334	4339	143
IL1R1	ENSG00000115594	CNM	2	102681004	102796334	1	10	0.31	34472.3	1.25	0.42	0.26	-0.116	0.241	0.00046	5e-05		0	81.7059	0.0115962	NaN	0.026	-57.919	0.550799	0.315	0.05407	41.38	13	115330	1340.07	2035.59	549	5183	110
NAA25,C12orf30	ENSG00000111300	CNM	12	112464500	112546826	-1	1	0.24	0	0.71	0.51	0.07	-1.467	-1.198	8e-05	-0.00017		0	78.5435	1	-0.122821	3.13	106.764	2.75359	0.764	0.138313	41.37	8	82107	1799.33	3933.34	421	5815	106
ITGAX	ENSG00000140678	CNM	16	31366455	31394318	1	1	0.16	0	0.26	-	0.24	-0.158	0.599	0.0004	0.00014		0	84.1817	2.37128e-09	-0.485714	0.858	-49.695	0.362639	0.559	0.0127451	52.2	7	27865	1201.21	3863.55	501	4663	97
FOXA1	ENSG00000129514	CNM	14	38059189	38069245	-1	4	0.27	186.71	0.28	0.04	0.03	-0.054	0.08	-9e-05	-9e-05		1	65.9298	0.854127	-0.435726	0.235	-45.851	NaN	0.9041	NaN	50.86	5	6507	1196.87	1319.36	392	3509	11
UBE2E3	ENSG00000170035	CNM	2	181831975	181941312	1	42	0.28	6756.73	2.12	0.26	0	-0.303	1.128	0.00036	-0.00013		0	43.2444	0.893206	-0.404359	0.003	NaN	3.26485	0.588	0.0768402	35.61	14	109337	391.195	883.841	340	1556	69
KLK4	ENSG00000167749	CNM	19	51409608	51413994	-1	-	-	-	0.32	-	0.2	1.325	1.239	0.00044	4e-05		0	42.0457	0.00182388	-0.375	0.262	-18.086	0.853031	0.748	0.00290327	55.82	8	4386	300.678	809.621	259	1347	29
C1QBP	ENSG00000108561	CNM	17	5336097	5352150	-1	15	0.31	35913.9	0.14	0.55	0.12	-0.202	-0.704	-0.00099	-0.00015		0	40.1663	0.327831	-0.363556	0.754	-19.59	0.521907	0.727	0.0151103	46.67	7	16053	271.607	800.964	330	1169	28
WDR73	ENSG00000177082	CNM	15	85185999	85197574	-1	-	-	-	0.53	0.45	0.28	1.003	0.448	-0.00024	0.0001		0	43.8468	1.09338e-10	-0.521411	0.638	92.896	-1.793	0.172	0.00571221	48.66	21	15058	1331.15	1570.49	526	5331	117
DLL1	ENSG00000198719	CNM	6	170591294	170599561	-1	3	0.25	127.47	0	0.21	0.06	-1.3	-0.085	9e-05	-8e-05		0	70.4656	0.999616	-0.496732	0.21	-32.516	2.22871	0.99642	0.33743	53.53	2	24359	1375.81	3086.64	548	3779	14
SETD8	ENSG00000183955	CNM	12	123868320	123893905	1	11	0.27	1089.56	0.06	0.1	0.13	-0.714	-0.497	-0.00019	-0.00042		0	53.0992	0.977875	-0.455045	2.452	NaN	2.44208	0.9039	0.116724	51.72	9	25580	1014.22	1638.44	352	3069	50
RFX2	ENSG00000087903	CNM	19	5993175	6199583	-1	3	0.23	666.45	0.03	0.13	0.04	-1.566	-1.12	-0.00217	-0.00096		0	73.4655	0.999674	-0.507632	0.162	-40.578	2.95386	0.823	0.0681678	47.54	24	206408	1423.47	1699.29	214	3959	137
SSR1	ENSG00000124783	CNM	6	7268539	7347679	-1	4	0.26	419.3	1.03	0.04	0.04	1.057	1.485	0.00047	0		0	53.0992	0.168963	-0.448478	-0.166	1.091	0.629735	0.356	0.0289551	43.56	11	79140	2629.02	2392.75	446	9661	76
ICOS	ENSG00000163600	CNM	2	204801471	204826300	1	2	1	0	0.1	0.82	0.33	1.487	0.279	-0.00129	-0.00046		0	44.5576	0.0279382	-0.581081	-0.062	-14.996	0.647675	0.572	0.0214241	38.26	2	24814	53.7587	2584.67	2528	2630	9
ASCL2	ENSG00000183734	CNM	11	2289725	2292182	-1	6	0.26	118.23	0.33	0.36	0.16	-0.509	0.01	-0.00033	-0.00039		0	NaN	0.622159	NaN	-0.373	-27.682	1.82687	NaN	NaN	69.57	1	2457	0	1852	1852	1852	2
C1orf110	ENSG00000185860	CNM	1	162794248	162838605	-1	-	-	-	0.63	1.82	0.59	0.977	0.1	-4e-05	-0.00062		0	19.1314	1.93626e-05	-0.272727	-0.086	-31.575	-1.55017	0.501	0.000994609	39.71	5	44357	744.1	1632.88	586	2605	16
ST3GAL3	ENSG00000126091	CNM	1	44171495	44396831	1	4	0.25	344.88	0.57	0.24	0.04	-0.929	0.498	-0.0002	-7e-05		0	72.4896	0.11704	-0.503571	0.142	-17.136	2.23436	0.411	0.0232863	44.35	85	225341	695.394	1804.47	344	4776	741
REL	ENSG00000162924	CNM	2	61108656	61150645	1	24	0.29	5149.32	0.63	0.2	0.29	-0.004	-0.56	8e-05	9e-05		1	71.9655	0.994061	-0.511154	-0.048	-31.728	0.874151	0.714	0.0965451	37.61	3	50091	3051.09	10056.4	2156	11255	24
GPSM3	ENSG00000213654	CNM	6	32158543	32163300	-1	1	0.21	0	0	0.2	0.15	-0.627	-0.294	-0.00037	8e-05		0	NaN	NaN	-0.51434	NaN	NaN	NaN	NaN	NaN	52.73	5	4757	125.855	1355.72	1177	1460	25
SNAP91	ENSG00000065609	CNM	6	84262599	84419410	-1	1	0.24	0	-	0.08	0.09	-0.932	0.062	9e-05	0.00017		0	86.5912	NaN	-0.580882	0.834	-25.826	0.621992	NaN	0.0495497	36.62	22	156811	1484.2	3343.29	261	4521	331
ZNF665	ENSG00000197497	CNM	19	53662466	53696639	-1	-	-	-	0.33	-	-	1.107	1.377	-0.00066	-0.00019		0	1.74086	1.12339e-12	-0.526627	-0.422	-11.105	-1.83514	0.172	0.0015064	45.26	7	34173	1363.37	1842.21	430	4158	24
C1orf100	ENSG00000173728	CNM	1	244515937	244552965	1	-	-	-	0.06	0.23	0.36	0.205	2.374	0.00024	-0.00019		0	25.0587	4.78303e-05	-0.494103	0.448	1.568	-0.741804	0.555	0.00336689	44.83	4	37028	333.531	713.75	392	1151	16
IFI16	ENSG00000163565	CNM	1	158969758	159024945	1	1	0.27	0	0.79	1.01	-	-1.163	-0.905	-0.00078	-0.00153		0	25.9201	2.90874e-05	-0.508251	-0.338	-60.365	-0.188042	0.221	0.0172309	38.34	14	55187	1048.26	2547.71	546	4138	110
PACS1	ENSG00000175115	CNM	11	65837834	66012218	1	2	0.21	65.83	0.1	0.3	0.05	-1.061	-0.082	3e-05	-0.0001		0	95.9159	0.999937	-0.504539	0.924	-48.611	4.32269	0.821	0.237662	43.99	15	174472	1710.48	2033.44	448	4571	88
ZDHHC23	ENSG00000184307	CNM	3	113666748	113684248	1	1	0.24	0	0.18	0.25	0.11	1.187	0.339	-3e-05	0.00012		0	75.7123	8.76016e-05	-0.558491	-0.159	-38.624	0.213212	0.316	0.00711456	43.72	7	17500	1451.21	3074.69	317	5280	29
GATM	ENSG00000171766	CNM	15	45653322	45694525	-1	-	-	-	0.1	0.4	0.06	1.016	1.06	-0.0003	-0.00012		0	80.1819	0.989386	-0.585882	-0.474	-15.525	2.43232	0.617	0.0645108	40.25	13	41203	1128.91	1504.63	493	3911	60
APOA4	ENSG00000110244	CNM	11	116691419	116694022	-1	1	0.17	0	0.35	0.16	0.15	-0.628	0.396	-0.00035	-0.00062		0	14.463	1.40948e-06	-0.4	0.335	-37.876	-1.14831	0.278	0.00705056	57.66	1	2604	0	1471	1471	1471	3
C2orf74	ENSG00000237651	CNM	2	61372243	61391964	1	-	-	-	0	-	0.67	2.504	2.365	0.00028	0.00024		0	NaN	NaN	NaN	NaN	-28.401	NaN	NaN	NaN	44.26	6	19761	228.131	764.36	423	1070	25
SLC17A3	ENSG00000124564	CNM	6	25833294	25882514	-1	-	-	-	0.67	0.78	0.44	1.421	0.547	-0.00021	9e-05		0	34.2449	4.92016e-12	-0.526316	-0.366	-40.487	-1.48891	0.017	0.00321698	38.42	10	49220	458.559	1440.16	563	2052	73
TOMM40	ENSG00000130204	CNM	19	45393826	45406946	1	2	0.24	0	-	0.04	0.06	0.128	-0.122	-0.00019	-8e-05		0	64.4299	0.963771	-0.142523	2.134	53.209	1.86528	NaN	0.208728	56.25	7	13120	912.675	1727.87	207	3415	52
CD2AP	ENSG00000198087	CNM	6	47445525	47594999	1	11	0.27	8940.26	0.25	0.27	0.18	0.385	1.452	0.00013	0.00021		0	49.2621	0.0157896	-0.472527	0.169	-45.5	-0.85495	0.304	0.038655	36.38	5	149474	2366.16	3680.96	404	5412	28
COX18	ENSG00000163626	CNM	4	73921797	73935472	-1	-	-	-	0	0.51	0.19	0.232	-0.303	7e-05	9e-05		0	52.4788	4.28471e-08	-0.471809	-0.452	-24.417	0.687629	0.699	0.00982888	40.47	5	17393	2701.59	4189.96	548	6846	25
TPT1	ENSG00000133112	CNM	13	45911008	45915505	-1	3	0.27	1023.3	-	0	0.05	0.163	0.095	1e-05	-7e-05		0	70.9114	0.746572	-0.166667	2.812	NaN	1.51289	0.251	0.281149	43.84	14	7813	1549.55	1625.34	530	4814	61
CAV2	ENSG00000105971	CNM	7	115927434	116148595	1	5	0.26	85.31	0	0.51	0.07	1.129	0.152	0.00014	-0.00016		0	33.492	0.000125831	-0.645161	0.21	-46.508	0.780007	0.772	0.0067608	37.86	15	221161	534.005	1174.95	466	2953	96
SLC30A7	ENSG00000162695	CNM	1	101361632	101447309	1	1	0.23	0	0.24	0.02	0.05	0.311	-0.291	1e-05	-7e-05		0	64.3395	0.000259182	-0.484897	0.293	-26.287	-0.637612	0.26	0.0187589	35.85	3	85681	2422.41	7188.04	623	8204	26
ZBTB9	ENSG00000213588	CNM	6	33422356	33425325	1	15	0.27	20801.8	0.1	0.16	0.3	-0.647	-0.646	0.00016	2e-05		0	NaN	NaN	-0.473934	NaN	NaN	NaN	NaN	NaN	53.65	4	3574	977.264	1133.25	570	2715	8
AKR1D1	ENSG00000122787	CNM	7	137687070	137802732	1	-	-	-	0	0.1	0.24	-0.568	0.22	-0.00014	-6e-05		0	74.6341	9.4089e-06	-0.485714	0.241	-18.065	-0.328594	0.063	0.00725445	39.26	6	115981	783.303	1646	290	2684	40
CEP350	ENSG00000135837	CNM	1	179923873	180084015	1	1	0.21	0	0.34	0.25	0.21	-0.961	-0.187	-7e-05	-0.0002		0	25.9984	1	-0.253566	0.664	13.506	-1.87564	0.361	0.0502367	36.46	11	160102	5616.22	6878.77	392	13414	95
CLEC5A	ENSG00000258227	CNM	7	141627157	141646807	-1	-	-	-	0.57	0.55	0.45	-0.101	-0.801	-0.00023	-0.00108		0	36.5701	0.000605536	-0.833333	-0.397	-34.158	-0.39655	0.4	0.00106076	40.03	7	19650	1139.59	1564	400	3502	31
PARD3	ENSG00000148498	CNM	10	34398488	35104253	-1	13	0.27	17061.1	0.1	0.11	0.06	-0.761	0.709	-0.0004	-0.0001		0	75.1822	0.903047	-0.587252	0.754	-45.398	0.689569	0.317	0.0393887	40.01	15	705765	1527.61	4861.5	799	5980	282
FAM13A	ENSG00000138640	CNM	4	89647106	90032549	-1	-	-	-	0.3	0.24	0.24	0.338	1.059	-0.00015	5e-05		0	86.0852	2.4538e-09	-0.504693	0.452	-45.161	0.231022	0.013	NaN	38.27	22	385443	1540.89	3030.83	245	5866	201
FRMD6	ENSG00000139926	CNM	14	51955818	52197445	1	3	0.25	559.68	0	0.07	0.05	1.638	0.675	-0.00013	2e-05		0	62.0324	0.511972	-0.508124	-0.019	-38.53	-0.47425	0.839	0.0225034	39.42	18	241627	2024.11	2919.81	495	5123	108
SLC22A4	ENSG00000197208	CNM	5	131630136	131679899	1	1	0.21	0	1.83	0.15	0.2	1.059	0.388	-5e-05	-0.00016		0	54.0751	9.10263e-06	-0.466667	0.327	-53.819	1.73825	0.462	0.00351528	44.99	3	49796	869.778	1528.53	463	2234	17
AAK1	ENSG00000115977	CNM	2	69688532	69901481	-1	-	-	-	0.24	0.46	0.13	0.324	0.286	-0.00048	-0.00024		0	74.1702	0.999975	-0.492226	0.77	-40.319	1.46433	NaN	0.129038	41.95	13	216352	8170.28	7304.83	453	21157	90
DKK1	ENSG00000107984	CNM	10	54074056	54077802	1	3	0.24	825.25	0.09	0.11	0.19	0.119	-0.034	0.0002	-0.0003		0	60.4	0.474046	-0.5	0.344	-38.308	1.31905	0.603	0.0450821	43.33	4	3761	623.268	908.154	465	1805	13
CFI	ENSG00000205403	CNM	4	110661852	110723335	-1	1	0.16	0	0.57	0.62	0.29	-0.77	-0.368	-0.0003	-0.00053		0	17.9206	6.05608e-07	-0.445312	0.073	-55.957	-0.891595	0.843	0.0105101	38	8	61485	477.936	1849.18	667	2368	67
MBD2	ENSG00000134046	CNM	18	51679079	51751158	-1	26	0.3	10738.6	0.83	0.42	0.05	-0.032	0.303	7e-05	0.00017		0	76.7906	0.754224	-0.547725	0.317	19.421	3.44487	0.674	0.245815	39.18	5	73063	2050.28	2165.18	241	5064	22
ITGA1	ENSG00000213949	CNM	5	52083730	52252327	1	5	0.25	6948.89	0.44	0.1	0.1	1.176	1.388	0.00023	7e-05		0	82.3505	8.16261e-07	-0.523019	0.266	-27.649	-0.17901	0.584	0.0234727	36.8	8	171293	3377.53	7189.99	437	10736	100
MUSK	ENSG00000030304	CNM	9	113431051	113563859	1	3	0.31	4208.47	0.17	0.09	0.07	-0.476	0.716	0.00025	0.00015		0	22.8842	0.0228507	NaN	-0.096	-9.765	0.0116699	0.608	0.0141404	36.28	7	137779	2664.58	3549.14	435	8294	69
ERBB3	ENSG00000065361	CNM	12	56473641	56497289	1	25	0.32	28417.8	-	0.16	0.1	-1.225	-0.542	7e-05	8e-05		1	86.2418	1.65252e-15	-0.495781	0.555	-34.539	1.73242	0.69	0.0120083	50.12	23	26706	1858.71	3097.49	237	5615	179
KIAA1462	ENSG00000165757	CNM	10	30301729	30404423	-1	-	-	-	0.31	0.35	0.43	0.31	-0.106	1e-05	-0.00034		0	3.44558	0.000326576	-0.525223	-0.181	-35.097	-0.0855181	0.476	0.041569	44.39	3	102691	4583.55	4492.67	590	9324	9
DMTF1	ENSG00000135164	CNM	7	86781677	86825653	1	-	-	-	0.17	0.03	-	-1.357	-1.413	-0.0008	-0.00121		0	22.9263	0.360051	-0.451253	0.786	-9.44	1.72637	0.251	0.0722869	35.84	38	43976	1521.24	2496.18	171	4460	310
BRAP	ENSG00000089234	CNM	12	112079950	112123790	-1	3	0.27	379.16	0.08	0.07	0.06	-1.521	-0.974	2e-05	-1e-05		0	79.453	0.000119213	-0.543759	0.157	91.293	2.09717	0.255	0.0292134	44.39	3	43810	1098.89	2614.38	1543	3996	32
PRRT1	ENSG00000204314	CNM	6	32116136	32122150	-1	-	-	-	0	-	0.02	0.959	-0.02	0.00017	0.0001		0	NaN	NaN	-0.1875	NaN	NaN	NaN	NaN	NaN	58.65	5	4724	479.903	1836.5	1355	2782	18
ACTN1	ENSG00000072110	CNM	14	69340860	69446157	-1	23	0.29	39340.3	0	0.09	0.01	-0.019	0.232	-8e-05	-0.00027		0	97.8435	0.999994	-0.533196	0.088	-19.499	3.82076	0.6	0.167686	50.81	21	105297	1338.12	2291.31	274	4674	195
SELP	ENSG00000174175	CNM	1	169558087	169599431	-1	6	0.24	8256.57	0.47	0.45	0.26	-0.25	0.293	1e-05	-0.00026		0	7.63809	3.26806e-20	-0.4	0.239	-50.592	-1.31513	0.063	NaN	40.48	7	41344	656.131	2447.6	690	3157	87
ZBTB38	ENSG00000177311	CNM	3	141043055	141168634	1	1	0.22	0	0.18	0.15	0.17	0.578	-0.727	2e-05	-0.00019		0	88.0007	1	-0.482613	0.106	-38.516	2.26416	0.919	0.122429	42.29	23	125579	1873.25	1927.71	333	7683	84
LYPD5	ENSG00000159871	CNM	19	44300081	44331358	-1	-	-	-	0.05	0.16	0.11	2.9	2.009	0.00038	0.00024		0	48.3766	2.47031e-05	-0.538153	0.077	-36.086	0.214027	0.199	0.00608453	44.7	9	41332	822.152	1573.4	551	2487	35
THADA	ENSG00000115970	CNM	2	43393800	43823185	-1	-	-	-	0.54	0.36	0.24	0.716	0.265	-0.00029	-0.00027		0	22.071	4.92893e-25	-0.495367	-0.099	-48.296	-5.75308	0	0.00589964	40.47	19	365210	2074.06	4401.29	382	6939	284
TRIM2	ENSG00000109654	CNM	4	154073494	154260472	1	12	0.26	858.24	0.53	0.35	0.01	0.389	0.618	6e-05	-8e-05		0	96.0243	0.998825	-0.501118	-0.141	-31.488	3.82434	0.734	0.0589942	42.05	12	186975	2395.54	2762.97	513	6755	58
SYT11	ENSG00000132718	CNM	1	155829300	155854990	1	2	0.25	126.76	0.08	0.15	0.04	-0.136	-0.226	-2e-05	-0.00018		0	79.0434	0.975109	-0.470755	0.224	-24.028	1.58355	0.9067	0.110812	46.48	1	25632	0	5182	5182	5182	4
SLC22A1	ENSG00000175003	CNM	6	160542821	160579750	1	1	0.19	0	0.41	0.28	0.16	0.029	-0.092	-0.00038	3e-05		0	4.25878	1.88546e-14	-0.535565	0.083	-42.476	-0.2807	0.08	0.0023531	46.39	7	36903	363.374	1506.72	324	1922	54
IRF8	ENSG00000140968	CNM	16	85932409	85956215	1	10	0.31	1036.89	0.05	0.09	0.06	0.396	0.606	-0.00059	-0.00073		0	25.8117	0.970204	-0.510487	0.113	-59.544	2.24551	0.826	0.052775	49.68	11	23444	796.08	1185.29	289	2668	48
TBX21	ENSG00000073861	CNM	17	45810610	45823485	1	6	0.28	1016.9	0	0.11	0.1	-0.711	-0.317	-0.00062	-0.00031		0	65.4177	0.844651	-0.519481	0.374	4.565	2.92848	0.9327	0.134621	53.22	2	12886	863.327	2116.75	718	2583	8
THEMIS	ENSG00000172673	CNM	6	128029217	128239776	-1	-	-	-	1.06	0.17	0.18	-0.146	-0.003	-0.00016	0		0	16.6918	2.72073e-08	NaN	-0.001	-29.788	-1.29311	0.153	0.0206932	35.12	6	210559	961.096	3295.77	631	4101	35
CBX6	ENSG00000183741	CNM	22	39257455	39268319	-1	1	0.2	0	0	0.08	0.1	-0.917	-1.008	-8e-05	-0.00052		0	56.1713	0.923129	-0.551089	0.257	-34.209	3.26925	NaN	0.0789276	58.27	3	10827	1687.9	3933.36	2213	6052	14
KCNT2	ENSG00000162687	CNM	1	196194909	196577541	-1	-	-	-	0	0.06	0.03	-1.879	-1.464	-0.00058	-0.00058		0	98.1869	0.891415	-0.505551	-0.268	-33.585	3.18784	NaN	0.0641906	33.86	9	383446	1376.63	4379.66	695	6094	191
CCDC13	ENSG00000244607	CNM	3	42734155	42814745	-1	-	-	-	0.21	-	0.16	-0.084	0.485	0.00017	8e-05		0	18.8603	5.56839e-14	-0.52381	1.074	-33.083	0.194636	0.076	0.00358454	47.17	7	67497	2313.19	2559.14	314	5456	42
RIPK2	ENSG00000104312	CNM	8	90769975	90803291	1	20	0.32	31157.8	0.6	0.28	0.2	-1.479	1.378	0.00012	0.00016		0	55.6713	0.999745	-0.505778	0.024	-26.553	1.63947	0.51	0.0404155	35.92	4	33258	734.682	1904.38	481	2516	26
ATG16L1	ENSG00000085978	CNM	2	234118697	234204320	1	12	0.27	21790.7	0.15	0.09	0.09	0.676	0.734	0.00011	-4e-05		0	NaN	NaN	-0.53037	NaN	NaN	NaN	NaN	NaN	45.33	18	85623	1255.88	2558.74	560	4208	189
OSBPL7	ENSG00000006025	CNM	17	45884738	45899200	-1	-	-	-	0.19	0.17	0.05	1.087	1.185	0.00027	0.00019		0	83.1938	0.182828	-0.484536	1.242	-12.648	2.07592	0.358	0.0214859	57.86	11	14462	1259.45	2980.45	430	4497	128
PLA2R1	ENSG00000153246	CNM	2	160788519	160919121	-1	-	-	-	0.32	0.25	-	0.24	0.804	0.00022	-6e-05		0	6.65623	1.34837e-28	-0.533557	0.341	-43.606	-1.50988	0.001	NaN	39.22	3	130609	5055.04	9397.9	668	14376	61
QSER1	ENSG00000060749	CNM	11	32914724	33014862	1	-	-	-	0.35	0.23	0.24	-1.784	-1.546	-5e-05	-0.00072		0	60.7132	1	-0.515296	-0.119	-1.923	-0.987313	0.782	0.194888	38.69	7	100496	3434.84	5991.76	304	9693	59
FOXD1	ENSG00000251493	CNM	5	72740654	72744352	-1	-	-	-	-	-	0.14	-0.452	-1.118	8e-05	-4e-05		0	NaN	NaN	NaN	NaN	-15.34	NaN	NaN	NaN	54.97	2	3950	1215.9	1108	406	2512	3
HTRA1	ENSG00000166033	CNM	10	124221041	124274424	1	-	-	-	0.78	0.12	0.05	0.381	0.046	0.00031	-0.00047		0	88.4886	0.0650355	-0.521368	-0.158	-40.616	1.78884	NaN	0.0304657	49.66	3	56356	348.953	1712	1214	2091	24
TAB2	ENSG00000055208	CNM	6	149539777	149732749	1	21	0.32	10482.2	0	0.03	0.08	-0.558	0.978	7e-05	-5e-05		0	92.6631	0.999438	NaN	-0.347	-36.208	1.06198	0.877	0.395985	38.87	9	192972	1638.4	3191.18	493	4553	49
SNTB1	ENSG00000172164	CNM	8	121547985	121825513	-1	4	0.25	71.11	-	0.16	0.07	0.791	0.204	-5e-05	-0.0006		0	76.4472	1.06388e-05	-0.494195	1.072	-60.618	-0.231352	0.518	0.0226918	40.4	6	277528	1832.76	3879.42	414	5164	33
ALPK3	ENSG00000136383	CNM	15	85359911	85416713	1	-	-	-	0.69	0.58	0.34	-0.268	0.094	0.00016	0.0002		0	60.9843	5.62702e-11	-0.515413	-0.122	16.963	0.305199	0.195	NaN	48.17	2	56802	4461.88	8599.22	487	10917	18
MMEL1	ENSG00000142606	CNM	1	2522078	2564481	-1	-	-	-	0.14	0.18	0.11	1.954	0.978	9e-05	-1e-05		0	NaN	NaN	-0.46988	NaN	NaN	NaN	NaN	NaN	54.95	9	42377	853.381	2062.14	460	2879	83
IL5	ENSG00000113525	CNM	5	131877136	131892530	-1	2	0.21	0	0	0.35	0.43	-0.698	-0.664	4e-05	-5e-05		0	45.3708	0.0132685	-0.571429	-0.29	-16.774	-0.842277	0.654	0.0124076	39.54	3	15393	286.863	655.333	276	905	9
BARD1	ENSG00000138376	CNM	2	215590370	215674428	-1	34	0.33	43386.8	0.3	0.28	0.37	0.941	0.498	9e-05	-0.00055		0	84.3443	3.00323e-13	-0.0796964	-0.149	20.976	-0.949397	0.141	0.00790227	36.37	15	84037	1500.33	2233.28	175	5478	95
RAD51L1,RAD51B	ENSG00000182185	CNM	14	68286496	69196935	1	4	0.23	0	0.51	0.55	0.19	-1.065	0.529	-0.00018	-0.00011		1	16.4087	4.5494e-10	-0.394003	0.061	25.377	0.249248	NaN	0.00279177	40.99	24	910439	633.089	1115.49	249	2596	141
WNT2	ENSG00000105989	CNM	7	116916685	116963343	-1	1	0.16	0	0.11	0.02	0.04	3.192	0.54	0.00026	-3e-05		0	47.8827	0.171961	-0.590909	0.011	-31.218	0.458924	0.423	0.060658	42.13	5	47701	1549.32	2668.14	513	4205	21
TCF19	ENSG00000137310	CNM	6	31126319	31134936	1	5	0.28	1216.95	0.24	0.96	0.25	0.981	1.453	0.00071	0.00049		0	NaN	NaN	-0.497263	NaN	NaN	NaN	NaN	NaN	51.1	4	8612	1183.38	2155.93	805	3243	14
CD96	ENSG00000153283	CNM	3	111260926	111384597	1	-	-	-	1.06	0.76	0.65	-0.302	-0.313	-0.00056	-0.00016		0	62.4962	4.48793e-11	-0.550633	-0.14	-50.156	-2.11867	0.02	NaN	38.02	7	373031	1505.76	2752.29	500	4328	63
ITGA4	ENSG00000115232	CNM	2	182321929	182400914	1	5	0.26	996.23	0.12	0.23	0.15	0.371	0.932	0.00014	-0.00011		0	94.3076	0.0259894	-0.489432	0.099	-49.856	1.3257	0.303	0.0294242	36.03	11	81738	2585.07	3206.94	393	6781	84
DDX1	ENSG00000079785	CNM	2	15731302	15771235	1	8	0.31	1902.74	0.04	0.04	0.02	0.956	1.015	0.00023	2e-05		0	88.3621	0.998494	NaN	1.586	64.938	0.7083	0.747	0.130324	39.49	8	39933	637.766	2249.68	500	2817	109
HORMAD2	ENSG00000176635	CNM	22	30476163	30573064	1	-	-	-	0.08	0.27	0.35	-1.898	-0.887	8e-05	-0.00011		0	22.3962	0.000376845	-0.490468	0.23	-33.497	-0.753797	0.215	0.00105787	37.57	4	96611	703.934	1479.14	429	2115	35
NCBP1	ENSG00000136937	CNM	9	100395908	100436030	1	10	0.26	2211.88	0	0.24	0.02	-0.774	-0.716	0.0001	4e-05		0	92.4342	0.999991	-0.0542495	1.2	103.372	3.54078	0.9513	0.254078	37.74	5	40080	2178.8	3195.72	249	4983	39
SUCLA2	ENSG00000136143	CNM	13	48510622	48612125	-1	2	0.24	8796	0.05	0.22	0.09	-0.59	-0.327	0.00013	-0.00037		0	31.4017	0.000427503	-0.476852	-0.072	-16.726	0.705096	0.257	0.0390441	40.06	20	292232	904.186	1736.15	215	3317	142
TMOD1	ENSG00000136842	CNM	9	100263462	100364023	1	1	0.2	0	0.5	0.04	0.03	-1.705	1.188	8e-05	1e-05		0	81.3324	0.967619	-0.521236	-0.085	-35.658	0.888181	0.873	0.0680027	46.76	3	100563	344.173	3085.63	2516	3311	27
NPAS4	ENSG00000174576	CNM	11	66188475	66194178	1	3	0.25	177.15	0.14	0.04	0.11	-0.937	-0.538	0.00011	7e-05		0	94.7172	0.997448	-0.6	0.621	-42.506	1.57156	0.754	0.0347997	56.31	4	5703	1099.94	2199.82	326	3272	22
TNFRSF6B	ENSG00000243509	CNM	20	62328021	62330037	1	-	-	-	-	-	-	0.696	-0.588	0.00026	0.00012		0	19.2217	9.72558e-08	-0.8	0.486	1.178	-2.1721	0.63	NaN	65.03	1	2032	0	1140	1140	1140	3
FNDC1	ENSG00000164694	CNM	6	159590429	159693141	1	-	-	-	0.52	0.4	0.31	-0.203	0.877	-5e-05	-0.00059		0	1.08427	2.89679e-06	-0.52809	0.326	-47.112	-0.0153072	0.139	0.0172685	43.39	3	102708	1704.12	5740.06	789	6548	49
ANKRD11	ENSG00000167522	CNM	16	89334038	89556969	-1	4	0.26	10.36	0.16	0.15	0.08	-0.897	0.076	-0.00032	-0.00037		0	99.3796	1	-0.550034	2.046	36.997	2.76193	0.9869	0.177789	51.19	42	222931	3221.8	3189.55	249	9301	241
SLC16A13	ENSG00000174327	CNM	17	6939394	6943440	1	-	-	-	0.12	0.15	0.23	0.838	-1.019	-0.00059	-0.0006		0	41.0698	4.53471e-08	-0.51087	0.942	-25.764	0.723537	0.111	0.00529464	56.06	2	4102	373.871	1636.8	968	1804	5
SLC39A12	ENSG00000148482	CNM	10	18240768	18332221	1	-	-	-	0.33	0.31	0.28	-0.551	0.214	-0.0006	-0.00124		0	9.43919	5.88651e-09	-0.502249	0.337	-45.722	-2.01604	0.135	0.0120586	39.18	4	91453	107.46	2640.22	2461	2725	50
SPRED2	ENSG00000198369	CNM	2	65537985	65659771	-1	2	0.3	2945.38	0.32	0	0.04	-1.022	0.727	0.00024	0.00012		0	81.4108	1.69156e-05	-0.517108	-0.652	-33.71	2.1835	0.623	0.00929146	43.76	8	121786	1384.92	1584.03	467	4519	37
GPC5	ENSG00000179399	CNM	13	92050929	93519490	1	-	-	-	0.76	0.17	0.15	-1.346	0.56	0.00011	-0.00038		0	49.6235	4.59511e-07	-0.506951	1.574	-45.343	-1.72161	0.156	0.00642653	35.84	4	1475061	1193.45	1800.88	390	2943	16
MTAP	ENSG00000099810	CNM	9	21802542	21932738	1	-	-	-	0	0	0.06	0.041	-0.015	-0.0005	-0.00011		0	79.3808	6.39432e-05	-0.509554	-0.643	-39.212	-0.270773	0.624	0.00637959	40.07	13	135015	2562.53	2554.55	310	7557	64
SULT6B1	ENSG00000138068	CNM	2	37394963	37423741	-1	-	-	-	0.9	0.37	0.16	-0.5	0.181	-0.00274	-0.00091		0	12.2944	1.50979e-08	NaN	-0.043	-10.927	-1.82917	0.452	0.00284248	41.42	5	28778	385.142	688.174	134	1027	23
IZUMO1	ENSG00000182264	CNM	19	49244109	49250166	-1	-	-	-	0.17	0.46	0.37	2.207	2.985	0.00035	-0.00018		0	75.5075	2.95923e-06	-0.532609	0.073	-48.111	1.35688	0.392	0.0157029	52.95	6	6057	524.904	1214.31	221	2218	36
FTO	ENSG00000140718	CNM	16	53737875	54155853	1	-	-	-	0.14	0.23	0.13	1.536	0.845	0.0001	-0.0003		0	27.9441	0.00566861	-0.483966	-0.423	-41.252	0.192575	0.608	0.0215483	40.2	23	456820	2497.13	2395.85	210	11573	145
PARD3B	ENSG00000116117	CNM	2	205410516	206484886	1	6	0.27	493.97	0.8	0.27	0.19	0.219	-0.322	0.00015	-0.0005		0	26.149	2.39927e-18	-0.505852	0.165	-57.862	-2.85775	0.06	0.0144016	37.59	14	1074687	2609.97	4990.74	441	8492	189
ZBP1	ENSG00000124256	CNM	20	56178902	56195632	-1	-	-	-	0.63	0.8	0.46	-0.159	0.397	-4e-05	-0.0003		0	2.22878	4.82724e-11	-0.466667	-0.025	-2.81	-1.18274	0.019	0.00144054	52.63	9	16730	1236.68	1825.61	357	4213	44
VLDLR	ENSG00000147852	CNM	9	2621834	2654480	1	8	0.25	5272.89	0.27	0.16	0.05	-0.415	0.714	-0.00019	-0.00044		0	87.0189	0.988596	-0.511271	-0.27	-24.341	-0.718909	0.9609	0.0155257	42.01	4	38269	3431.11	5519.33	510	9213	43
WDR7	ENSG00000091157	CNM	18	54318574	54698828	1	2	0.19	0	0.11	0.06	0.04	-0.514	-0.988	-0.00014	-0.00074		0	95.1027	1	-0.468729	1.654	-2.319	2.0645	0.742	0.244205	36.37	13	385263	5180.23	6556.53	522	14083	107
XPR1	ENSG00000143324	CNM	1	180601140	180859387	1	-	-	-	0	0.21	0.09	-0.451	-0.185	0.00013	3e-05		0	94.669	0.999988	-0.484358	-0.116	-58.839	3.6987	0.856	0.0980732	36.94	5	258257	3112.06	5125.73	485	8484	37
LRAT	ENSG00000121207	CNM	4	155548097	155674270	1	1	0	0	0.15	0.04	0.15	0.631	1.207	0.00017	3e-05		0	39.1302	0.00753659	-0.833333	-0.392	-53.091	1.09025	0.421	0.0272477	37.8	8	126175	1694.88	1762.74	493	5002	27
CALN1	ENSG00000183166	CNM	7	71244476	71912136	-1	-	-	-	0	0.32	0.03	-0.837	0.364	-0.00024	-3e-05		0	69.2007	0.0954501	NaN	0.148	-48.394	2.15955	0.648	0.0949767	43.35	6	667660	4024.99	6554.78	550	9424	32
UBE2T	ENSG00000077152	CNM	1	202300785	202311108	-1	12	0.31	8980.24	-	1.97	0.25	0.626	-0.187	0.00033	9e-05		0	43.907	0.000416951	-0.324664	-0.228	30.492	-0.0422332	0.226	0.00791088	40.71	5	10323	284.195	986.548	657	1499	31
PSMB9	ENSG00000240065	CNM	6	32811913	32827362	1	-	-	-	0	0.18	0.13	0.399	-0.399	-0.00045	-0.00091		0	NaN	NaN	-0.471429	NaN	NaN	NaN	NaN	NaN	50.17	5	15715	677.381	999.875	439	2676	24
KPNA7	ENSG00000185467	CNM	7	98771197	98805129	-1	1	0.24	0	0.32	0.34	0.33	-0.385	-0.719	-0.00196	-0.00213		0	NaN	NaN	-0.4375	0.695	-29.675	NaN	NaN	NaN	46.02	1	33932	0	1725	1725	1725	10
MMRN1	ENSG00000138722	CNM	4	90800683	90875780	1	-	-	-	0.44	0.3	0.29	-1.489	-0.496	5e-05	-0.0007		0	60.7132	7.50563e-19	-0.517849	0.492	-50.497	-3.73081	0.291	0.00367783	33.75	4	75097	1322.25	4235.74	766	5217	27
WDR12	ENSG00000138442	CNM	2	203745323	203879521	-1	2	0.25	0	0	-	0.08	-1.186	-0.116	0.00025	-0.00032		0	36.799	0.0196061	-0.236181	2.804	14.83	-0.54464	0.338	0.0440934	39.19	8	140537	3705.68	3318.46	312	8068	35
SLC1A7	ENSG00000162383	CNM	1	53552855	53608289	-1	-	-	-	0.02	0.13	0.04	-0.951	0.799	-0.0002	-0.00034		0	15.6978	3.87178e-08	-0.527473	0.502	-16.263	-0.963041	0.187	0.00624071	53.18	7	55459	463.282	2589.07	1306	3378	58
CDK4	ENSG00000135446	CNM	12	58141510	58149796	-1	38	0.3	38412.2	0	0.03	0.06	-0.671	-1.128	0.00023	-3e-05		1	77.4652	0.744635	-0.345219	0.344	86.545	1.92939	0.697	0.0844871	53.24	15	8286	432.666	952.506	228	1865	77
CISD1	ENSG00000122873	CNM	10	60028818	60049346	1	-	-	-	-	-	0.06	-0.486	-0.079	-0.00093	-0.0005		0	47.196	0.000429591	-0.504808	-0.215	NaN	0.481043	0.374	0.0639451	36.69	4	20424	690.283	1058	577	2375	15
OR52K1	ENSG00000196778	CNM	11	4510109	4511138	1	-	-	-	-	0.4	-	0.82	0.902	-0.00038	-0.0001		0	30.7271	1.07429e-11	NaN	NaN	-12.303	-1.67555	0.176	NaN	39.88	3	10851	1903.9	4418.8	1030	5456	5
LAMA3	ENSG00000053747	CNM	18	21269407	21535030	1	2	0.26	815.36	0.34	0.35	0.22	-0.654	0.092	5e-05	-0.00024		0	9.75845	5.82133e-20	-0.497719	0.439	-42.377	-0.68605	0.052	NaN	42.46	15	266779	3079.37	7209.3	462	10661	361
TRHR	ENSG00000174417	CNM	8	110098850	110131813	1	1	0	0	0.1	0.08	0.07	-1.639	0.739	4e-05	-0.00018		0	71.4957	1.95122e-05	-0.428571	-0.399	-37.605	0.360101	0.297	0.0112213	37.64	2	34980	1248.26	2782.4	1415	3694	5
BATF	ENSG00000156127	CNM	14	75988768	76013358	1	5	0.25	1018.94	0	0	0.04	-	0.466	-	-6e-05		0	58.876	0.307176	-0.5	-0.262	-14.096	1.42123	0.848	0.207239	44.51	3	24538	239.232	630.333	361	913	9
CD9	ENSG00000010278	CNM	12	6308881	6347425	1	16	0.26	4414.32	0.14	0.09	0.08	-0.883	0.577	0.00011	2e-05		0	52.4788	0.233146	-0.519252	-0.435	14.417	0.726979	0.595	0.0205123	51.04	16	38556	333.492	1145.56	441	1744	108
MYO16	ENSG00000041515	CNM	13	109248500	109860355	1	-	-	-	0.34	0.3	0.16	-0.523	0.487	-0.00067	-0.0002		0	#N/A	#N/A	#N/A	#N/A	#N/A	#N/A	#N/A	#N/A	38.48	6	611853	2082.67	5223.45	475	7046	124
CKS1B	ENSG00000173207	CNM	1	154947129	154951725	1	7	0.27	596.24	-	0.13	0	-1.496	-2.211	2e-05	-0.00027		0	49.8163	0.588453	-0.248243	0.812	NaN	0.952274	0.51	0.200479	44.4	7	4598	222.615	749.368	390	1166	19
VPREB1	ENSG00000169575	CNM	22	22599087	22599927	1	-	-	-	0.38	0.53	-	-0.106	1.313	-0.00447	-0.00032		0	14.5172	0.000374142	NaN	2.341	-34.024	-0.669438	0.375	0.00380921	58.83	2	735	10.3923	635	626	644	4
ERGIC1	ENSG00000113719	CNM	5	172261278	172379688	1	1	1	0	0.13	0.03	0.01	-0.198	0.283	-0.00013	-0.00045		0	85.543	0.323008	-0.528302	0.17	-9.572	2.13383	0.65	0.0475796	50.92	14	118432	1366.89	1340.36	456	5687	66
SLC50A1	ENSG00000169241	CNM	1	155107820	155111329	1	-	-	-	-	0.08	0.17	-1.388	0.193	5e-05	6e-05		0	53.545	0.0157283	-0.506135	0.622	5.35	1.13374	NaN	0.0164667	55.69	15	3513	257.683	1007.61	475	1346	70
CACNA2D1	ENSG00000153956	CNM	7	81575760	82073114	-1	-	-	-	0.14	0.19	0.04	-0.199	0.712	-1e-05	-0.00021		0	87.4405	0.999731	-0.497644	0.661	-34.438	3.09795	0.742	0.113436	34.98	12	497333	2842.68	3522.33	413	7542	139
PVRL3	ENSG00000177707	CNM	3	110788918	110994410	1	3	0.21	115.93	0.08	0.07	0.1	-2.148	-1.18	8e-05	-0.00041		0	76.5135	0.00135993	-0.608615	-0.493	-25.493	0.33605	0.456	0.0346762	36.67	11	205492	1532.34	1587.84	314	5197	45
CDK6	ENSG00000105810	CNM	7	92234235	92465908	-1	13	0.28	1617.65	0	0	0.05	0.493	-1.014	-1e-05	-0.00028		1	68.8633	0.992603	-0.323456	0.044	20.588	3.49223	0.875	0.105567	38.19	5	231652	5043.84	8620.27	386	11663	22
GKN2	ENSG00000183607	CNM	2	69172364	69180102	-1	-	-	-	2.5	0.58	0.28	-1.073	-0.782	-0.00184	-0.00046		0	45.184	2.44309e-05	-0.333333	0.089	-29.546	-1.20807	0.299	0.00676214	39.61	2	7661	404.731	1075.27	723	1498	11
TNFSF14	ENSG00000125735	CNM	19	6663148	6670599	-1	7	0.26	1098.97	0.41	0.41	0.17	1.151	0.392	0.00041	-7e-05		0	38.6663	0.175056	-0.45	0.178	-39.599	0.876402	0.815	0.0526886	51.37	2	9335	1507.35	2747.11	1476	4336	9
SP110	ENSG00000135899	CNM	2	231032009	231090444	-1	4	0.24	12779.5	-	1.02	-	0.691	0.727	-0.0009	-0.00081		0	7.30679	3.03213e-08	-0.464419	-0.115	-41.519	-0.279248	0.504	0.00522465	42.37	15	58436	712.449	1764.5	405	2725	121
EPDR1	ENSG00000086289	CNM	7	37723446	37991543	1	-	-	-	0.48	0.13	0.17	0.383	0.869	-0.00084	-3e-05		0	33.7269	0.00930073	NaN	-0.298	-55.885	-0.535146	NaN	0.020805	38.37	4	268093	834.11	1156.83	555	2515	12
NAV3	ENSG00000067798	CNM	12	78224685	78606790	1	1	0.25	0	0.13	0.25	0.06	0.132	0.579	-0.0002	-0.00025		0	99.6928	1	-0.488104	0.823	-58.205	-0.404208	0.772	0.063777	35.89	16	888369	3316.35	5790.29	297	10219	201
IL3	ENSG00000164399	CNM	5	131396222	131398897	1	3	0.24	2217.93	1.86	1.91	-	-0.296	-0.516	-0.00056	5e-05		0	23.8239	3.40391e-06	-1	0.841	-22.146	0.270961	0.219	0.00166054	49.18	1	2549	0	924	924	924	5
EOMES	ENSG00000163508	CNM	3	27757440	27764206	-1	-	-	-	0.67	0.05	0.07	1.422	0.119	9e-05	-0.00015		0	79.2482	0.939655	-0.628571	0.355	-45.42	2.63514	NaN	0.0402184	47.95	3	6762	606.084	2910	2080	3386	18
SMURF1	ENSG00000198742	CNM	7	98625061	98741723	-1	22	0.31	13160.1	0	0.02	0.01	-0.938	-0.548	-4e-05	-0.00033		0	96.8616	0.937295	-0.528351	0.68	-9.445	3.10847	0.761	0.0768711	42.72	4	116662	2139.15	4359.22	825	5737	51
STMN3	ENSG00000197457	CNM	20	62271061	62284780	-1	1	0.21	0	0	0.02	0.01	1.343	0.65	-0.00075	9e-05		0	58.0869	0.506808	-0.437653	0.043	-43.838	1.98769	0.891	0.0646492	59.38	5	17977	809.61	1486.52	519	2351	21
CNTNAP2	ENSG00000174469	CNM	7	145813453	148118090	1	3	0.25	255.4	-	-	0.06	-0.664	0.985	-0.00052	-0.00035		0	59.141	0.023969	-0.500302	-0.013	-41.753	-0.914931	0.814	0.0252321	37.52	24	2304996	2754.96	3372.73	100	9454	175
BAIAP2L1	ENSG00000006453	CNM	7	97920963	98030380	-1	4	0.26	2971.25	0.13	0.12	0.08	1.714	1.56	4e-05	0.00013		0	48.1357	0.000226046	-0.537698	0.029	-18.899	0.269612	0.35	0.0153264	46.78	5	109440	1376.6	2091.73	521	3645	33
NOTCH4	ENSG00000204301	CNM	6	32162620	32191844	-1	1	0.22	0	0.22	0.4	0.2	0.636	0.538	5e-05	8e-05		0	NaN	NaN	-0.498406	NaN	NaN	NaN	NaN	NaN	51.81	5	29224	2108.81	5084.98	564	6745	58
CNNM4	ENSG00000158158	CNM	2	97426639	97477628	1	1	0.19	0	0.28	0.04	0.09	-1.609	-0.775	-0.00021	-0.00022		0	96.9339	0.000107033	-0.526061	2.427	-44.551	4.18883	0.67	0.0184709	50.17	4	50972	2022.57	2098.3	547	4783	20
NUCKS1	ENSG00000069275	CNM	1	205681947	205719404	-1	1	0.2	0	0	0.11	0.05	-1.307	-0.788	0.00016	-0.00028		0	71.7306	0.470687	-0.485008	0.917	-27.94	2.18227	0.699	0.211961	39.53	2	37360	2721.16	5027.67	228	6399	9
CACNB2	ENSG00000165995	CNM	10	18429606	18830798	1	-	-	-	0.07	0.07	0.12	-0.546	0.599	0.00031	-0.00021		0	26.1912	0.0012383	-0.496665	0.02	-51.881	0.363103	0.9872	0.0165916	40.46	28	403133	1265.88	2841.98	459	6129	298
CD86	ENSG00000114013	CNM	3	121774213	121839983	1	3	0.31	10154.4	0.58	0.62	0.73	-0.831	-0.598	-0.00027	5e-05		0	16.7219	0.968536	-0.604167	0.285	-8.873	0.756098	NaN	0.299846	40.77	9	65777	783.854	1593.15	483	2720	46
MPPED2	ENSG00000066382	CNM	11	30406040	30608419	-1	-	-	-	0	0	0.01	-0.41	0.166	0.00022	0.00012		0	78.4471	0.97326	-0.504368	0.049	-4.101	2.07949	0.9034	0.321292	40.01	8	202379	1817.34	2089.22	457	5591	37
HIPK1	ENSG00000163349	CNM	1	114471814	114520426	1	4	0.28	60.42	0.12	0.08	0.04	-0.171	-0.436	-7e-05	-4e-05		0	97.5965	1	-0.448	0.967	-40.518	1.87996	0.9823	0.267856	39.78	11	48545	2391.18	5462.73	570	8201	136
SLC9A4	ENSG00000180251	CNM	2	103089762	103150431	1	2	0.19	7.27	0.15	0.23	0.14	1.338	1.575	-0.00059	-0.00032		0	64.0745	5.60116e-19	-0.315789	0.219	-55.051	-0.789262	0.089	0.00392748	40.97	2	60746	1233.57	3729.71	818	4215	14
ABHD8	ENSG00000127220	CNM	19	17402940	17421045	-1	-	-	-	0.05	0.04	0.03	2.196	1.237	0.00083	0		0	79.2482	0.000520162	-0.476036	0.495	-10.354	3.25537	0.472	0.227186	54.9	3	18105	778.994	1303	555	2042	10
LPHN3	ENSG00000150471	CNM	4	62066976	62938184	1	-	-	-	0.43	0.1	0.03	0.055	0.043	0	-0.00047		0	92.3077	1	NaN	-0.019	-52.252	1.31626	0.9	0.183875	35.25	18	877077	2151.05	5416.87	527	12636	365
NISCH	ENSG00000010322	CNM	3	52489134	52527087	1	3	0.25	2.85	0.21	0.32	0.08	-1.93	-1.698	-0.00021	-0.00075		0	98.8675	0.0186203	NaN	1.133	-12.235	2.96798	0.446	0.0520987	53.28	14	37950	1978.21	3398.6	557	5350	123
NRIP1	ENSG00000180530	CNM	21	16333556	16437321	-1	32	0.3	32755.4	0.34	0.18	0.12	0.2	0.176	0.00012	-0.0003		0	16.0292	0.999967	NaN	-0.046	-33.344	-2.66437	0.9246	0.190296	36.59	7	104701	3599.01	3657.87	498	7751	23
TMCO1	ENSG00000143183	CNM	1	165696032	165796992	-1	-	-	-	-	0	0	-1.246	0.013	0.00012	-0.00012		0	59.9843	NaN	-0.450151	0.249	-29.937	1.47271	NaN	0.0044762	39.88	9	103462	1189.17	1650.12	477	4468	60
CST9	ENSG00000173335	CNM	20	23583047	23586513	-1	-	-	-	1.91	0.25	0.69	1.314	1.462	-5e-05	-0.00026		0	18.3242	0.000110527	-0.516129	0.417	-35.82	-0.785749	0.421	NaN	50	1	3507	0	1633	1633	1633	2
CR1	ENSG00000203710	CNM	1	207669492	207813992	1	1	0.19	0	-	0.43	-	-0.518	0.075	9e-05	-0.0002		0	2.39745	NaN	-0.493976	0.041	-27.778	1.4856	NaN	NaN	39.16	12	145618	2269.79	5973.28	1228	8597	289
TMEM45B	ENSG00000151715	CNM	11	129685714	129729898	1	-	-	-	0.1	0.3	0.19	0.459	1.006	0.00098	0.00015		0	38.0158	1.8603e-05	-0.524715	-0.366	-32.972	-0.345064	0.253	0.00653002	44.32	5	44155	712.805	1311.43	247	2205	23
HMX3	ENSG00000188620	CNM	10	124895478	124897257	1	2	0.21	40.52	-	0.02	0.03	-1.168	0.372	5e-05	7e-05		0	NaN	0.909144	-0.593123	-0.101	-52.27	2.53423	NaN	NaN	56.89	1	3453	0	2847	2847	2847	2
IGFBP1	ENSG00000146678	CNM	7	45927956	45933267	1	1	0.2	0	0.96	0.38	0.23	0.174	0.246	-9e-05	0.00013		0	39.4193	1.42699e-05	-0.5	-0.055	-35.879	0.827032	NaN	0.011159	48.88	3	5300	96.2616	1506.09	1369	1601	11
SASH1	ENSG00000111961	CNM	6	148593440	148873186	1	2	0.25	222.42	0.21	0.16	0.1	-0.7	0.623	5e-05	0.00013		0	63.8817	0.997853	-0.478651	0.208	-57.316	-0.188197	0.479	0.020702	43.29	11	279744	3136.51	3661.15	489	7460	60
STAT5A	ENSG00000126561	CNM	17	40439565	40463961	1	27	0.3	29288.8	0.03	0.05	0.06	-0.902	0.108	-0.00026	-0.00047		0	87.067	0.996565	-0.513477	0.154	-36.46	4.14414	0.818	0.0468314	54.63	12	24396	1382.43	2674.04	515	4301	112
SH2B1	ENSG00000178188	CNM	16	28857921	28885526	1	6	0.27	286.76	0.84	0.18	0.16	1.523	1.933	-8e-05	1e-05		0	89.1934	0.347929	-0.506421	0.405	-42.104	0.650516	0.333	0.0902498	51.11	16	27612	1582.03	2207.53	342	6043	98
MANBA	ENSG00000109323	CNM	4	103552660	103682151	-1	-	-	-	0.2	0.26	0.2	1.441	0.234	-0.00013	-0.00065		0	47.5152	4.15575e-12	-0.506139	-0.339	-52.592	-1.01668	0.487	0.00684415	39.25	17	130224	1445.98	3468.27	549	7444	213
FOXN2	ENSG00000170802	CNM	2	48541776	48606433	1	-	-	-	0	0.13	0.14	-0.058	0.887	-1e-05	0.00028		0	87.2056	0.827285	-0.527318	0.129	-30.154	-1.83229	0.877	0.0470069	36.31	3	64658	2136.71	2844.61	932	5437	18
TMEM174	ENSG00000164325	CNM	5	72469022	72470970	1	-	-	-	0.29	0.26	0.21	2.009	0.3	-0.00076	-6e-05		0	11.5595	0.00133107	-0.4375	0.739	-6.071	-1.38118	0.808	0.0154984	49.77	2	1950	750.555	1111	461	1761	4
FABP4	ENSG00000170323	CNM	8	82390654	82395498	-1	5	0.26	5222.96	0	0.14	0.07	0.511	-0.122	-0.0011	-0.0015		0	40.6602	0.0741045	-0.666667	-0.552	NaN	0.0644277	0.35	0.00160617	34.83	4	4817	164.25	693.857	510	911	14
FYN	ENSG00000010810	CNM	6	111981535	112194655	-1	92	0.31	250910	0	0.05	0.01	-0.88	-0.636	-0.00059	-0.00052		0	90.4343	0.997648	-0.501449	-0.35	-47.797	4.42911	0.833	0.039551	42.42	29	213120	1080.91	1579.86	436	3628	194
NFKBIA	ENSG00000100906	CNM	14	35870717	35873955	-1	50	0.33	75607.1	0.15	0.02	0.09	0.518	0.769	0.00039	-0.00014		0	78.8687	0.986203	-0.50339	0.029	-24.288	1.15971	0.9434	0.225386	56.53	10	3236	472.569	1077.65	212	1559	40
T	ENSG00000164458	CNM	6	166571144	166582188	-1	-	-	-	0.7	0.11	0.05	1.801	1.513	-0.00044	-0.0001		0	63.0083	0.000296043	-0.4	0.388	-44.757	1.82735	0.779	0.0254386	51.51	4	11044	598.877	1848.77	902	2436	31
PREX1	ENSG00000124126	CNM	20	47240790	47444420	-1	1	0.2	0	0.24	0.2	0.04	0.331	0.411	0.00012	-0.0003		0	90.6331	1	-0.488111	0.114	-21.922	4.10952	0.9103	0.122061	50.48	4	203747	1530.25	5760.03	362	6752	65
UBAC2	ENSG00000134882	CNM	13	99853028	100038688	1	1	0.3	0	0	0.09	0.11	0.527	0.49	0.00027	0.00012		0	47.1779	0.77721	-0.51594	0.878	-46.971	0.959114	0.628	0.0145444	41.75	11	185730	741.236	1441.63	610	2525	65
SHROOM3	ENSG00000138771	CNM	4	77356253	77704406	1	1	0.25	0	0.52	0.25	0.25	-0.012	0.776	0.00016	-0.00024		0	6.94536	0.999831	-0.494703	0.295	-16.812	2.06713	0.575	0.0443093	41.27	13	348024	4029.67	3678.31	475	10891	58
IL18RAP	ENSG00000115607	CNM	2	103035149	103069025	1	-	-	-	0.72	0.51	0.43	0.416	1.67	0.00034	0.00049		0	51.9366	0.000436965	-0.583333	0.319	-46.653	0.0829546	0.376	0.0256932	40.03	4	33876	816.092	2040.04	572	2773	27
LRP1	ENSG00000123384	CNM	12	57522276	57607134	1	36	0.29	119317	0.12	0.16	0.01	-1.248	-0.184	2e-05	-3e-05		0	99.9518	NaN	-0.481928	0.826	-22.791	10.6244	0.99738	0.435235	56.24	12	84878	6300.55	9727.08	292	14923	152
THOC1	ENSG00000079134	CNM	18	214520	268050	-1	1	0.24	0	0.11	0.07	0.04	-0.002	0.644	0.00016	9e-05		0	75.3208	0.997586	-0.0778986	1.016	21.783	1.88061	NaN	0.0500199	37.31	21	53530	698.661	1787.47	496	2791	210
STAT5B	ENSG00000173757	CNM	17	40351186	40428725	-1	18	0.28	7134.59	0.28	-	0.03	-1.756	-0.584	1e-05	-0.00016		1	86.9466	0.999725	-0.530828	1.081	-19.818	5.14512	0.9083	0.248038	43.63	7	77530	2022.97	2656.75	491	5079	48
SMAD7	ENSG00000101665	CNM	18	46446223	46477081	-1	41	0.33	55536.9	0.14	0.32	0.04	-1.15	0.625	0.00011	-0.00022		0	80.1819	0.840831	-0.52764	-0.117	-50.773	3.87469	NaN	0.23729	52.56	8	32199	1404.33	1548.54	401	4428	24
PAFAH1B2	ENSG00000168092	CNM	11	117014983	117047610	1	11	0.27	8364.29	-	0	0	-0.848	-1.133	-0.00067	-0.00039		1	70.297	0.966827	-0.528182	-0.19	-10.87	1.4948	0.9223	0.29989	43.37	8	32610	1272.12	1676.65	685	4175	37
RAD50	ENSG00000113522	CNM	5	131891711	131980313	1	29	0.3	32878.1	0.07	0.07	0.07	-1.973	-0.135	2e-05	-0.00013		0	63.9901	3.25387e-28	-0.205553	0.674	18.444	0.605149	0.013	0.00597475	38.81	16	90330	1996.54	3571.65	473	8272	208
RASGEF1A	ENSG00000198915	CNM	10	43689983	43762367	-1	-	-	-	0.1	0.06	0.05	-0.814	0.264	1e-05	-3e-05		0	64.5865	0.934179	-0.466346	0.674	-22.082	2.74899	0.776	0.0694177	56.36	5	72384	1244.86	2907.92	632	4104	50
HACE1	ENSG00000085382	CNM	6	105175968	105307794	-1	-	-	-	0.07	0.2	0.03	0.006	0.735	0.00029	4e-05		0	94.6329	0.00647029	-0.514026	0.512	-56.029	3.38807	0.32	0.0186589	37.39	12	131825	1592.25	3157.06	561	5318	147
EIF4B	ENSG00000063046	CNM	12	53399942	53435993	1	9	0.27	4750.89	-	0.52	0.08	-1.044	-0.972	-0.0018	-0.00152		0	75.7725	0.999861	-0.378951	1.302	5.66	3.15207	0.9013	0.435017	42.8	14	36051	1116.08	1646.27	380	4148	112
LMAN2L	ENSG00000114988	CNM	2	97371666	97405801	-1	-	-	-	0.3	0.03	0.13	-0.084	-0.277	-0.0001	-0.00034		0	92.1691	1.51557e-07	-0.485776	0.127	-30.452	0.333079	0.18	0.00341742	44.97	9	34135	673.394	1551.05	322	2410	62
POU3F2	ENSG00000184486	CNM	6	99282580	99286660	1	2	0.22	115.02	0.16	-	0	-0.598	-0.4	-0.00059	-6e-05		0	68.2609	0.990043	-0.305556	-0.232	-20.072	NaN	NaN	NaN	46.71	1	4884	0	4885	4885	4885	1
CCDC139,PUS10	ENSG00000162927	CNM	2	61167357	61245394	-1	-	-	-	0.28	0.32	0.15	0.045	-0.283	3e-05	0.0001		0	92.886	3.78477e-08	-0.512389	0.075	-41.325	-1.35619	0.549	0.0037875	39.5	6	78037	2067.21	3469.23	571	6366	62
IGF2BP1	ENSG00000159217	CNM	17	47074774	47133012	1	16	0.32	10761.1	0.17	0.03	0	0.506	0.422	0.00011	0.00016		0	87.808	0.999863	-0.484958	0.267	0.043	3.93286	0.813	0.0646286	47.29	6	58760	3755.61	3558.98	461	8796	45
PRKAR2B	ENSG00000005249	CNM	7	106685094	106802256	1	4	0.22	433.74	0.58	0.34	0.07	0.834	-0.12	0.00023	-0.00024		0	77.5917	0.994967	-0.514321	0.379	-44.976	2.76831	NaN	0.240021	38.61	3	117106	1567.84	2230.19	609	3689	21
FLAD1	ENSG00000160688	CNM	1	154955814	154965587	1	3	0.23	84.21	0.28	0.13	0.11	-2.022	-2.352	-0.00087	-0.00041		0	65.2611	9.24453e-07	-0.477549	0.089	-39.725	0.43121	0.9328	0.0105482	51.25	12	9773	664.022	1468.25	408	2656	53
RAD23B	ENSG00000119318	CNM	9	110045418	110094475	1	9	0.31	1706.73	0.2	0.05	0.15	-1.005	0.653	0.00017	8e-05		0	67.6465	0.876522	-0.416129	0.414	NaN	1.34098	0.588	0.120641	38	5	49055	1648.34	2670.85	456	4114	33
KCNB2	ENSG00000182674	CNM	8	73449626	73850584	1	-	-	-	0.05	0.11	0.06	-0.017	0.203	0.00013	-0.00013		0	93.7353	0.999909	-0.490085	0.076	-55.021	2.86791	0.919	0.072623	38.9	1	401124	0	3748	3748	3748	3
GSDMA	ENSG00000167914	CNM	17	38119226	38134019	1	-	-	-	0.17	0.26	-	1.418	1.569	-0.00084	1e-05		0	10.9572	3.22168e-09	-0.392405	0.468	-17.342	-0.744403	0.093	NaN	50.78	3	24505	538.104	1655.71	547	2135	28
CXCL1	ENSG00000163739	CNM	4	74735110	74736959	1	2	0.17	0	0	-	-	-0.107	0.191	0.00032	-0.00089		0	40.1181	0.0422586	0	0.2	NaN	-0.179619	0.399	0.0226675	49.32	2	1915	320.713	916.857	574	1174	7
LYPD6B	ENSG00000150556	CNM	2	149894621	150071776	1	1	0.24	0	0.1	0.16	0.18	1.176	1.858	6e-05	-7e-05		0	33.5462	4.35462e-05	-0.502198	0.138	-46.606	-0.0401879	NaN	0.00790404	39.95	11	177155	453.783	980.031	484	1719	65
PPP5C	ENSG00000011485	CNM	19	46850251	46896238	1	11	0.28	10031.8	0.03	0.02	0.02	0.071	0.613	0.0001	9e-05		0	83.8805	0.933639	-0.478333	1.218	-46.179	2.81172	0.871	0.321052	50.7	15	45894	973.873	1742.45	399	4675	92
CHRNA5	ENSG00000169684	CNM	15	78857862	78887611	1	-	-	-	0.23	0.52	0.08	1.64	1.069	0.00033	-7e-05		0	32.3776	3.49889e-12	-0.518922	-0.023	-45.034	0.323144	0.676	0.00351012	40.43	4	29749	1321.17	1741	705	3623	19
CYCS	ENSG00000172115	CNM	7	25159710	25164980	-1	12	0.31	35193	0	-	-	-0.804	-0.275	6e-05	-6e-05		0	48.467	0.527653	-0.33719	3.016	NaN	1.10263	NaN	0.156442	42.41	4	6604	2007	1743.29	498	5432	14
MEF2C	ENSG00000081189	CNM	5	88013975	88199922	-1	21	0.29	17731.5	0.61	0.43	0.12	0.279	0.404	-7e-05	5e-05		0	81.0252	0.969609	-0.51362	0.203	-29.91	4.46004	0.609	0.0266598	36.05	56	187140	2088.25	2671.34	100	7281	331
LIPT1	ENSG00000144182	CNM	2	99771418	99779620	1	-	-	-	1.86	0.18	0.16	1.96	1.497	6e-05	-2e-05		0	62.4601	1.27139e-09	-0.466142	1.491	-14.751	-0.238015	0.857	0.00119428	41.3	8	8202	339.409	925.85	482	1424	20
NDFIP1	ENSG00000131507	CNM	5	141488070	141534008	1	1	0.23	0	-	0	0.05	0.011	1.001	0.00031	0.00038		0	61.5445	0.497286	-0.51375	-0.408	-36.151	1.43432	0.768	0.0801878	39.13	4	45661	1536.81	2651.07	547	4164	15
CNNM2	ENSG00000148842	CNM	10	104678074	104838344	1	-	-	-	0.12	0.08	0.02	-0.46	0.223	0.00015	0.00013		0	91.4282	0.999087	-0.510121	0.233	-30.6	7.14682	0.9215	0.170757	42.59	4	171928	6696.23	7978.3	531	15857	20
[truncated: 16,139 more rows]
