# Supplementary material for: Essentiality, protein–protein interactions and evolutionary properties are key predictors for identifying cancer-associated genes using machine learning
Source: Sci Rep. 2024 Apr 22;14:9199. doi: 10.1038/s41598-023-44118-2 (PMC11035574; doi:10.1038/s41598-023-44118-2)
Supplement: Supplementary file 3 — Supplementary Information 3. [file 41598_2023_44118_MOESM3_ESM.xlsx]

## Sheet: Table1
A list of different modelling approaches (or configurations) that were tested along with their performance metrics results
Model Type	Model Features	Modeling Results
RuleFit Classifier	One-Hot Encoding, Missing Values Imputed, RuleFit Classifier	AUC: [0.82562], FVE Binomial: [0.1289], Gini Norm: [0.65124], Kolmogorov-Smirnov: [0.53206], LogLoss: [0.11173], Max MCC: [0.23719], RMSE: [0.16585], Rate@Top10%: [0.13542], Rate@Top5%: [0.17361], Rate@TopTenth%: [0.0], labels: [u'(0,-1)'], metrics: [u'AUC', u'FVE Binomial', u'Gini Norm', u'Kolmogorov-Smirnov', u'LogLoss', u'Max MCC', u'RMSE', u'Rate@Top10%', u'Rate@Top5%', u'Rate@TopTenth%']
RandomForest Classifier (Gini)	Ordinal encoding of categorical variables, Missing Values Imputed, RandomForest Classifier (Gini)	AUC: [0.86065, 0.847272], FVE Binomial: [0.23378, 0.18973], Gini Norm: [0.7213, 0.6945439999999999], Kolmogorov-Smirnov: [0.59054, 0.5542], LogLoss: [0.09828, 0.103328], Max MCC: [0.33818, 0.29684999999999995], RMSE: [0.15441, 0.15600600000000003], Rate@Top10%: [0.17014, 0.150696], Rate@Top5%: [0.27083, 0.220832], Rate@TopTenth%: [0.66667, 0.733336], labels: [u'(0,-1)', u'(.,-1)'], metrics: [u'AU…
Keras Slim Residual Neural Network Classifier using Training Schedule (1 Layer: 64 Units)	One-Hot Encoding, Numeric Data Cleansing, Smooth Ridit Transform, Keras Slim Residual Neural Network Classifier using Training Schedule (1 Layer: 64 Units)	AUC: [0.8524], FVE Binomial: [0.05679], Gini Norm: [0.7048], Kolmogorov-Smirnov: [0.58594], LogLoss: [0.12098], Max MCC: [0.29886], RMSE: [0.16094], Rate@Top10%: [0.16667], Rate@Top5%: [0.22222], Rate@TopTenth%: [0.33333], labels: [u'(0,-1)'], metrics: [u'AUC', u'FVE Binomial', u'Gini Norm', u'Kolmogorov-Smirnov', u'LogLoss', u'Max MCC', u'RMSE', u'Rate@Top10%', u'Rate@Top5%', u'Rate@TopTenth%']
eXtreme Gradient Boosted Trees Classifier with Early Stopping	Ordinal encoding of categorical variables, Missing Values Imputed, eXtreme Gradient Boosted Trees Classifier with Early Stopping	AUC: [0.8642, 0.862538], FVE Binomial: [0.25164, 0.231666], Gini Norm: [0.7284, 0.7250759999999999], Kolmogorov-Smirnov: [0.60732, 0.5877100000000001], LogLoss: [0.09599, 0.097986], Max MCC: [0.36036, 0.30265200000000003], RMSE: [0.15374, 0.154798], Rate@Top10%: [0.18056, 0.160418], Rate@Top5%: [0.25694, 0.22221999999999995], Rate@TopTenth%: [0.33333, 0.6], labels: [u'(0,-1)', u'(.,-1)'], metrics…
AVG Blender	Average Blender	AUC: [0.85787, 0.8576460000000001], FVE Binomial: [0.24329, 0.22457000000000002], Gini Norm: [0.71574, 0.715292], Kolmogorov-Smirnov: [0.58074, 0.577866], LogLoss: [0.09706, 0.098894], Max MCC: [0.35001, 0.30664199999999997], RMSE: [0.15372, 0.154976], Rate@Top10%: [0.17014, 0.15486], Rate@Top5%: [0.27083, 0.23055600000000004], Rate@TopTenth%: [0.66667, 0.6000019999999999], labels: [u'(0,-1)', u'…
Light Gradient Boosting on ElasticNet Predictions	One-Hot Encoding, Numeric Data Cleansing, Standardize, Ordinal encoding of categorical variables, Elastic-Net Classifier (L2 / Binomial Deviance), Light Gradient Boosting on ElasticNet Predictions	AUC: [0.82197], FVE Binomial: [0.11823], Gini Norm: [0.64394], Kolmogorov-Smirnov: [0.54529], LogLoss: [0.1131], Max MCC: [0.28227], RMSE: [0.15852], Rate@Top10%: [0.15972], Rate@Top5%: [0.21528], Rate@TopTenth%: [0.66667], labels: [u'(0,-1)'], metrics: [u'AUC', u'FVE Binomial', u'Gini Norm', u'Kolmogorov-Smirnov', u'LogLoss', u'Max MCC', u'RMSE', u'Rate@Top10%', u'Rate@Top5%', u'Rate@TopTenth%']
Elastic-Net Classifier (mixing alpha=0.5 / Binomial Deviance)	One-Hot Encoding, Missing Values Imputed, Standardize, Elastic-Net Classifier (mixing alpha=0.5 / Binomial Deviance)	AUC: [0.81906], FVE Binomial: [0.10206], Gini Norm: [0.63812], Kolmogorov-Smirnov: [0.53509], LogLoss: [0.11518], Max MCC: [0.28221], RMSE: [0.15957], Rate@Top10%: [0.15625], Rate@Top5%: [0.19444], Rate@TopTenth%: [0.0], labels: [u'(0,-1)'], metrics: [u'AUC', u'FVE Binomial', u'Gini Norm', u'Kolmogorov-Smirnov', u'LogLoss', u'Max MCC', u'RMSE', u'Rate@Top10%', u'Rate@Top5%', u'Rate@TopTenth%']
Gradient Boosted Trees Classifier	Open-Source Task	AUC: [0.85472], FVE Binomial: [0.19056], Gini Norm: [0.70944], Kolmogorov-Smirnov: [0.60883], LogLoss: [0.10382], Max MCC: [0.28079], RMSE: [0.15898], Rate@Top10%: [0.14931], Rate@Top5%: [0.22222], Rate@TopTenth%: [0.0], labels: [u'(0,-1)'], metrics: [u'AUC', u'FVE Binomial', u'Gini Norm', u'Kolmogorov-Smirnov', u'LogLoss', u'Max MCC', u'RMSE', u'Rate@Top10%', u'Rate@Top5%', u'Rate@TopTenth%']
Generalized Additive2 Model	Ordinal encoding of categorical variables, Missing Values Imputed, Generalized Additive2 Model, Text fit on Residuals (L2 / Binomial Deviance)	AUC: [0.86928, 0.85505], FVE Binomial: [0.25555, 0.21647], Gini Norm: [0.73856, 0.7101], Kolmogorov-Smirnov: [0.60161, 0.56743], LogLoss: [0.09549, 0.099926], Max MCC: [0.3905, 0.29954], RMSE: [0.15352, 0.15575799999999998], Rate@Top10%: [0.18056, 0.156944], Rate@Top5%: [0.28472, 0.223612], Rate@TopTenth%: [0.33333, 0.4], labels: [u'(0,-1)', u'(.,-1)'], metrics: [u'AUC', u'FVE Binomial', u'Gini N…
Elastic-Net Classifier (L2 / Binomial Deviance)	One-Hot Encoding, Numeric Data Cleansing, Standardize, Smooth Ridit Transform, Elastic-Net Classifier (L2 / Binomial Deviance)	AUC: [0.84901], FVE Binomial: [0.22055], Gini Norm: [0.69802], Kolmogorov-Smirnov: [0.59556], LogLoss: [0.09998], Max MCC: [0.31139], RMSE: [0.15616], Rate@Top10%: [0.16319], Rate@Top5%: [0.25], Rate@TopTenth%: [0.33333], labels: [u'(0,-1)'], metrics: [u'AUC', u'FVE Binomial', u'Gini Norm', u'Kolmogorov-Smirnov', u'LogLoss', u'Max MCC', u'RMSE', u'Rate@Top10%', u'Rate@Top5%', u'Rate@TopTenth%']
Light Gradient Boosted Trees Classifier with Early Stopping	Ordinal encoding of categorical variables, Missing Values Imputed, Light Gradient Boosted Trees Classifier with Early Stopping	AUC: [0.85719, 0.853534], FVE Binomial: [0.24474, 0.218486], Gini Norm: [0.71438, 0.7070679999999999], Kolmogorov-Smirnov: [0.58484, 0.565004], LogLoss: [0.09688, 0.099674], Max MCC: [0.35055, 0.30093800000000004], RMSE: [0.15363, 0.155392], Rate@Top10%: [0.17361, 0.152778], Rate@Top5%: [0.27083, 0.231942], Rate@TopTenth%: [0.66667, 0.6000019999999999], labels: [u'(0,-1)', u'(.,-1)'], metrics: [u…
Table1 : List of all different machine learning models built to predict the likelihood of a gene to be cancer associated with their performance results (extreme Gradient Boosted Trees Classifier was selected as the preferred method)
