# Supplementary material for: Essentiality, protein–protein interactions and evolutionary properties are key predictors for identifying cancer-associated genes using machine learning
Source: Sci Rep. 2024 Apr 22;14:9199. doi: 10.1038/s41598-023-44118-2 (PMC11035574; doi:10.1038/s41598-023-44118-2)
Supplement: Supplementary file 4 — Supplementary Information 4. [file 41598_2023_44118_MOESM4_ESM.xlsx]

## Sheet: Table 1
A full ranked list of candidate genes predicted to be cancer associated by our model
Gene Name	Gene ID
APC	ENSG00000134982
APP	ENSG00000142192		Potential cancer-associated genes candidates as identified by our model:
PSEN1	ENSG00000080815
ACTB	ENSG00000075624
INTS6	ENSG00000102786
LRP2	ENSG00000081479
LRP1	ENSG00000123384
CUL4A	ENSG00000139842
SRC	ENSG00000197122
SIN3A	ENSG00000169375
SMAD1	ENSG00000170365
IRS1	ENSG00000169047
HDAC4	ENSG00000068024
GSK3B	ENSG00000082701
CSNK2A1	ENSG00000101266
DAG1	ENSG00000173402
SPTBN1	ENSG00000115306
FYN	ENSG00000010810
LRPPRC	ENSG00000138095
SOS1	ENSG00000115904
SMURF2	ENSG00000108854
RANBP9	ENSG00000010017
KRT18	ENSG00000111057
SMARCA2	ENSG00000080503
USP7	ENSG00000187555
HDAC2	ENSG00000196591
DDB1	ENSG00000167986
PPARGC1A	ENSG00000109819
EP400	ENSG00000183495
TRAF3	ENSG00000131323
RXRA	ENSG00000186350
ARNTL	ENSG00000133794
TP73	ENSG00000078900
HTT	ENSG00000197386
BRE	ENSG00000158019
ITGB1	ENSG00000150093
PIAS1	ENSG00000033800
KMT2A	ENSG00000118058
PRKCB	ENSG00000166501
VAV1	ENSG00000141968
PAK2	ENSG00000180370
NCOA3	ENSG00000124151
TGFBR1	ENSG00000106799
MAPK8IP3	ENSG00000138834
RELA	ENSG00000173039
TLE1	ENSG00000196781
DNMT1	ENSG00000130816
UBE2D1	ENSG00000072401
POU2F1	ENSG00000143190
CUL1	ENSG00000055130
DYNC1H1	ENSG00000197102
ACTN1	ENSG00000072110
JARID1A,KDM5A	ENSG00000073614
RPS6KB1	ENSG00000108443
UBE3A	ENSG00000114062
KAT2B	ENSG00000114166
CHD8	ENSG00000100888
TRIM33	ENSG00000197323
SMURF1	ENSG00000198742
MAP3K7	ENSG00000135341
LMNB1	ENSG00000113368
DHX9	ENSG00000135829
NLK	ENSG00000087095
NFKB1	ENSG00000109320
RASA1	ENSG00000145715
PTK2	ENSG00000169398
BAZ1B	ENSG00000009954
SETDB1	ENSG00000143379
BMPR1A	ENSG00000107779
TERF2	ENSG00000132604
HDAC1	ENSG00000116478
NTRK2	ENSG00000148053
MAFG	ENSG00000197063
IKZF3	ENSG00000161405
MAP3K1	ENSG00000095015
RBPJ	ENSG00000168214
ILF3	ENSG00000129351
TRAF6	ENSG00000175104
NEDD4	ENSG00000069869
CARM1	ENSG00000142453
HDAC9	ENSG00000048052
RELB	ENSG00000104856
MEF2C	ENSG00000081189
PRKCI	ENSG00000163558
RNF2	ENSG00000121481
ITSN1	ENSG00000205726
PTPN6	ENSG00000111679
RBL2	ENSG00000103479
DLG1	ENSG00000075711
NFKBIA	ENSG00000100906
ETS1	ENSG00000134954
ZEB2	ENSG00000169554
MED1	ENSG00000125686
GSN	ENSG00000148180
KLF5	ENSG00000102554
ATR	ENSG00000175054
RNF4	ENSG00000063978
CDK8	ENSG00000132964
HGS	ENSG00000185359
EIF3H	ENSG00000147677
YWHAQ	ENSG00000134308
TSG101	ENSG00000074319
DOT1L	ENSG00000104885
CEBPB	ENSG00000172216
MAP1B	ENSG00000131711
NCOR2	ENSG00000196498
PTPRS	ENSG00000105426
BMPR2	ENSG00000204217
GRB10	ENSG00000106070
SKI	ENSG00000157933
CDK2	ENSG00000123374
CUL3	ENSG00000036257
SMARCC1	ENSG00000173473
KPNB1	ENSG00000108424
RAB27A	ENSG00000069974
TAF4	ENSG00000130699
JUP	ENSG00000173801
RNF111	ENSG00000157450
TRIM28	ENSG00000130726
SAFB	ENSG00000160633
SATB1	ENSG00000182568
YWHAG	ENSG00000170027
GRB2	ENSG00000177885
SYT1	ENSG00000067715
HDAC3	ENSG00000171720
CHUK	ENSG00000213341
BAT3,BAG6	ENSG00000204463
HIRA	ENSG00000100084
YAP1	ENSG00000137693
XRCC5	ENSG00000079246
NCKAP1	ENSG00000061676
IGF2BP1	ENSG00000159217
SP1	ENSG00000185591
HNRNPC	ENSG00000092199
MARK2	ENSG00000072518
H2AFY	ENSG00000113648
RB1CC1	ENSG00000023287
PCNA	ENSG00000132646
TCEA1	ENSG00000187735
CDC5L	ENSG00000096401
VCP	ENSG00000165280
HDAC7	ENSG00000061273
DAPK1	ENSG00000196730
RFX3	ENSG00000080298
USP25	ENSG00000155313
C11orf30	ENSG00000158636
CUL2	ENSG00000108094
VCAN	ENSG00000038427
TCOF1	ENSG00000070814
DVL3	ENSG00000161202
RYR1	ENSG00000196218
USP4	ENSG00000114316
GTF3C1	ENSG00000077235
CDC42	ENSG00000070831
TAB2	ENSG00000055208
KAT7	ENSG00000136504
NRIP1	ENSG00000180530
PRKCD	ENSG00000163932
FXR1	ENSG00000114416
SPTAN1	ENSG00000197694
EHMT1	ENSG00000181090
RERE	ENSG00000142599
UBQLN4	ENSG00000160803
RAE1	ENSG00000101146
CCNA2	ENSG00000145386
MAP3K3	ENSG00000198909
ACTR3	ENSG00000115091
POU2F2	ENSG00000028277
BARD1	ENSG00000138376
RBL1	ENSG00000080839
DLG2	ENSG00000150672
MAP3K4	ENSG00000085511
ADRBK1	ENSG00000173020
ZBTB7A	ENSG00000178951
GNA12	ENSG00000146535
DNM1	ENSG00000106976
PSMD4	ENSG00000159352
TOP2B	ENSG00000077097
TFAP2A	ENSG00000137203
FOS	ENSG00000170345
CRK	ENSG00000167193
NRF1	ENSG00000106459
BCL2L1	ENSG00000171552
CBFA2T2	ENSG00000078699
COPS6	ENSG00000168090
STX1A	ENSG00000106089
GRIA1	ENSG00000155511
SP3	ENSG00000172845
CDH2	ENSG00000170558
SMAD7	ENSG00000101665
GRIP1	ENSG00000155974
PLK1	ENSG00000166851
AMBRA1	ENSG00000110497
XRCC6	ENSG00000196419
UPF1	ENSG00000005007
TBK1	ENSG00000183735
PTK2B	ENSG00000120899
TCF4	ENSG00000196628
MAPK14	ENSG00000112062
SREBF2	ENSG00000198911
BPTF	ENSG00000171634
E2F4	ENSG00000205250
PLEC1,PLEC	ENSG00000178209
ITPR1	ENSG00000150995
UPF2	ENSG00000151461
SIN3B	ENSG00000127511
PRKCQ	ENSG00000065675
PRMT1	ENSG00000126457
VCL	ENSG00000035403
TOPBP1	ENSG00000163781
GNA13	ENSG00000120063
TERF1	ENSG00000147601
HSPA5	ENSG00000044574
ATF7IP	ENSG00000171681
LRP6	ENSG00000070018
INSM1	ENSG00000173404
MECOM	ENSG00000085276
RBM39	ENSG00000131051
MYH11	ENSG00000133392
POLR2A	ENSG00000181222
EPN1	ENSG00000063245
GAB1	ENSG00000109458
USF1	ENSG00000158773
BCAR1	ENSG00000050820
PAFAH1B1	ENSG00000007168
TCF8,ZEB1	ENSG00000148516
BIRC2	ENSG00000110330
RAP1A	ENSG00000116473
UBE2E2	ENSG00000182247
SH3GL2	ENSG00000107295
CDC25A	ENSG00000164045
PIAS4	ENSG00000105229
VAV2	ENSG00000160293
KRT8	ENSG00000170421
THBS1	ENSG00000137801
SSRP1	ENSG00000149136
CCNK	ENSG00000090061
USP32	ENSG00000170832
RPA1	ENSG00000132383
PDPK1	ENSG00000140992
37469	ENSG00000123908
STAT5A	ENSG00000126561
KHDRBS1	ENSG00000121774
ABCD3	ENSG00000117528
SREBF1	ENSG00000072310
MPP6	ENSG00000105926
CAND1	ENSG00000111530
ACTG1	ENSG00000184009
PPP4C	ENSG00000149923
SIRT1	ENSG00000096717
CANX	ENSG00000127022
WWOX	ENSG00000186153
KDM1A	ENSG00000004487
CDKN1A	ENSG00000124762
ARID1B	ENSG00000049618
NR2F1	ENSG00000175745
TFDP1	ENSG00000198176
GRIA2	ENSG00000120251
HCK	ENSG00000101336
YBX1	ENSG00000065978
RIPK1	ENSG00000137275
MARK3	ENSG00000075413
MAPK7	ENSG00000166484
EPC1	ENSG00000120616
SNAP23	ENSG00000092531
SMARCC2	ENSG00000139613
RAPGEF1	ENSG00000107263
PIK3CA	ENSG00000121879
NIPBL	ENSG00000164190
GIT1	ENSG00000108262
MAPK8	ENSG00000107643
TRIP13	ENSG00000071539
MBD2	ENSG00000134046
UBE2N	ENSG00000177889
TRAF2	ENSG00000127191
MAP3K5	ENSG00000197442
NR2C2	ENSG00000177463
STXBP1	ENSG00000136854
UBE2E3	ENSG00000170035
SRF	ENSG00000112658
MGRN1	ENSG00000102858
NCOA6	ENSG00000198646
KIF11	ENSG00000138160
PHF21A	ENSG00000135365
PPARD	ENSG00000112033
HMGB1	ENSG00000189403
ATF4	ENSG00000128272
SRSF1	ENSG00000136450
UBE4B	ENSG00000130939
ATG3	ENSG00000144848
UCHL5	ENSG00000116750
RORA	ENSG00000069667
CTBP1	ENSG00000159692
HR	ENSG00000168453
G3BP2	ENSG00000138757
RBBP8	ENSG00000101773
CCT3	ENSG00000163468
PSMA1	ENSG00000129084
NFIX	ENSG00000008441
ASH2L	ENSG00000129691
MAP4K4	ENSG00000071054
PRKG1	ENSG00000185532
DISC1	ENSG00000162946
CSK	ENSG00000103653
JADE1	ENSG00000077684
HSPA4	ENSG00000170606
USP15	ENSG00000135655
CNOT2	ENSG00000111596
FAF1	ENSG00000185104
CDYL	ENSG00000153046
RAD50	ENSG00000113522
SPRY2	ENSG00000136158
DSP	ENSG00000096696
MYH10	ENSG00000133026
DDX17	ENSG00000100201
STAT2	ENSG00000170581
COPS2	ENSG00000166200
ATF2	ENSG00000115966
DAB2IP	ENSG00000136848
PLCG2	ENSG00000197943
MIB1	ENSG00000101752
RTN4	ENSG00000115310
WASL	ENSG00000106299
KAT2A	ENSG00000108773
WDR82	ENSG00000164091
NFYA	ENSG00000001167
TFAP2B	ENSG00000008196
KAT5	ENSG00000172977
ROCK1	ENSG00000067900
PPP1CB	ENSG00000213639
FANCM	ENSG00000187790
GIGYF2	ENSG00000204120
ESRRG	ENSG00000196482
PHOX2A	ENSG00000165462
LDB1	ENSG00000198728
RFXANK	ENSG00000064490
SRRM2	ENSG00000167978
MTA1	ENSG00000182979
ZNF423	ENSG00000102935
STUB1	ENSG00000103266
COPS5	ENSG00000121022
DLG4	ENSG00000132535
BECN1	ENSG00000126581
SNRPN	ENSG00000128739
BMI1	ENSG00000168283
SKIL	ENSG00000136603
MYC	ENSG00000136997
MAP3K8	ENSG00000107968
THRA	ENSG00000126351
MSX2	ENSG00000120149
RPS6KA2	ENSG00000071242
YY1	ENSG00000100811
NSF	ENSG00000073969
SUMO1	ENSG00000116030
PTPN2	ENSG00000175354
BIRC6	ENSG00000115760
CTBP2	ENSG00000175029
PKN2	ENSG00000065243
EPOR	ENSG00000187266
TRIO	ENSG00000038382
AP2M1	ENSG00000161203
NUP62	ENSG00000213024
ABLIM1	ENSG00000099204
MAP2K7	ENSG00000076984
CHD1	ENSG00000153922
RUNX3	ENSG00000020633
EPHA3	ENSG00000044524
CD247	ENSG00000198821
DAB2	ENSG00000153071
SMARCA5	ENSG00000153147
E2F3	ENSG00000112242
TLN1	ENSG00000137076
CD44	ENSG00000026508
RIPK2	ENSG00000104312
APLP2	ENSG00000084234
DCC	ENSG00000187323
REV3L	ENSG00000009413
PAG1	ENSG00000076641
SCNN1A	ENSG00000111319
RPTOR	ENSG00000141564
FANCL	ENSG00000115392
PRMT5	ENSG00000100462
CSNK2B	ENSG00000204435
GNAI2	ENSG00000114353
TWIST1	ENSG00000122691
DHX15	ENSG00000109606
AP1M1	ENSG00000072958
PXN	ENSG00000089159
EPC2	ENSG00000135999
KDM5B	ENSG00000117139
TSC22D1	ENSG00000102804
SQSTM1	ENSG00000161011
CRMP1	ENSG00000072832
FKBP4	ENSG00000004478
MED13	ENSG00000108510
CRKL	ENSG00000099942
FBXW11	ENSG00000072803
ZNF24	ENSG00000172466
GRIK3	ENSG00000163873
TRIP4	ENSG00000103671
ACTN2	ENSG00000077522
CFLAR	ENSG00000003402
PLEKHA5	ENSG00000052126
DYRK1A	ENSG00000157540
CTNNA1	ENSG00000044115
PPFIA2	ENSG00000139220
SOCS3	ENSG00000184557
SLX4	ENSG00000188827
SYNCRIP	ENSG00000135316
FOXA2	ENSG00000125798
GNB1	ENSG00000078369
ISL1	ENSG00000016082
TNF	ENSG00000232810
MAPK8IP1	ENSG00000121653
CDC37	ENSG00000105401
SNX6	ENSG00000129515
ATG5	ENSG00000057663
PAXIP1	ENSG00000157212
DST	ENSG00000151914
STK25	ENSG00000115694
HDAC5	ENSG00000108840
G3BP1	ENSG00000145907
FZR1	ENSG00000105325
EIF6	ENSG00000242372
CDC20	ENSG00000117399
HSP90B1	ENSG00000166598
ACLY	ENSG00000131473
PRKD1	ENSG00000184304
MARK4	ENSG00000007047
POU4F1	ENSG00000152192
CDK5RAP2	ENSG00000136861
PARP1	ENSG00000143799
ATF6	ENSG00000118217
GATAD2A	ENSG00000167491
FN1	ENSG00000115414
PIK3C2A	ENSG00000011405
SNAP25	ENSG00000132639
EPHB2	ENSG00000133216
AP3B1	ENSG00000132842
SFN	ENSG00000175793
TNKS	ENSG00000173273
UBC	ENSG00000150991
HIC1	ENSG00000177374
PRKRA	ENSG00000180228
PPM1B	ENSG00000138032
WDR48	ENSG00000114742
HELLS	ENSG00000119969
RREB1	ENSG00000124782
CSMD1	ENSG00000183117
MRE11A	ENSG00000020922
ARPC3	ENSG00000111229
PROX1	ENSG00000117707
UBE2E1	ENSG00000170142
XRCC4	ENSG00000152422
HSPD1	ENSG00000144381
TRIM32	ENSG00000119401
BIN1	ENSG00000136717
OTUB1	ENSG00000167770
SIAH2	ENSG00000181788
SCN5A	ENSG00000183873
MCC	ENSG00000171444
DAB1	ENSG00000173406
SCNN1B	ENSG00000168447
NR2F2	ENSG00000185551
ARIH2	ENSG00000177479
CUL5	ENSG00000166266
GATA4	ENSG00000136574
RHEB	ENSG00000106615
AP2B1	ENSG00000006125
PCBD2	ENSG00000132570
MYBL2	ENSG00000101057
RIMS1	ENSG00000079841
ID2	ENSG00000115738
EXOC4	ENSG00000131558
SYVN1	ENSG00000162298
TRIM29	ENSG00000137699
SF1	ENSG00000168066
CHEK1	ENSG00000149554
GLI2	ENSG00000074047
PDCD10	ENSG00000114209
BMP7	ENSG00000101144
MEF2A	ENSG00000068305
CRYAB	ENSG00000109846
NGFR	ENSG00000064300
TRIM2	ENSG00000109654
PKP2	ENSG00000057294
FEZ1	ENSG00000149557
ELAVL1	ENSG00000066044
AHR	ENSG00000106546
ERBB2IP	ENSG00000112851
CDK5	ENSG00000164885
NR5A1	ENSG00000136931
EIF4B	ENSG00000063046
PRRC2A	ENSG00000204469
DOCK1	ENSG00000150760
SF3B2	ENSG00000087365
MAPK10	ENSG00000109339
ARF6	ENSG00000165527
PDCD6IP	ENSG00000170248
MAML1	ENSG00000161021
MTA2	ENSG00000149480
HIPK2	ENSG00000064393
DVL2	ENSG00000004975
RNF41	ENSG00000181852
PRKCE	ENSG00000171132
BTRC	ENSG00000166167
IRAK4	ENSG00000198001
PARD3	ENSG00000148498
CLU	ENSG00000120885
HNRNPM	ENSG00000099783
ATN1	ENSG00000111676
HERC2	ENSG00000128731
DLGAP1	ENSG00000170579
CAV1	ENSG00000105974
ADD1	ENSG00000087274
USP49	ENSG00000164663
TUBB	ENSG00000196230
RAI1	ENSG00000108557
PPARGC1B	ENSG00000155846
SHC1	ENSG00000160691
CHD3	ENSG00000170004
POLD1	ENSG00000062822
NUP205	ENSG00000155561
PRKCA	ENSG00000154229
RFX1	ENSG00000132005
ACVR1B	ENSG00000135503
ACTA,ACTA1	ENSG00000143632
PFN1	ENSG00000108518
ITGA5	ENSG00000161638
NCK2	ENSG00000071051
TUBA1A	ENSG00000167552
IKZF4	ENSG00000123411
CTTN	ENSG00000085733
MST1R	ENSG00000164078
MNAT1	ENSG00000020426
PPP3CA	ENSG00000138814
TARDBP	ENSG00000120948
E2F1	ENSG00000101412
FRS2	ENSG00000166225
MACF1	ENSG00000127603
HES1	ENSG00000114315
TYK2	ENSG00000105397
VDAC1	ENSG00000213585
WDTC1	ENSG00000142784
RGS20	ENSG00000147509
SGK1	ENSG00000118515
PPP5C	ENSG00000011485
ARHGEF2	ENSG00000116584
AIMP2	ENSG00000106305
ACTN4	ENSG00000130402
AKAP13	ENSG00000170776
RBBP6	ENSG00000122257
PSMC4	ENSG00000013275
MBD3	ENSG00000071655
CHAF1A	ENSG00000167670
TEC	ENSG00000135605
TAF5	ENSG00000148835
SLC25A12	ENSG00000115840
MCPH1	ENSG00000147316
PTPN12	ENSG00000127947
FOXP1	ENSG00000114861
UBE2I	ENSG00000103275
RFWD2	ENSG00000143207
HNRNPA1	ENSG00000135486
GTF2IRD1	ENSG00000006704
EPS8	ENSG00000151491
GABPA	ENSG00000154727
TBP	ENSG00000112592
TAF6	ENSG00000106290
JARID2	ENSG00000008083
ANK3	ENSG00000151150
ITCH	ENSG00000078747
CRADD	ENSG00000169372
RAPGEF2	ENSG00000109756
INPPL1	ENSG00000165458
PRPF6	ENSG00000101161
WWP1	ENSG00000123124
PSMD7	ENSG00000103035
INTS1	ENSG00000164880
ZHX1	ENSG00000165156
MED13L	ENSG00000123066
GTF2H1	ENSG00000110768
ERC2	ENSG00000187672
COL4A1	ENSG00000187498
YWHAZ	ENSG00000164924
SETD8	ENSG00000183955
TERF2IP	ENSG00000166848
SLC12A2	ENSG00000064651
SOX6	ENSG00000110693
MCM7	ENSG00000166508
XPO6	ENSG00000169180
ARID4B	ENSG00000054267
ARHGAP32	ENSG00000134909
COL4A3BP	ENSG00000113163
HAND2	ENSG00000164107
SYNE1	ENSG00000131018
LCP2	ENSG00000043462
MCL1	ENSG00000143384
SRCAP	ENSG00000080603
LIMS1	ENSG00000169756
SF3A1	ENSG00000099995
CENPE	ENSG00000138778
CBX4	ENSG00000141582
PHB	ENSG00000167085
PPP1R8	ENSG00000117751
TNKS2	ENSG00000107854
PLAGL1	ENSG00000118495
PTPRF	ENSG00000142949
MAP3K12	ENSG00000139625
SAP130	ENSG00000136715
NECAB2	ENSG00000103154
AP1G1	ENSG00000166747
PHLPP1	ENSG00000081913
GATA6	ENSG00000141448
FADD	ENSG00000168040
PHB2	ENSG00000215021
AEBP2	ENSG00000139154
CXXC1	ENSG00000154832
LAMA4	ENSG00000112769
HSPB1	ENSG00000106211
RBPMS	ENSG00000157110
FBL	ENSG00000105202
DLG5	ENSG00000151208
SMAD6	ENSG00000137834
SETD7	ENSG00000145391
NFE2	ENSG00000123405
UBE2K	ENSG00000078140
FBLN2	ENSG00000163520
TTN	ENSG00000155657
MCM2	ENSG00000073111
SRPK2	ENSG00000135250
UBQLN1	ENSG00000135018
MDFI	ENSG00000112559
ZNRF1	ENSG00000186187
C7orf55-LUC7L2	ENSG00000146963
MAP3K7IP1,TAB1	ENSG00000100324
PAK7	ENSG00000101349
HNRNPU	ENSG00000153187
IQGAP1	ENSG00000140575
LBR	ENSG00000143815
CFL1	ENSG00000172757
PIAS2	ENSG00000078043
ZFR	ENSG00000056097
POLH	ENSG00000170734
KIF3A	ENSG00000131437
CSNK2A2	ENSG00000070770
ERN1	ENSG00000178607
NEDD9	ENSG00000111859
XBP1	ENSG00000100219
ANAPC2	ENSG00000176248
PRPF40A	ENSG00000196504
SUMO3	ENSG00000184900
ITGB2	ENSG00000160255
RRAS2	ENSG00000133818
ZC3H13	ENSG00000123200
SERPING1	ENSG00000149131
PTGS2	ENSG00000073756
PRKCZ	ENSG00000067606
SMARCE1	ENSG00000073584
RNF185	ENSG00000138942
MAPKAP1	ENSG00000119487
DTNBP1	ENSG00000047579
CDK1	ENSG00000170312
DAP3	ENSG00000132676
HAP1	ENSG00000173805
NCBP1	ENSG00000136937
NOS1	ENSG00000089250
ZMYM2	ENSG00000121741
BANP	ENSG00000172530
TJP1	ENSG00000104067
FKBP8	ENSG00000105701
CDC42BPB	ENSG00000198752
ESRRA	ENSG00000173153
GRID2	ENSG00000152208
BTBD2	ENSG00000133243
ZMYND11	ENSG00000015171
IPO5	ENSG00000065150
ESR2	ENSG00000140009
PDS5A	ENSG00000121892
NR4A3	ENSG00000119508
MCM6	ENSG00000076003
37104	ENSG00000092847
MED15	ENSG00000099917
FHL3	ENSG00000183386
VIM	ENSG00000026025
EEF1A1	ENSG00000156508
ITGA2B	ENSG00000005961
RBX1	ENSG00000100387
IGF1	ENSG00000017427
TRAF1	ENSG00000056558
EFNA5	ENSG00000184349
TBX21	ENSG00000073861
MAPKAPK2	ENSG00000162889
COPS3	ENSG00000141030
PACSIN1	ENSG00000124507
ANKS1B	ENSG00000185046
UBE2D3	ENSG00000109332
FOXK1	ENSG00000164916
TCERG1	ENSG00000113649
USP3	ENSG00000140455
MGA	ENSG00000174197
SNRNP200	ENSG00000144028
RBM4	ENSG00000173933
NR4A2	ENSG00000153234
COPG1	ENSG00000181789
CTR9	ENSG00000198730
EPHB1	ENSG00000154928
CAPRIN1	ENSG00000135387
MAP2K5	ENSG00000137764
RAD9A	ENSG00000172613
CNOT1	ENSG00000125107
RACGAP1	ENSG00000161800
MAGI1	ENSG00000151276
ASF1A	ENSG00000111875
GNAO1	ENSG00000087258
DTNB	ENSG00000138101
MKLN1	ENSG00000128585
UBR1	ENSG00000159459
RARB	ENSG00000077092
CNTN1	ENSG00000018236
GCN1L1	ENSG00000089154
NUP153	ENSG00000124789
TP53BP1	ENSG00000067369
PTPRJ	ENSG00000149177
MYOCD	ENSG00000141052
RFC3	ENSG00000133119
NELFB	ENSG00000188986
HEXIM1	ENSG00000186834
ARRB1	ENSG00000137486
KHSRP	ENSG00000088247
TGIF1,TGIF	ENSG00000177426
PPFIA1	ENSG00000131626
BAG3	ENSG00000151929
FASLG	ENSG00000117560
HNRNPD	ENSG00000138668
DDX23	ENSG00000174243
MED23	ENSG00000112282
DNAJA3	ENSG00000103423
EPB41L2	ENSG00000079819
PAK1	ENSG00000149269
GUCY1A2	ENSG00000152402
IL1R1	ENSG00000115594
FHL2	ENSG00000115641
IGSF21	ENSG00000117154
VPRBP	ENSG00000145041
USP53	ENSG00000145390
MBIP	ENSG00000151332
STRN4	ENSG00000090372
KLC2	ENSG00000174996
APPBP2	ENSG00000062725
OTUD4	ENSG00000164164
SRRT	ENSG00000087087
GRIK2	ENSG00000164418
ZNF638	ENSG00000075292
MORF4L1	ENSG00000185787
MGMT	ENSG00000170430
ODC1	ENSG00000115758
TUBB2A	ENSG00000137267
RNF11	ENSG00000123091
SOCS6	ENSG00000170677
CDKN1C	ENSG00000129757
UBE2D2	ENSG00000131508
SAP30L	ENSG00000164576
EVL	ENSG00000196405
ATXN1	ENSG00000124788
INO80	ENSG00000128908
DRD2	ENSG00000149295
SSBP2	ENSG00000145687
COPS8	ENSG00000198612
PPP2R5C	ENSG00000078304
RPS19	ENSG00000105372
NUMB	ENSG00000133961
PKM	ENSG00000067225
RND3	ENSG00000115963
GNAI1	ENSG00000127955
GAB2	ENSG00000033327
PRLR	ENSG00000113494
SF3B3	ENSG00000189091
PIK3C2B	ENSG00000133056
AURKA	ENSG00000087586
FLT1	ENSG00000102755
IL2RB	ENSG00000100385
MAD1L1	ENSG00000002822
ESRRB	ENSG00000119715
ETS2	ENSG00000157557
EEF1A2	ENSG00000101210
TPI1	ENSG00000111669
ING4	ENSG00000111653
F2	ENSG00000180210
EHMT2	ENSG00000204371
NFATC1	ENSG00000131196
ATXN7	ENSG00000163635
MAPK9	ENSG00000050748
CBX7	ENSG00000100307
KIFAP3	ENSG00000075945
SLC9A3R1	ENSG00000109062
CTNND2	ENSG00000169862
ZBTB17	ENSG00000116809
HDLBP	ENSG00000115677
ZMIZ1	ENSG00000108175
STC2	ENSG00000113739
ILK	ENSG00000166333
FXR2	ENSG00000129245
PRKAR2A	ENSG00000114302
MCM4	ENSG00000104738
NEDD4L	ENSG00000049759
SNCB	ENSG00000074317
COMMD1	ENSG00000173163
ELF3	ENSG00000163435
WIPF1	ENSG00000115935
GEMIN4	ENSG00000179409
SNAPIN	ENSG00000143553
TK1	ENSG00000167900
SMAD5	ENSG00000113658
RBBP4	ENSG00000162521
ZBTB7B	ENSG00000160685
RAD54L2	ENSG00000164080
STK39	ENSG00000198648
SYNJ1	ENSG00000159082
APLP1	ENSG00000105290
RNF216	ENSG00000011275
STARD13	ENSG00000133121
PSMC3	ENSG00000165916
CD19	ENSG00000177455
AP2A2	ENSG00000183020
ANAPC7	ENSG00000196510
NEK6	ENSG00000119408
KDM2B	ENSG00000089094
PSEN2	ENSG00000143801
ARRB2	ENSG00000141480
PSMD11	ENSG00000108671
VEGFA	ENSG00000112715
KCNA1	ENSG00000111262
CAPNS1	ENSG00000126247
PARD3B	ENSG00000116117
ONECUT1	ENSG00000169856
SNAI1	ENSG00000124216
GAK	ENSG00000178950
MEPCE	ENSG00000146834
RABEP1	ENSG00000029725
MYOG	ENSG00000122180
PCBP2	ENSG00000197111
TEK	ENSG00000120156
MED24	ENSG00000008838
RAD23B	ENSG00000119318
ATG16L1	ENSG00000085978
DTL	ENSG00000143476
STK24	ENSG00000102572
VAMP2	ENSG00000220205
BRD1	ENSG00000100425
KAT8	ENSG00000103510
SEL1L	ENSG00000071537
PPP1R12A	ENSG00000058272
PHLDA3	ENSG00000174307
KPNA6	ENSG00000025800
CDC25B	ENSG00000101224
PPP2CA	ENSG00000113575
C1QBP	ENSG00000108561
SUPT3H	ENSG00000196284
SORT1	ENSG00000134243
UBE2U	ENSG00000177414
PRPF31	ENSG00000105618
BLMH	ENSG00000108578
MARK1	ENSG00000116141
PRKAR1B	ENSG00000188191
PPM1G	ENSG00000115241
FOSL1	ENSG00000175592
MAD2L1	ENSG00000164109
KPNA1	ENSG00000114030
NDEL1	ENSG00000166579
GRN	ENSG00000030582
RICTOR	ENSG00000164327
TIAM1	ENSG00000156299
IGF2BP2	ENSG00000073792
MAP2	ENSG00000078018
ARHGEF7	ENSG00000102606
GNB2L1	ENSG00000204628
IGF2BP3	ENSG00000136231
PSMD1	ENSG00000173692
SERPINA1	ENSG00000197249
HGF	ENSG00000019991
FKBP1A	ENSG00000088832
HSPG2	ENSG00000142798
ZBTB9	ENSG00000213588
USF2	ENSG00000105698
MYO7A	ENSG00000137474
IRF5	ENSG00000128604
FBXW8	ENSG00000174989
YWHAB	ENSG00000166913
RPLP1	ENSG00000137818
SOS2	ENSG00000100485
S100A8	ENSG00000143546
NCDN	ENSG00000020129
WASF2	ENSG00000158195
RAD51	ENSG00000051180
TRA2B	ENSG00000136527
SLC3A2	ENSG00000168003
SPECC1L	ENSG00000100014
BAK1	ENSG00000030110
NPAS2	ENSG00000170485
AP1B1	ENSG00000100280
SIX1	ENSG00000126778
HSD11B2	ENSG00000176387
SIX3	ENSG00000138083
NR3C2	ENSG00000151623
CSF1	ENSG00000184371
FBP1	ENSG00000165140
CCT8	ENSG00000156261
STAMBP	ENSG00000124356
EFEMP2	ENSG00000172638
TNNC1	ENSG00000114854
ACVR2A	ENSG00000121989
E4F1	ENSG00000167967
GRB14	ENSG00000115290
APBA1	ENSG00000107282
RBFOX2	ENSG00000100320
LAT	ENSG00000213658
CCDC85B	ENSG00000175602
ARHGAP17	ENSG00000140750
PPP2R2C	ENSG00000074211
UBE2Z	ENSG00000159202
FAS	ENSG00000026103
NOTCH3	ENSG00000074181
TDG	ENSG00000139372
USP1	ENSG00000162607
IRF8	ENSG00000140968
HIVEP2	ENSG00000010818
UBR4	ENSG00000127481
LYST	ENSG00000143669
TUBG1	ENSG00000131462
MYCBP2	ENSG00000005810
GRAP2	ENSG00000100351
CIT	ENSG00000122966
WDR5	ENSG00000196363
PABPC1	ENSG00000070756
PPP1R10	ENSG00000204569
CD28	ENSG00000178562
GRK5	ENSG00000198873
TNRC6B	ENSG00000100354
TAF1B	ENSG00000115750
PPP2R5D	ENSG00000112640
CCDC101	ENSG00000176476
REST	ENSG00000084093
CLNS1A	ENSG00000074201
KDM6B	ENSG00000132510
FGF2	ENSG00000138685
LSM4	ENSG00000130520
APBB1	ENSG00000166313
NPEPPS	ENSG00000141279
MAP3K11	ENSG00000173327
UBA5	ENSG00000081307
CSF1R	ENSG00000182578
RALBP1	ENSG00000017797
TTBK2	ENSG00000128881
LINGO1	ENSG00000169783
CADPS	ENSG00000163618
GFAP	ENSG00000131095
POLB	ENSG00000070501
PTPRA	ENSG00000132670
UCHL1	ENSG00000154277
RRN3	ENSG00000085721
DMAP1	ENSG00000178028
UIMC1	ENSG00000087206
MNT	ENSG00000070444
EGLN1	ENSG00000135766
FTH1	ENSG00000167996
SIRT6	ENSG00000077463
FANCI	ENSG00000140525
ATP2B2	ENSG00000157087
NR1H4	ENSG00000012504
SPATA2	ENSG00000158480
PRSS23	ENSG00000150687
PTPRZ1	ENSG00000106278
TEAD1	ENSG00000187079
SIAH1	ENSG00000196470
DDX1	ENSG00000079785
RCOR1	ENSG00000089902
MEF2D	ENSG00000116604
PHYHIP	ENSG00000168490
USP42	ENSG00000106346
NDN	ENSG00000182636
RUVBL2	ENSG00000183207
ADRM1	ENSG00000130706
CABIN1	ENSG00000099991
CHFR	ENSG00000072609
ABI2	ENSG00000138443
RNF165	ENSG00000141622
POGZ	ENSG00000143442
IKZF2	ENSG00000030419
HCN1	ENSG00000164588
FES	ENSG00000182511
CDH10	ENSG00000040731
BUB3	ENSG00000154473
SPI1	ENSG00000066336
SUPT5H	ENSG00000196235
ORC2	ENSG00000115942
KCNA3	ENSG00000177272
ZZZ3	ENSG00000036549
PSMC6	ENSG00000100519
LNX1	ENSG00000072201
RPN2	ENSG00000118705
JUNB	ENSG00000171223
NPHP1	ENSG00000144061
IL1RAP	ENSG00000196083
EFTUD2	ENSG00000108883
PHC2	ENSG00000134686
PIK3C3	ENSG00000078142
ANKS1A	ENSG00000064999
CBX3	ENSG00000122565
SUPT16H	ENSG00000092201
USP14	ENSG00000101557
UBE2H	ENSG00000186591
CTCFL	ENSG00000124092
AMIGO1	ENSG00000181754
ABI3	ENSG00000108798
MMP2	ENSG00000087245
HNRNPK	ENSG00000165119
ATG4B	ENSG00000168397
NCAN	ENSG00000130287
TCEA2	ENSG00000171703
SH3BP2	ENSG00000087266
USP22	ENSG00000124422
CD2	ENSG00000116824
DBNL	ENSG00000136279
INTS5	ENSG00000185085
SETD1A	ENSG00000099381
TRPC4AP	ENSG00000100991
SMC3	ENSG00000108055
ILF2	ENSG00000143621
HADHA	ENSG00000084754
KBTBD7	ENSG00000120696
ASCC3	ENSG00000112249
HIPK1	ENSG00000163349
HSF1	ENSG00000185122
TLK1	ENSG00000198586
KCNJ3	ENSG00000162989
CNTFR	ENSG00000122756
YLPM1	ENSG00000119596
USP12	ENSG00000152484
SNRPD3	ENSG00000100028
MMP14	ENSG00000157227
CCNB1	ENSG00000134057
APAF1	ENSG00000120868
VCPIP1	ENSG00000175073
DPPA2	ENSG00000163530
PAPOLA	ENSG00000090060
DLGAP4	ENSG00000080845
SSB	ENSG00000138385
RAD17	ENSG00000152942
BAD	ENSG00000002330
INPP5D	ENSG00000168918
CEP72	ENSG00000112877
XRCC1	ENSG00000073050
RPS3A	ENSG00000145425
MEIS1	ENSG00000143995
SLC9A1	ENSG00000090020
TANK	ENSG00000136560
BACH2	ENSG00000112182
ACTC1,ACTC	ENSG00000159251
RNF10	ENSG00000022840
HNRNPUL1	ENSG00000105323
CTTNBP2	ENSG00000077063
MTPN	ENSG00000105887
DPY30	ENSG00000162961
SHANK1	ENSG00000161681
PIAS3	ENSG00000131788
PAK4	ENSG00000130669
MAP3K10	ENSG00000130758
AMFR	ENSG00000159461
LRP8	ENSG00000157193
CLCN3	ENSG00000109572
RAB1A	ENSG00000138069
GLUL	ENSG00000135821
SKP1	ENSG00000113558
PTGES3	ENSG00000110958
PSME3	ENSG00000131467
MED16	ENSG00000175221
ING3	ENSG00000071243
Table 2: The list of candidate genes ranked by their likelihood to be cancer–associated as predicted by the model
