# Supplementary material for: Essentiality, protein–protein interactions and evolutionary properties are key predictors for identifying cancer-associated genes using machine learning
Source: Sci Rep. 2024 Apr 22;14:9199. doi: 10.1038/s41598-023-44118-2 (PMC11035574; doi:10.1038/s41598-023-44118-2)
Supplement: Supplementary file 5 — Supplementary Information 5. [file 41598_2023_44118_MOESM5_ESM.xlsx]

## Sheet: Str_Ohnologs(cancer)
PANTHER Analysis of Ohnolog Cancer Genes SI Table 4
Analysis Type:	PANTHER Overrepresentation Test (Released 20230705)
Annotation Version and Release Date:	PANTHER version 17.0 Released 2022-02-22
Analyzed List:	upload_1 (Homo sapiens)
Reference List:	Homo sapiens (all genes in database)
Test Type:	FISHER
Correction:	FDR
PANTHER Pathways	Homo sapiens - REFLIST (20589)	Num of genes found	Num of genes (expected)	Over represented(+) /Under represented(-)	Fold Enrichment	Raw P-value	FDR value
JAK/STAT signaling pathway (P00038)	17	6	0.19	+	31.19	1.58e-07	1.81e-06
P53 pathway feedback loops 1 (P04392)	7	2	0.08	+	25.25	0.00426	0.0152
Hypoxia response via HIF activation (P00030)	29	6	0.33	+	18.28	2.28e-06	2.02e-05
Metabotropic glutamate receptor group I pathway (P00041)	26	5	0.29	+	16.99	2.25e-05	0.000172
PI3 kinase pathway (P00048)	57	10	0.65	+	15.5	3.6e-09	5.76e-08
p53 pathway by glucose deprivation (P04397)	23	4	0.26	+	15.37	0.000219	0.00121
Cell cycle (P00013)	23	4	0.26	+	15.37	0.000219	0.00117
VEGF signaling pathway (P00056)	68	11	0.77	+	14.29	1.26e-09	2.24e-08
Hedgehog signaling pathway (P00025)	20	3	0.23	+	13.25	0.00208	0.0081
T cell activation (P00053)	92	13	1.04	+	12.49	1.74e-10	3.47e-09
Angiotensin II-stimulated signaling through G proteins and beta-arrestin (P05911)	37	5	0.42	+	11.94	0.000102	0.00068
Ras Pathway (P04393)	76	10	0.86	+	11.63	4.27e-08	5.26e-07
PDGF signaling pathway (P00047)	145	19	1.64	+	11.58	3.24e-14	1.3e-12
Endothelin signaling pathway (P00019)	85	11	0.96	+	11.44	1.04e-08	1.39e-07
Angiogenesis (P00005)	181	23	2.05	+	11.23	1.06e-16	5.64e-15
B cell activation (P00010)	71	9	0.8	+	11.2	2.74e-07	2.74e-06
Insulin/IGF pathway-protein kinase B signaling cascade (P00033)	40	5	0.45	+	11.05	0.000143	0.000845
Cortocotropin releasing factor receptor signaling pathway (P04380)	33	4	0.37	+	10.71	0.000755	0.00366
EGF receptor signaling pathway (P00018)	142	17	1.61	+	10.58	2.84e-12	7.56e-11
p53 pathway feedback loops 2 (P04398)	51	6	0.58	+	10.4	4.15e-05	0.000288
FAS signaling pathway (P00020)	34	4	0.38	+	10.4	0.000837	0.00382
CCKR signaling map (P06959)	173	20	1.96	+	10.22	5.76e-14	1.84e-12
Axon guidance mediated by netrin (P00009)	35	4	0.4	+	10.1	0.000924	0.00411
Interleukin signaling pathway (P00036)	89	10	1.01	+	9.93	1.66e-07	1.77e-06
Histamine H2 receptor mediated signaling pathway (P04386)	27	3	0.31	+	9.82	0.00449	0.0156
Gonadotropin-releasing hormone receptor pathway (P06664)	237	26	2.68	+	9.69	2.57e-17	2.06e-15
Enkephalin release (P05913)	38	4	0.43	+	9.3	0.00123	0.00516
p53 pathway (P00059)	89	9	1.01	+	8.94	1.56e-06	1.47e-05
Toll receptor signaling pathway (P00054)	61	6	0.69	+	8.69	0.000104	0.000665
Insulin/IGF pathway-mitogen activated protein kinase kinase/MAP kinase cascade (P00032)	33	3	0.37	+	8.03	0.00752	0.0251
Histamine H1 receptor mediated signaling pathway (P04385)	45	4	0.51	+	7.85	0.00218	0.00831
Beta2 adrenergic receptor signaling pathway (P04378)	47	4	0.53	+	7.52	0.00253	0.00941
Beta1 adrenergic receptor signaling pathway (P04377)	47	4	0.53	+	7.52	0.00253	0.0092
Oxytocin receptor mediated signaling pathway (P04391)	59	5	0.67	+	7.49	0.000749	0.00374
Transcription regulation by bZIP transcription factor (P00055)	60	5	0.68	+	7.36	0.000804	0.00378
Inflammation mediated by chemokine and cytokine signaling pathway (P00031)	261	21	2.95	+	7.11	8.51e-12	1.95e-10
FGF signaling pathway (P00021)	127	10	1.44	+	6.96	3.37e-06	2.69e-05
5HT2 type receptor mediated signaling pathway (P04374)	67	5	0.76	+	6.59	0.00128	0.00525
p38 MAPK pathway (P05918)	41	3	0.46	+	6.47	0.0131	0.0427
Huntington disease (P00029)	152	11	1.72	+	6.39	2.35e-06	1.97e-05
Thyrotropin-releasing hormone receptor signaling pathway (P04394)	61	4	0.69	+	5.79	0.00607	0.0207
Apoptosis signaling pathway (P00006)	125	8	1.41	+	5.66	0.000129	0.000791
Wnt signaling pathway (P00057)	314	19	3.55	+	5.35	7.5e-09	1.09e-07
TGF-beta signaling pathway (P00052)	102	6	1.15	+	5.2	0.00136	0.00545
Integrin signalling pathway (P00034)	200	11	2.26	+	4.86	2.72e-05	0.000198
Cadherin signaling pathway (P00012)	166	9	1.88	+	4.79	0.000163	0.000929
Alzheimer disease-presenilin pathway (P00004)	131	7	1.48	+	4.72	0.000941	0.00407
Heterotrimeric G-protein signaling pathway-Gi alpha and Gs alpha mediated pathway (P00026)	163	8	1.84	+	4.34	0.000702	0.00362
Heterotrimeric G-protein signaling pathway-Gq alpha and Go alpha mediated pathway (P00027)	125	5	1.41	+	3.53	0.0156	0.0498
Unclassified (UNCLASSIFIED)	17971	132	203.37	-	0.65	1.89e-30	3.03e-28
