# Supplementary material for: Essentiality, protein–protein interactions and evolutionary properties are key predictors for identifying cancer-associated genes using machine learning
Source: Sci Rep. 2024 Apr 22;14:9199. doi: 10.1038/s41598-023-44118-2 (PMC11035574; doi:10.1038/s41598-023-44118-2)
Supplement: Supplementary file 6 — Supplementary Information 6. [file 41598_2023_44118_MOESM6_ESM.xlsx]

## Sheet: Str_Ohnologs(Non-cancer)
PANTHER Analysis of Ohnolog Non-Cancer Genes SI Table 5
Analysis Type:	PANTHER Overrepresentation Test (Released 20230705)
Annotation Version and Release Date:	PANTHER version 17.0 Released 2022-02-22
Analyzed List:	upload_1 (Homo sapiens)
Reference List:	Homo sapiens (all genes in database)
Test Type:	FISHER
Correction:	FDR
PANTHER Pathways	Homo sapiens - REFLIST (20589)	Num of genes found	Num of genes (expected)	Over represented(+) /Under represented(-)	Fold Enrichment	Raw P-value	FDR value
Circadian clock system (P00015)	10	8	2.08	+	3.85	0.00651	0.026
5HT3 type receptor mediated signaling pathway (P04375)	17	13	3.53	+	3.68	0.000736	0.00406
Axon guidance mediated by netrin (P00009)	35	24	7.28	+	3.3	1.81e-05	0.000161
Alpha adrenergic receptor signaling pathway (P00002)	24	16	4.99	+	3.21	0.000552	0.00353
Axon guidance mediated by semaphorins (P00007)	21	13	4.37	+	2.98	0.00451	0.0195
Ionotropic glutamate receptor pathway (P00037)	49	30	10.19	+	2.95	1.46e-05	0.000166
Alzheimer disease-amyloid secretase pathway (P00003)	67	41	13.93	+	2.94	2.54e-07	4.06e-06
Axon guidance mediated by Slit/Robo (P00008)	25	15	5.2	+	2.89	0.0023	0.0115
p38 MAPK pathway (P05918)	41	24	8.52	+	2.82	0.000181	0.00126
FGF signaling pathway (P00021)	127	73	26.4	+	2.77	5.04e-11	4.03e-09
Heterotrimeric G-protein signaling pathway-Gq alpha and Go alpha mediated pathway (P00027)	125	71	25.98	+	2.73	2e-10	8e-09
Synaptic vesicle trafficking (P05734)	31	17	6.44	+	2.64	0.00313	0.0147
5HT2 type receptor mediated signaling pathway (P04374)	67	36	13.93	+	2.58	1.72e-05	0.000162
Metabotropic glutamate receptor group III pathway (P00039)	70	37	14.55	+	2.54	1.42e-05	0.000175
Ras Pathway (P04393)	76	39	15.8	+	2.47	1.63e-05	0.000174
Heterotrimeric G-protein signaling pathway-Gi alpha and Gs alpha mediated pathway (P00026)	163	83	33.88	+	2.45	2.63e-10	8.41e-09
Oxytocin receptor mediated signaling pathway (P04391)	59	30	12.26	+	2.45	0.000181	0.00131
Thyrotropin-releasing hormone receptor signaling pathway (P04394)	61	31	12.68	+	2.44	0.000132	0.00111
Nicotinic acetylcholine receptor signaling pathway (P00044)	110	54	22.87	+	2.36	1.1e-06	1.59e-05
Angiogenesis (P00005)	181	88	37.63	+	2.34	5.34e-10	1.42e-08
EGF receptor signaling pathway (P00018)	142	69	29.52	+	2.34	3.76e-08	6.68e-07
Oxidative stress response (P00046)	56	27	11.64	+	2.32	0.000646	0.00383
B cell activation (P00010)	71	34	14.76	+	2.3	0.000136	0.00109
Muscarinic acetylcholine receptor 1 and 3 signaling pathway (P00042)	59	28	12.26	+	2.28	0.000559	0.00344
Beta2 adrenergic receptor signaling pathway (P04378)	47	22	9.77	+	2.25	0.00338	0.0155
Beta1 adrenergic receptor signaling pathway (P04377)	47	22	9.77	+	2.25	0.00338	0.015
Integrin signalling pathway (P00034)	200	92	41.58	+	2.21	1.79e-09	4.09e-08
Gonadotropin-releasing hormone receptor pathway (P06664)	237	109	49.27	+	2.21	5.66e-11	3.02e-09
Metabotropic glutamate receptor group II pathway (P00040)	48	21	9.98	+	2.1	0.00614	0.0259
VEGF signaling pathway (P00056)	68	29	14.14	+	2.05	0.00179	0.00956
TGF-beta signaling pathway (P00052)	102	43	21.2	+	2.03	0.000225	0.0015
Cytoskeletal regulation by Rho GTPase (P00016)	86	36	17.88	+	2.01	0.000691	0.00395
PDGF signaling pathway (P00047)	145	60	30.14	+	1.99	1.64e-05	0.000164
CCKR signaling map (P06959)	173	71	35.96	+	1.97	4.87e-06	6.49e-05
Alzheimer disease-presenilin pathway (P00004)	131	52	27.23	+	1.91	0.000162	0.00123
Dopamine receptor mediated signaling pathway (P05912)	58	23	12.06	+	1.91	0.0115	0.0439
T cell activation (P00053)	92	36	19.12	+	1.88	0.00207	0.0107
Wnt signaling pathway (P00057)	314	122	65.27	+	1.87	1.89e-08	3.77e-07
Cadherin signaling pathway (P00012)	166	56	34.51	+	1.62	0.00231	0.0112
Inflammation mediated by chemokine and cytokine signaling pathway (P00031)	261	76	54.26	+	1.4	0.0109	0.0425
Unclassified (UNCLASSIFIED)	17971	3393	3735.78	-	0.91	2.68e-39	4.29e-37
General transcription regulation (P00023)	40	1	8.32	-	0.12	0.00647	0.0265
